# Supplementary material for: Down-regulation of tomato STEROL GLYCOSYLTRANSFERASE 1 perturbs plant development and facilitates viroid infection
Source: J Exp Bot. 2022 Sep 16;74(5):1564–78. doi: 10.1093/jxb/erac361 (PMC10010610; doi:10.1093/jxb/erac361)
Supplement: erac361_suppl_Supplementary_Dataset_S2 [file erac361_suppl_supplementary_dataset_s2.xlsx]

## Sheet: amiRNA_vs_NTC.min1TPM.DESeq
Gene Identifier	baseMean	log2FoldChange	lfcSE	Stat	pvalue	padj	Annotation
Solyc07g008600.1	93.2446	-4.81842	0.423961	-11.3653	6.22786e-30	1.10227e-25	receptor-like protein 12 (AHRD V3.3 *** A0A1U8F5D2_CAPAN)
Solyc00g500069.1	31.6832	-4.03824	1.26622	-3.1892	NA	NA	30S ribosomal protein S12, chloroplastic (AHRD V3.3 *** A0A2S1JZH6_9APIA)
Solyc07g007735.1	8.44382	-3.81151	0.868984	-4.38617	1.15366e-05	0.00193651	Defensin protein (AHRD V3.3 *** B1N679_SOLLC),Pfam:PF00304
Solyc10g085230.2	54.3484	-3.33907	0.498892	-6.69298	2.18672e-11	7.74054e-08	ripening-related mRNA 1b
Solyc06g007980.4	1881.15	-3.2536	0.307571	-10.5784	3.7543e-26	3.32237e-22	Sterol 3-beta-glucosyltransferase (AHRD V3.3 *** B6U4Q7_MAIZE)
Solyc00g500063.1	2708.04	-2.91543	1.02775	-2.83671	NA	NA	Ribulose bisphosphate carboxylase large chain (AHRD V3.3 *** A0A2G2Z7Q2_CAPAN)
Solyc03g053060.3	3.80048	-2.84372	1.32534	-2.14565	0.0319006	0.28869	Unknown protein
Solyc07g064410.1	263.511	-2.30167	0.488198	-4.71463	2.42155e-06	0.000542519	Fatty acid desaturase 4, chloroplastic (AHRD V3.3 *** A0A1U8FLY9_CAPAN)
Solyc07g042400.2	139.046	-2.18707	0.404558	-5.40608	6.44205e-08	3.80059e-05	Unknown protein
Solyc04g082915.1	7.21125	-1.941	0.790741	-2.45466	0.0141017	0.179687	Unknown protein
Solyc02g086980.3	50.7701	-1.82634	0.622196	-2.93531	0.00333219	0.0747586	Unknown protein
Solyc00g500068.1	15.3233	-1.75335	0.731005	-2.39854	0.0164604	0.196183	Cytochrome b559 subunit alpha (AHRD V3.3 *** S8D1L1_9LAMI)
Solyc03g116200.2	2108.25	-1.73225	0.986138	-1.7566	0.0789865	0.462602	Unknown protein
Solyc12g062800.1	13.5791	-1.72806	0.768187	-2.24953	0.0244786	0.246443	Unknown protein
Solyc12g098225.1	71.0971	-1.69108	0.618064	-2.73609	0.00621743	0.111623	glycine-rich cell wall structural protein (AHRD V3.3 *-* XP_010314854.1)
Solyc07g055560.4	62.1577	-1.68695	0.435797	-3.87095	0.000108413	0.00900846	Cytochrome (AHRD V3.3 *** A0A2G3C1F9_CAPCH)
Solyc10g018540.2	24.903	-1.6781	0.446278	-3.76022	0.000169767	0.0121101	DNA mismatch repair protein MSH5 (AHRD V3.3 *-* A0A2G2VSH8_CAPBA)
Solyc03g006410.3	191.281	-1.65571	0.445533	-3.71625	0.000202198	0.0134034	PDDEXK-like protein (AHRD V3.3 *** A0A2U1QIN2_ARTAN)
Solyc09g018890.3	407.531	-1.6488	0.982992	-1.67732	0.093479	0.504294	DUF2996 family protein (AHRD V3.3 *-* AT2G04039.1)
Solyc06g051940.4	194.878	-1.63984	0.720771	-2.27512	0.0228988	0.237601	Protein phosphatase 2C (AHRD V3.3 *** A0A2U1KYU0_ARTAN)
Solyc02g086970.4	328.284	-1.63713	0.436505	-3.75054	0.000176457	0.0123933	Aldehyde dehydrogenase (AHRD V3.3 *** A0A2U1MUY7_ARTAN)
Solyc06g069270.1	7.12011	-1.56488	0.928198	-1.68593	0.0918088	0.499515	Unknown protein
Solyc03g044630.2	43.5848	-1.5595	1.31123	-1.18934	0.234307	0.722769	DUF309 domain protein (AHRD V3.3 *** AT2G41120.1)
Solyc07g056640.1	39.8506	-1.50703	0.488223	-3.08677	0.00202346	0.0537736	Unknown protein
Solyc10g018530.2	31.4536	-1.5005	0.435538	-3.44515	0.000570734	0.0245515	DNA mismatch repair protein MutS (AHRD V3.3 *** A0A200QBI0_9MAGN)
Solyc09g092490.3	170.473	-1.46051	0.465912	-3.13474	0.00172005	0.0486581	Glycosyltransferase (AHRD V3.3 *-* A0A2I4GJH4_9ROSI)
Solyc08g015940.3	17.0311	-1.44885	0.558149	-2.59581	0.00943682	0.142268	EPIDERMAL PATTERNING FACTOR-like protein 8 (AHRD V3.3 *** A0A2I4H6E6_9ROSI),Pfam:PF17181
Solyc10g017610.1	5.69119	-1.44689	0.904144	-1.60028	0.109536	0.543019	Unknown protein
Solyc05g010700.1	6.18204	-1.43556	0.702107	-2.04465	0.0408891	0.326431	Unknown protein
Solyc08g074960.3	44.8428	-1.42784	0.364006	-3.92257	8.76086e-05	0.00774004	Major facilitator superfamily protein (AHRD V3.3 *** F4KD53_ARATH)
Solyc08g079430.3	604.439	-1.40895	0.366437	-3.845	0.000120551	0.0097102	partialcopper-containing amine oxidase
Solyc06g005070.3	26.1854	-1.39397	0.504647	-2.76226	0.00574029	0.105399	Major facilitator superfamily protein (AHRD V3.3 *** A0A1P8AQH5_ARATH)
Solyc01g099560.3	29.7821	-1.37507	0.553322	-2.48512	0.0129507	0.170801	(+)-neomenthol dehydrogenase-like (AHRD V3.3 *** A0A2I4G5H1_9ROSI)
Solyc01g107460.2	1507.39	-1.35161	0.332403	-4.06617	4.77928e-05	0.00515784	Neuronal PAS domain protein (AHRD V3.3 *** A0A1P8BBZ0_ARATH)
Solyc03g093140.3	656.238	-1.33945	0.396202	-3.38072	0.000722967	0.0280609	Glycerol-3-phosphate transporter 1-like protein (AHRD V3.3 *** A0A2K3PR18_TRIPR)
Solyc08g013910.4	37.9621	-1.33719	0.494578	-2.7037	0.00685716	0.119021	Protein plant cadmium resistance 2 (AHRD V3.3 *-* A0A1J6HUT4_NICAT)
Solyc05g005910.4	45.6063	-1.33661	0.49621	-2.69363	0.00706777	0.120629	Protein NRT1/ PTR FAMILY 1.2 (AHRD V3.3 *-* A0A1J3FWJ0_NOCCA)
Solyc08g060920.4	626.386	-1.32191	0.388137	-3.40578	0.000659762	0.0264564	IDS4-like
Solyc09g011080.3	930.135	-1.31688	0.409478	-3.21599	0.00129996	0.0403237	Ribulose bisphosphate carboxylase/oxygenase activase, chloroplastic (AHRD V3.3 *** A0A2G2VP29_CAPBA)
Solyc06g075170.1	89.6588	-1.31604	0.249426	-5.27626	1.31844e-07	6.14083e-05	Senescence regulator S40 (AHRD V3.3 *** A0A200QID2_9MAGN)
Solyc11g005290.1	30.7948	-1.31233	0.51075	-2.56942	0.0101869	0.148488	RING/U-box superfamily protein (AHRD V3.3 *** A0A2U1KVX7_ARTAN)
Solyc07g054060.3	260.877	-1.31146	0.413547	-3.17125	0.00151784	0.0446993	hypothetical protein (AHRD V3.3 --* AT4G28290.2)
Solyc02g087110.3	285.417	-1.31144	0.392059	-3.34501	0.000822798	0.0302131	Alpha-dioxygenase (AHRD V3.3 *** Q5GQ66_PEA)
Solyc01g010480.3	1555.69	-1.3114	0.601127	-2.18156	0.0291418	0.273189	Protein TWIN LOV 1 (AHRD V3.3 *** A0A2G3AIG6_CAPAN)
Solyc12g008830.3	412.64	-1.2977	0.308563	-4.20563	2.60353e-05	0.00322237	GATA transcription factor 16 (AHRD V3.3 *** A0A2G2YUT6_CAPAN)
Solyc12g009480.2	322.678	-1.27352	0.338451	-3.7628	0.000168021	0.0120886	SPX domain-containing protein (AHRD V3.3 *** A0A1Q3BK26_CEPFO)
Solyc02g086456.1	173.08	-1.26745	0.394197	-3.21528	0.00130319	0.0403237	titin isoform X6 (AHRD V3.3 *-* XP_010316304.1)
Solyc05g053400.3	2061.58	-1.26426	0.58971	-2.14387	0.0320431	0.288692	Glycosyltransferase (AHRD V3.3 *** A0A0A1WC49_NICAT)
Solyc08g075490.4	3930.29	-1.26225	0.367317	-3.4364	0.000589494	0.0249431	9-cis-epoxycarotenoid dioxygenase (AHRD V3.3 *** A0A193PR95_9LILI)
Solyc07g041920.4	4712.18	-1.26138	0.701268	-1.79872	0.0720637	0.439675	Cysteine protease (AHRD V3.3 *** Q9LRI2_TOBAC)
Solyc06g051680.1	17.1824	-1.25992	0.608558	-2.07034	0.0384202	0.317478	Protein EARLY FLOWERING 4 (AHRD V3.3 *** A0A2G2Z8T4_CAPAN)
Solyc01g108570.3	128.968	-1.25851	0.358235	-3.5131	0.000442906	0.021328	Alpha/beta-Hydrolases superfamily protein (AHRD V3.3 *** A0A2U1KC75_ARTAN)
Solyc09g065040.1	28.9073	-1.25258	0.454377	-2.7567	0.00583871	0.106756	Cysteine-rich receptor-like protein kinase (AHRD V3.3 *-* A0A2K3KZ48_TRIPR)
Solyc08g075560.1	7.02682	-1.2494	0.747912	-1.67051	0.0948177	0.507833	Unknown protein
Solyc11g150136.1	11.749	-1.24424	0.638154	-1.94974	0.051207	0.366854	Unknown protein
Solyc07g053750.1	94.1442	-1.23574	0.416355	-2.96799	0.00299751	0.0696232	Zinc finger transcription factor 50
Solyc01g098570.2	262.795	-1.23346	0.237411	-5.19544	2.04235e-07	8.03279e-05	FANTASTIC four-like protein (DUF3049) (AHRD V3.3 *-* F4HX10_ARATH)
Solyc05g056430.3	46.4455	-1.22962	0.364887	-3.36986	0.000752076	0.0286096	Small auxin up-regulated RNA56
Solyc09g089730.3	451.24	-1.21805	0.326373	-3.7321	0.000189892	0.012937	2-oxoglutarate (2OG) and Fe(II)-dependent oxygenase superfamily protein (AHRD V3.3 *** A0A2U1NTU8_ARTAN)
Solyc06g009260.3	15.7481	-1.21435	0.489238	-2.48213	0.0130601	0.171731	Unknown protein
Solyc03g082620.4	1061.18	-1.20072	0.337234	-3.56051	0.000370136	0.0193246	Metal-nicotianamine transporter YSL1 (AHRD V3.3 *** A0A2G2X7E8_CAPBA)
Solyc12g088820.2	295.497	-1.19217	0.354405	-3.36385	0.000768634	0.0289142	Non-specific serine/threonine protein kinase (AHRD V3.3 *** A0A2G3B403_CAPCH)
Solyc02g079490.3	192.405	-1.19032	0.26695	-4.45894	8.2367e-06	0.00151856	HXXXD-type acyl-transferase family protein (AHRD V3.3 *** Q9MAP9_ARATH)
Solyc11g006290.2	23.8839	-1.18766	0.501173	-2.36977	0.0177993	0.204698	3-oxo-5-alpha-steroid 4-dehydrogenase (AHRD V3.3 *** A0A200PYH0_9MAGN)
Solyc02g084930.3	186.54	-1.18719	0.341608	-3.47531	0.000510267	0.0228061	Cytochrome P450 (AHRD V3.3 *-* A0A200QE46_9MAGN)
Solyc02g065590.3	33.1987	-1.18562	0.512138	-2.31504	0.0206106	0.222743	Alpha/Beta hydrolase fold protein (AHRD V3.3 *** A0A2U1Q9F9_ARTAN)
Solyc01g066710.4	10.4812	-1.18498	0.589087	-2.01155	0.0442671	0.34109	UDP-glucuronic acid decarboxylase 4 (AHRD V3.3 *-* A0A2G2VJP5_CAPBA)
Solyc02g086458.1	5040.87	-1.18323	0.403108	-2.93526	0.00333265	0.0747586	titin isoform X2 (AHRD V3.3 *-* XP_010316302.1)
Solyc04g079050.3	4157.15	-1.17442	0.219416	-5.3525	8.67483e-08	4.6526e-05	UDP-glycosyltransferase 79B2 (AHRD V3.3 *** A0A2G3CJJ2_CAPCH)
Solyc07g061800.4	1769.19	-1.17407	0.36581	-3.2095	0.00132967	0.0403738	Heme-binding-like protein (AHRD V3.3 *** A0A2I0X1C8_9ASPA)
Solyc12g094440.2	43.4045	-1.17034	0.429421	-2.72538	0.00642275	0.114682	High mobility group B protein 9 (AHRD V3.3 *** A0A2G2YA23_CAPAN)
Solyc03g120020.4	179.826	-1.15788	0.487497	-2.37514	0.0175421	0.203325	HCO3-transporter family (AHRD V3.3 *** A0A2U1LER8_ARTAN)
Solyc01g090340.3	2899	-1.14319	0.188242	-6.07297	1.2557e-09	2.02042e-06	Ethylene-responsive transcription factor 2 (AHRD V3.3 *** A0A2G3DEZ8_CAPCH)
Solyc01g110780.1	16.2296	-1.13133	0.592317	-1.91001	0.0561321	0.384326	Auxin-responsive protein SAUR20 (AHRD V3.3 *** A0A2G2XY34_CAPAN)
Solyc01g102610.3	2314.8	-1.12502	0.259156	-4.3411	1.41774e-05	0.00215055	Ferric reduction oxidase 6 (AHRD V3.3 *** A0A2G3BUN6_CAPCH)
Solyc02g061990.3	32.3905	-1.12479	0.353227	-3.18433	0.00145089	0.0431584	BZIP transcription factor FD (AHRD V3.3 *** A0A2U1NCD2_ARTAN)
Solyc10g085870.1	248.112	-1.11982	0.37661	-2.97342	0.00294502	0.0691298	Glycosyltransferase (AHRD V3.3 *** A0A328CX74_9ASTE)
Solyc08g079310.4	50.2116	-1.11394	0.317113	-3.51277	0.000443455	0.021328	Cytochrome P450 (AHRD V3.3 *** A0A1U9X605_THAGA)
Solyc07g032490.3	993.571	-1.11023	0.381494	-2.91021	0.00361186	0.078727	Major facilitator superfamily protein (AHRD V3.3 *** A0A1P8AZ04_ARATH)
Solyc06g063280.1	118.795	-1.10888	0.397148	-2.79211	0.00523653	0.100088	Zinc finger protein (AHRD V3.3 *** A0A2K3M6E5_TRIPR)
Solyc10g009580.4	323.211	-1.10784	0.294168	-3.76602	0.000165868	0.0120751	Glycosyltransferase (AHRD V3.3 *** A0A2I4F8D3_9ROSI)
Solyc02g063000.4	1132.99	-1.10242	0.315459	-3.49464	0.000474693	0.0222264	Glycosyltransferase (AHRD V3.3 *** A0A2I4ENI5_9ROSI)
Solyc08g008140.3	13.203	-1.09302	0.541081	-2.02006	0.0433767	0.337758	E4 SUMO-protein ligase PIAL2 isoform X2 (AHRD V3.3 *-* XP_010324635.1)
Solyc08g075210.2	2024.7	-1.09206	0.367644	-2.97044	0.00297376	0.0693544	HXXXD-type acyl-transferase family protein (AHRD V3.3 *** F4JBC7_ARATH)
Solyc12g009930.3	10613.7	-1.08408	0.376298	-2.88089	0.00396551	0.0835543	Glycosyltransferase (AHRD V3.3 *** A0A288W8G2_GARJA)
Solyc10g008710.3	410.523	-1.0791	0.396451	-2.72189	0.006491	0.115346	GDSL esterase/lipase (AHRD V3.3 *** A0A2R6PY02_ACTCH)
Solyc01g108300.3	434.69	-1.07466	0.353461	-3.04039	0.00236269	0.0596863	Two-component response regulator ARR18 (AHRD V3.3 *** A0A2G2W9W9_CAPBA)
Solyc05g024260.3	269.337	-1.07133	0.305602	-3.50564	0.000455516	0.0215792	Bidirectional sugar transporter SWEET (AHRD V3.3 *** A0A2G3C5C6_CAPCH)
Solyc01g020500.2	8.38154	-1.06813	0.666437	-1.60274	0.108991	0.541863	Unknown protein
Solyc11g018850.1	10.8229	-1.06341	0.542351	-1.96073	0.0499101	0.361683	Unknown protein
Solyc11g068530.1	349.235	-1.06176	0.326516	-3.25179	0.00114682	0.0380816	The fantastic four family (AHRD V3.3 *-* A0A200QHM9_9MAGN)
Solyc00g500062.1	341.914	-1.05896	0.421913	-2.50991	0.0120763	0.163839	NAD(P)H-quinone oxidoreductase subunit K, chloroplastic (AHRD V3.3 *** A0A1U8QCE3_CAPAN)
Solyc10g009010.4	39.3358	-1.05726	0.362025	-2.92041	0.00349567	0.0770485	CBS domain-containing protein (AHRD V3.3 *** A0A1Q3C2E1_CEPFO)
Solyc08g007130.4	58.0943	-1.04956	0.435811	-2.40828	0.0160277	0.193635	Beta-amylase (AHRD V3.3 *** A0A2G3DCL2_CAPCH)
Solyc02g092610.3	14.9493	-1.04947	0.659789	-1.59061	0.111697	0.547171	BTB/POZ domain-containing protein (AHRD V3.3 *-* A0A1U8FWX7_CAPAN)
Solyc07g065340.1	1178.7	-1.04104	0.382689	-2.72034	0.00652142	0.115453	Serine acetyltransferase (AHRD V3.3 *** A0A2K3M2Y7_TRIPR)
Solyc12g007060.1	28.3679	-1.03811	0.502377	-2.06639	0.0387915	0.318162	serine-rich protein-like protein (AHRD V3.3 --* AT5G55980.1)
Solyc05g008240.2	48.2565	-1.03202	0.423066	-2.43938	0.0147125	0.184026	myb-related protein Hv1 (AHRD V3.3 --* XP_004238850.1)
Solyc07g043490.1	9168.45	-1.03018	0.315119	-3.26916	0.00107866	0.0366432	Glycosyltransferase (AHRD V3.3 *** P93789_SOLTU)
Solyc02g085940.4	6472.68	-1.02634	0.724829	-1.41598	0.156782	0.628798	Ribulose bisphosphate carboxylase small chain (AHRD V3.3 *** A0A2G2XBI7_CAPBA)
Solyc02g086454.1	973.314	-1.00988	0.367191	-2.75029	0.00595434	0.108088	titin isoform X6 (AHRD V3.3 *-* XP_010316304.1)
Solyc07g008390.3	237.283	-1.00839	0.727607	-1.38589	0.165779	0.6405	HXXXD-type acyl-transferase family protein (AHRD V3.3 *** F4JBC7_ARATH)
Solyc12g094385.1	136.206	-1.00728	0.308531	-3.26477	0.00109555	0.037004	RING/U-box superfamily protein (AHRD V3.3 *** A0A2U1PXB9_ARTAN)
Solyc09g075060.3	286.554	-1.00587	0.271404	-3.70618	0.000210408	0.0136912	Beta-glucosidase 10 (AHRD V3.3 *** A0A2G2ZW54_CAPAN)
Solyc11g021060.2	17323.3	-1.00301	0.895224	-1.1204	0.262544	0.749936	TOMARPIX proteinase inhibitor
Solyc01g010950.3	212.849	-1.00096	0.340734	-2.93766	0.00330695	0.0744654	MAP kinase kinase kinase 2
Solyc01g096340.3	487.749	-0.998829	0.343474	-2.90802	0.00363729	0.0788646	Small auxin up-regulated RNA2
Solyc06g072740.1	195.281	-0.997679	0.288302	-3.46054	0.000539094	0.0235835	Inositol-tetrakisphosphate 1-kinase (AHRD V3.3 *** A0A1U8H3S2_CAPAN)
Solyc07g042630.4	371.895	-0.993154	0.375112	-2.64762	0.00810611	0.130863	Terpene cyclase/mutase family member (AHRD V3.3 *** A0A1U8HG00_CAPAN)
Solyc12g049350.2	34.7758	-0.992312	0.465078	-2.13365	0.0328716	0.292314	R2R3MYB transcription factor 11
Solyc09g057590.3	10.6595	-0.990771	0.628948	-1.57528	0.115191	0.553713	tRNA (met) cytidine acetyltransferase%2C putative (DUF616) (AHRD V3.3 *-* AT1G53040.6)
Solyc09g007760.4	2303.55	-0.985162	0.256469	-3.84125	0.000122407	0.00975892	plasma membrane intrinsic protein 2.10
Solyc07g056440.3	51.2033	-0.982861	0.294859	-3.33333	0.000858137	0.0309963	Glutathione S-transferase (AHRD V3.3 *** Q9FQE8_SOYBN)
Solyc09g008750.1	32.2042	-0.97908	0.688179	-1.42271	0.15482	0.625683	VQ motif-containing protein 29 (AHRD V3.3 *** A0A2G2VXX9_CAPBA)
Solyc04g074850.3	136.322	-0.975737	0.455064	-2.14418	0.0320187	0.28869	ripening regulated protein DDTFR18
Solyc07g053000.1	51.5847	-0.973807	0.483171	-2.01545	0.0438578	0.339344	Fasciclin domain-containing protein (AHRD V3.3 *** A0A1Q3BT83_CEPFO)
Solyc01g099010.3	377.998	-0.969566	0.264737	-3.66237	0.000249888	0.0151985	GDSL esterase/lipase At5g03980-like (AHRD V3.3 *** A0A1U8DUA9_CAPAN)
Solyc07g025500.3	3.5472	-0.967901	0.96734	-1.00058	0.31703	0.791543	Unknown protein
Solyc08g082680.3	26.7809	-0.965408	0.40937	-2.35828	0.0183598	0.207874	RING/U-box superfamily protein (AHRD V3.3 *-* A0A2U1LC40_ARTAN)
Solyc01g098820.3	92.5805	-0.964104	0.284904	-3.38395	0.000714499	0.0277932	Phototropic-responsive NPH3 family protein (AHRD V3.3 *** A0A1P8BAS4_ARATH)
Solyc08g062220.3	372.757	-0.962069	0.339133	-2.83685	0.00455606	0.0917914	Glycosyltransferase (AHRD V3.3 *** A0A218W5V3_PUNGR)
Solyc12g042545.1	23.4402	-0.961755	0.424524	-2.26549	0.0234828	0.2408	Unknown protein
Solyc09g091960.3	65.7929	-0.961275	0.340367	-2.82423	0.00473942	0.0944629	High mobility group B protein 15 (AHRD V3.3 *** A0A1U8FAJ0_CAPAN)
Solyc03g078150.3	46.5194	-0.952786	0.304774	-3.1262	0.00177079	0.0494035	Amino acid transporter family protein (AHRD V3.3 *** S8E0T7_9LAMI)
Solyc10g086390.2	34.3684	-0.947772	0.373315	-2.5388	0.0111234	0.156373	Short-chain dehydrogenase TIC 32, chloroplastic (AHRD V3.3 *** A0A1U8E748_CAPAN)
Solyc11g012200.3	23.0891	-0.947305	0.526964	-1.79766	0.0722303	0.44007	MBOAT (Membrane bound O-acyl transferase) family protein (AHRD V3.3 *** A0A2U1LYZ9_ARTAN)
Solyc09g075210.3	747.055	-0.945598	0.356831	-2.64999	0.00804939	0.130583	Late embryogenesis abundant protein Lea5 (AHRD V3.3 *** A0A1J3JXG8_NOCCA)
Solyc03g006880.3	690.813	-0.945074	0.255316	-3.70158	0.000214258	0.0138907	gibberellin 20-oxidase-1
Solyc04g081130.1	81.8363	-0.941866	0.384607	-2.44891	0.0143291	0.180606	Glyoxal oxidase (AHRD V3.3 *** A0A200QQ43_9MAGN)
Solyc08g076883.1	62.2228	-0.939615	0.573441	-1.63856	0.101306	0.523033	Unknown protein
Solyc11g005300.2	31.6864	-0.935886	0.474877	-1.9708	0.0487471	0.358292	RING/U-box superfamily protein (AHRD V3.3 *** A0A2U1QK74_ARTAN)
Solyc03g093180.1	161.022	-0.933661	0.260786	-3.58019	0.000343351	0.0184689	Peroxisomal membrane protein 11-4 (AHRD V3.3 *** A0A2G3CVP3_CAPCH)
Solyc07g043500.1	9441.46	-0.932757	0.327849	-2.84508	0.00444001	0.0906851	Glycosyltransferase (AHRD V3.3 *** C5NN15_CATRO)
Solyc10g085120.3	119.357	-0.93217	0.394485	-2.363	0.0181275	0.206726	Leucine-rich receptor-like kinase family protein (AHRD V3.3 *** G7KRB1_MEDTR)
Solyc06g069150.1	386.181	-0.930933	0.320241	-2.90697	0.00364945	0.0788646	hypothetical protein (AHRD V3.3 *** AT1G13360.1)
Solyc02g063510.1	84.5239	-0.930596	0.533354	-1.7448	0.0810194	0.467255	hypothetical protein (AHRD V3.3 *-* AT5G67020.1)
Solyc09g008200.4	412.309	-0.926379	0.360989	-2.56623	0.0102811	0.149123	heavy metal-associated isoprenylated plant protein 3-like (AHRD V3.3 *-* A0A1S4B4L4_TOBAC)
Solyc11g013150.1	87.8223	-0.925857	0.343608	-2.69452	0.00704908	0.120426	Nodulation-signaling pathway 2 protein (AHRD V3.3 *** A0A2G3CLP6_CAPCH)
Solyc07g006730.4	109.827	-0.922133	0.270787	-3.40539	0.000660699	0.0264564	Protein DETOXIFICATION (AHRD V3.3 *** A0A2I4FHR8_9ROSI)
Solyc12g042120.3	13.9612	-0.921629	0.502358	-1.8346	0.0665643	0.423194	transmembrane protein (AHRD V3.3 *-* AT5G67550.1)
Solyc07g055040.1	12.6579	-0.917887	0.521252	-1.76093	0.0782507	0.459966	Agenet-like domain-containing protein (AHRD V3.3 *** A0A103YGJ9_CYNCS)
Solyc04g080380.3	305.911	-0.917038	0.262633	-3.49171	0.000479945	0.0224131	Leucine carboxyl methyltransferase (AHRD V3.3 *** A0A2U1QMA3_ARTAN)
Solyc03g113340.3	180.231	-0.916507	0.169901	-5.39436	6.8768e-08	3.92621e-05	Nodulin-like / Major Facilitator Superfamily protein (AHRD V3.3 *** A0A2U1M3G7_ARTAN)
Solyc05g012230.4	139.776	-0.916069	0.328782	-2.78625	0.00533218	0.100935	hypothetical protein (AHRD V3.3 *-* AT5G61040.1)
Solyc07g054880.4	33.6524	-0.915052	0.385829	-2.37165	0.017709	0.204323	Methylketone synthase Ie (AHRD V3.3 *** E0YCS7_SOLLC)
Solyc06g052020.2	16.29	-0.914998	0.454262	-2.01425	0.043983	0.339788	protein PSY2 isoform X2 (AHRD V3.3 -** XP_020413373.1)
Solyc01g102910.4	60.752	-0.913424	0.606708	-1.50554	0.132185	0.58556	Germin-like protein subfamily 1 member (AHRD V3.3 *** A0A2K3JPE5_TRIPR)
Solyc04g077320.2	128.827	-0.912695	0.347457	-2.62679	0.00861947	0.135005	G-type lectin S-receptor-like serine/threonine-protein kinase (AHRD V3.3 *-* A0A2G3BAY7_CAPCH)
Solyc02g086452.1	1025.3	-0.912625	0.377405	-2.41816	0.0155993	0.19047	titin isoform X3 (AHRD V3.3 *-* XP_004232326.1)
Solyc04g016220.4	1660.29	-0.909934	0.247746	-3.67285	0.000239858	0.0147404	Glycosyltransferase (AHRD V3.3 *-* A0A0A1WC49_NICAT)
Solyc07g008210.4	176.131	-0.904591	0.399741	-2.26294	0.0236391	0.241285	Tetratricopeptide repeat (TPR)-like superfamily protein (AHRD V3.3 *-* F4K464_ARATH)
Solyc09g092580.4	1146.02	-0.90451	0.421803	-2.14439	0.0320019	0.28869	Cytochrome (AHRD V3.3 *** A0A2G2ZTD7_CAPAN)
Solyc10g005000.4	45.3229	-0.903849	0.382461	-2.36324	0.0181158	0.206726	SUN-like protein 27
Solyc04g077350.1	19.3923	-0.903742	0.653454	-1.38302	0.166658	0.641626	Unknown protein
Solyc08g079730.2	63.4235	-0.899685	0.302721	-2.972	0.00295871	0.0692675	Protein DETOXIFICATION (AHRD V3.3 *** A0A2I4HQ16_9ROSI)
Solyc10g009080.4	163.326	-0.898238	0.278706	-3.22288	0.00126907	0.0398958	Squamosa promoter binding protein 3
Solyc06g071930.1	74.0212	-0.893953	0.500524	-1.78603	0.0740939	0.446506	Unknown protein
Solyc07g007530.1	17.4069	-0.892574	0.613545	-1.45478	0.14573	0.612226	Egg cell-secreted-like protein (DUF1278) (AHRD V3.3 -** A8MQE4_ARATH)
Solyc01g073780.2	37.1716	-0.890726	0.415378	-2.14437	0.0320029	0.28869	Cysteine/Histidine-rich C1 domain family protein (AHRD V3.3 *** Q9SL28_ARATH)
Solyc10g085280.1	98.9115	-0.890081	0.469115	-1.89736	0.0577803	0.389916	UDP-glycosyltransferase 76E1 (AHRD V3.3 *** U76E1_SOLLC)
Solyc06g065990.1	3938.61	-0.889947	0.251997	-3.53158	0.000413084	0.0206579	ATP synthase subunit b', chloroplastic (AHRD V3.3 *** A0A1U8GUM8_CAPAN)
Solyc06g035530.3	102.457	-0.887465	0.437435	-2.02879	0.0424792	0.334003	gibberellin 20-oxidase-2
Solyc02g069500.1	201.025	-0.88197	0.181319	-4.86418	1.14934e-06	0.000317847	Pentatricopeptide repeat-containing protein (AHRD V3.3 *** A0A2G2Y2T3_CAPAN)
Solyc06g069880.1	721.573	-0.881878	0.281069	-3.13759	0.00170343	0.0483933	protein PHYTOCHROME KINASE SUBSTRATE 3-like (AHRD V3.3 *** A0A2I4FQS5_9ROSI)
Solyc04g055255.1	83.7767	-0.880068	0.941325	-0.934925	0.349827	0.809358	S-adenosyl-L-methionine-dependent methyltransferases superfamily protein (AHRD V3.3 *-* A0A2U1PMX3_ARTAN)
Solyc03g058440.1	4.37641	-0.879636	0.964916	-0.911619	0.36197	0.819363	transmembrane protein (AHRD V3.3 *-* AT2G41200.1)
Solyc08g007805.1	17.9254	-0.879182	0.575371	-1.52803	0.126506	0.576975	NADH dehydrogenase [ubiquinone] 1 alpha subcomplex subunit 8-B (AHRD V3.3 *** A0A1U8G8P8_CAPAN)
Solyc09g065390.1	100.819	-0.878684	0.457197	-1.92189	0.054619	0.379101	DUF581 domain-containing protein (AHRD V3.3 *** A0A1Q3D4G2_CEPFO)
Solyc04g079700.3	219.713	-0.878232	0.243353	-3.60889	0.000307515	0.0171154	Transducin/WD40 repeat-like superfamily protein (AHRD V3.3 *** A0A2U1PM75_ARTAN)
Solyc04g050440.3	214.353	-0.877729	0.510544	-1.7192	0.0855772	0.479617	ammonium transporter
Solyc11g066670.1	15264.5	-0.867131	0.358592	-2.41816	0.0155994	0.19047	Glycosyltransferase (AHRD V3.3 *** A0A288W8G2_GARJA)
Solyc03g119320.1	172.274	-0.866171	0.243941	-3.55074	0.000384146	0.0197616	hypothetical protein (AHRD V3.3 *** AT1G48780.1)
Solyc06g066000.3	15096.5	-0.862781	0.266503	-3.23742	0.00120617	0.0396067	ATP synthase subunit b', chloroplastic (AHRD V3.3 *** A0A1U8GUM8_CAPAN)
Solyc02g063450.4	1797.6	-0.862521	0.268529	-3.21202	0.00131806	0.0403738	Glycine-rich domain-containing protein 2 (AHRD V3.3 *** A0A2G3A574_CAPAN)
Solyc03g112460.3	191.917	-0.858968	0.164723	-5.21461	1.84204e-07	7.76244e-05	Tryptophan aminotransferase-related protein 2 (AHRD V3.3 *** A0A2G2X8Z7_CAPBA)
Solyc05g150109.1	20.9114	-0.857312	0.61526	-1.39342	0.163494	0.637273	Unknown protein
Solyc03g098710.1	99.3554	-0.856519	1.3857	-0.618115	0.5365	0.910678	Kunitz-like protease inhibitor (AHRD V3.3 *** I6QIF0_HELAN)
Solyc01g108560.4	145.935	-0.850245	0.273345	-3.11052	0.00186756	0.051167	Alpha/beta-Hydrolases superfamily protein (AHRD V3.3 *** A0A2U1KC75_ARTAN)
Solyc06g062460.3	696.316	-0.846787	0.39247	-2.15758	0.0309601	0.283448	bHLH transcription factor136
Solyc07g008380.2	1126.59	-0.845432	0.641172	-1.31857	0.187312	0.66838	HXXXD-type acyl-transferase family protein (AHRD V3.3 *** F4JBC7_ARATH)
Solyc07g065540.1	39.4774	-0.845099	0.506611	-1.66814	0.0952875	0.508573	Fasciclin-like arabinogalactan protein (AHRD V3.3 *** A0A2R6P548_ACTCH)
Solyc09g007770.3	4887.95	-0.844951	0.268037	-3.15236	0.00161956	0.0470892	plasma membrane intrinsic protein 2.1
Solyc02g069490.4	28190	-0.843784	0.335373	-2.51596	0.0118708	0.162241	Delta(24)-sterol reductase (AHRD V3.3 *** A0A2G2XDD5_CAPBA)
Solyc02g086820.3	43491.3	-0.841305	0.239487	-3.51294	0.00044317	0.021328	chloroplast carbonic anhydrase
Solyc01g110340.4	2382.98	-0.841291	0.320075	-2.62842	0.00857835	0.135005	Endoglucanase (AHRD V3.3 *** A0A218XGM2_PUNGR)
Solyc11g022590.1	14064.4	-0.841144	0.65588	-1.28246	0.19968	0.682792	trypsin inhibitor-like protein precursor
Solyc05g026460.1	13.7521	-0.838425	0.710142	-1.18064	0.237744	0.725988	Unknown protein
Solyc07g008430.2	12.0398	-0.837422	0.667573	-1.25443	0.209687	0.695015	methionyl-tRNA synthetase (AHRD V3.3 *** AT5G10695.1)
Solyc08g008305.1	89.233	-0.836855	0.486975	-1.71848	0.0857098	0.480088	Ethylene-responsive transcription factor (AHRD V3.3 *** A0A2G2W2X0_CAPBA)
Solyc09g008640.1	68.1699	-0.835615	0.258296	-3.23511	0.00121595	0.0396336	Protein kinase domain (AHRD V3.3 *** A0A200R5B8_9MAGN)
Solyc05g005280.4	398.276	-0.833553	0.230145	-3.62185	0.000292502	0.0166655	Poly [ADP-ribose] polymerase (AHRD V3.3 *** A0A2G2WJW6_CAPBA)
Solyc02g087060.4	608.307	-0.832792	0.291305	-2.85883	0.00425205	0.088069	WAT1-related protein (AHRD V3.3 *** K4BBL3_SOLLC)
Solyc03g081240.3	297.453	-0.831766	0.24916	-3.33829	0.000842972	0.0306361	Two-component response regulator-like APRR9 (AHRD V3.3 *** A0A2G2X7Z8_CAPBA)
Solyc08g077380.4	138.047	-0.831224	0.463772	-1.79231	0.0730828	0.442825	Purine permease (AHRD V3.3 *** A0A2P5BSS2_TREOI),Pfam:PF16913
Solyc02g067690.3	900.692	-0.829178	0.294779	-2.81288	0.00491007	0.0961319	Glycosyltransferase (AHRD V3.3 *** A0A2U1M9M1_ARTAN)
Solyc06g051130.1	145.705	-0.82758	0.237549	-3.48383	0.000494301	0.0226649	HXXXD-type acyl-transferase family protein (AHRD V3.3 *** Q9XEF2_ARATH)
Solyc10g052600.1	104.76	-0.82727	0.528112	-1.56647	0.11724	0.558149	S-adenosyl-L-methionine-dependent methyltransferases superfamily protein (AHRD V3.3 *-* Q9M144_ARATH)
Solyc07g053940.1	31.1247	-0.825212	0.342809	-2.4072	0.0160752	0.193943	Transmembrane protein (AHRD V3.3 *** A0A1P8API0_ARATH)
Solyc09g075690.1	64.4754	-0.825072	0.497091	-1.6598	0.0969548	0.512785	2-hydroxyisoflavanone dehydratase (AHRD V3.3 *** A0A1U8G399_CAPAN)
Solyc01g111280.3	31.0879	-0.823737	0.418439	-1.9686	0.0489995	0.359106	Cold-shock protein (AHRD V3.3 *-* A0A200RAC1_9MAGN)
Solyc08g081390.4	157.348	-0.823672	0.311847	-2.64127	0.00825964	0.132287	Phosphoglycerate mutase-like protein AT74 (AHRD V3.3 *** A0A2G3ADV8_CAPAN)
Solyc04g074920.2	207.828	-0.8231	0.256223	-3.21244	0.00131614	0.0403738	Glycosyltransferase AER61 (AHRD V3.3 *** A0A200QXY3_9MAGN)
Solyc08g005960.2	1577.86	-0.822765	0.579101	-1.42076	0.155386	0.627151	Bifunctional inhibitor/lipid-transfer protein/seed storage 2S albumin superfamily protein (AHRD V3.3 *** A0A2U1PU47_ARTAN)
Solyc08g082640.2	1045.91	-0.822562	0.394827	-2.08335	0.0372196	0.312351	Cellulose synthase (AHRD V3.3 *** A0A200QCL6_9MAGN)
Solyc10g084430.2	46.6606	-0.821167	0.361049	-2.27439	0.0229425	0.237601	RING/U-box superfamily protein (AHRD V3.3 *** A0A2U1Q288_ARTAN)
Solyc06g065445.1	14.4619	-0.82087	0.663395	-1.23738	0.215947	0.701924	Protein SENSITIVE TO PROTON RHIZOTOXICITY 1 (AHRD V3.3 *-* A0A2G3C818_CAPCH)
Solyc11g011980.3	443.977	-0.82086	0.294201	-2.79013	0.00526867	0.10029	WD40 repeat (AHRD V3.3 *** A0A200RBE1_9MAGN)
Solyc10g079620.2	1219.8	-0.820298	0.267055	-3.07164	0.00212886	0.0556665	haloacid dehalogenase-like hydrolase domain-containing protein 3 (AHRD V3.3 *** A0A2I4DP12_9ROSI),Pfam:PF13419
Solyc11g069450.1	96.1649	-0.820264	0.304203	-2.69644	0.00700853	0.119965	Senescence regulator S40 (AHRD V3.3 *** A0A200QID2_9MAGN)
Solyc09g007710.3	212.141	-0.820076	0.348443	-2.35355	0.0185952	0.209495	Disease resistance protein (TIR-NBS-LRR class) (AHRD V3.3 *** A0A2K3P6K1_TRIPR)
Solyc06g083550.1	399.468	-0.818351	0.184419	-4.43746	9.10248e-06	0.00161105	F-box/kelch-repeat protein (AHRD V3.3 *** A0A1J3IAF9_NOCCA)
Solyc01g108330.2	166.578	-0.817483	0.223068	-3.66473	0.000247602	0.0151434	transmembrane protein (AHRD V3.3 *-* AT2G26520.1)
Solyc02g093720.3	1075.58	-0.816999	0.178955	-4.56538	4.98588e-06	0.000969725	TPX2 (Targeting protein for Xklp2) protein family (AHRD V3.3 *-* F4J761_ARATH)
Solyc11g045460.3	42.3804	-0.816112	0.648976	-1.25754	0.208559	0.69359	Alpha/beta-Hydrolases superfamily protein (AHRD V3.3 *** A0A1P8BCJ0_ARATH)
Solyc10g086250.2	176.996	-0.81597	0.305474	-2.67116	0.00755895	0.12566	R2R3MYB transcription factor 75
Solyc02g086180.4	19170.2	-0.815574	0.30107	-2.70892	0.00675034	0.117992	Delta(7)-sterol-C5(6)-desaturase (AHRD V3.3 *-* A0A1U8FPX0_CAPAN)
Solyc06g053220.3	33.4522	-0.814453	0.651201	-1.25069	0.211046	0.696885	Homeobox-leucine zipper protein HOX6 (AHRD V3.3 *** A0A2G2WIJ7_CAPBA)
Solyc03g119770.4	30.4406	-0.814133	0.383344	-2.12377	0.0336894	0.297243	branched1a
Solyc01g087820.2	1625.24	-0.814034	0.598106	-1.36102	0.173507	0.64978	Subtilisin-like protease (AHRD V3.3 *** O82777_SOLLC)
Solyc04g008330.1	490.843	-0.811847	0.454083	-1.78788	0.073795	0.445311	Glycosyltransferase (AHRD V3.3 *** A0A0A1WCD6_NICAT)
Solyc02g005180.3	253.822	-0.811733	0.196398	-4.13311	3.57888e-05	0.00414004	Sugar facilitator protein 2
Solyc06g008180.3	9.18021	-0.810278	0.669822	-1.20969	0.226397	0.713901	Unknown protein
Solyc09g075940.3	106.398	-0.80953	0.265051	-3.05424	0.00225633	0.0580447	Amine oxidase (AHRD V3.3 *** A0A2G2WW99_CAPBA)
Solyc09g092640.3	99.4536	-0.809459	0.424911	-1.90501	0.0567787	0.38651	Cytochrome (AHRD V3.3 *** A0A1U8G4E5_CAPAN)
Solyc08g006990.3	89.3675	-0.806309	0.298823	-2.69828	0.00696978	0.119649	Aluminum activated malate transporter family protein (AHRD V3.3 *** A0A2U1QG27_ARTAN)
Solyc08g005930.1	103.577	-0.804774	0.306159	-2.62861	0.00857338	0.135005	F-box/kelch-repeat protein SKIP25 (AHRD V3.3 *** A0A2G2XM52_CAPBA)
Solyc10g080730.3	104.544	-0.803892	0.297455	-2.70256	0.00688074	0.119169	Thioredoxin-like 1-1, chloroplastic (AHRD V3.3 *** A0A2G2YNL4_CAPAN)
Solyc02g081170.4	2769.51	-0.802289	0.283144	-2.8335	0.00460409	0.0922559	plastid lipid associated protein CHRC
Solyc02g063390.4	429.112	-0.800195	0.350339	-2.28406	0.0223678	0.235368	3-oxo-5-alpha-steroid 4-dehydrogenase (DUF1295) (AHRD V3.3 *** O81042_ARATH)
Solyc03g119930.1	2354.06	-0.799098	0.399882	-1.99834	0.0456803	0.345807	Molybdate transporter like (AHRD V3.3 *** A0A2R6PTH4_ACTCH)
Solyc05g005170.4	272.847	-0.798864	0.300549	-2.65802	0.00786014	0.1281	Pectin lyase-like superfamily protein (AHRD V3.3 *** O22699_ARATH)
Solyc12g006140.2	29754.8	-0.796233	0.32136	-2.4777	0.0132232	0.173105	Cab-5 gene encoding chlorophyll a/b-binding protein
Solyc11g012230.3	19.1444	-0.795022	0.49898	-1.59329	0.111094	0.546182	MBOAT (Membrane bound O-acyl transferase) family protein (AHRD V3.3 *** A0A2U1LYZ9_ARTAN)
Solyc01g005300.4	1405.78	-0.79466	0.255661	-3.10826	0.00188193	0.0513605	Adagio-like protein 1 (AHRD V3.3 *** A0A1U8H9V5_CAPAN)
Solyc08g042120.1	31.416	-0.794339	0.393756	-2.01734	0.0436605	0.338924	PX domain-containing protein EREL1 isoform X3 (AHRD V3.3 *-* XP_025888149.1)
Solyc01g014320.4	124.146	-0.793671	0.332808	-2.38477	0.0170896	0.200178	S-adenosyl-L-methionine-dependent methyltransferases superfamily protein (AHRD V3.3 *** A0A2U1QHF5_ARTAN)
Solyc07g063910.4	451.956	-0.790011	0.418172	-1.8892	0.058865	0.394604	Unknown protein
Solyc09g009040.3	2616.33	-0.788114	0.297197	-2.65183	0.0080058	0.130114	Delta(14)-sterol reductase (AHRD V3.3 *** A0A2G2VX21_CAPBA)
Solyc07g052060.2	248.264	-0.787927	0.400832	-1.96573	0.0493302	0.360173	Pelargonidin 3-o-(6-caffeoylglucoside) 5-o-(6-o-malonylglucoside) 4'''-malonyltransferase (AHRD V3.3 *** G9HTF6_NICAT)
Solyc07g043390.4	60844.6	-0.787359	0.308387	-2.55315	0.0106752	0.152004	Cellulose synthase (AHRD V3.3 *** A0A200Q4F9_9MAGN)
Solyc04g005070.3	3455.74	-0.787225	0.319671	-2.46261	0.013793	0.177544	Major facilitator superfamily protein (AHRD V3.3 *** A0A2U1N7S7_ARTAN)
Solyc02g150140.1	21.0025	-0.786715	0.634376	-1.24014	0.214924	0.701198	Unknown protein
Solyc05g053890.3	232.903	-0.782888	0.243396	-3.21652	0.00129757	0.0403237	Glycosyltransferase (AHRD V3.3 *** A0A2I4EYF5_9ROSI)
Solyc07g007150.1	317.35	-0.780698	0.278668	-2.80154	0.00508598	0.0982717	hypothetical protein (AHRD V3.3 -** AT5G35090.1)
Solyc01g094210.2	210.411	-0.780538	0.373869	-2.08773	0.0368222	0.310489	NAD(P)-binding Rossmann-fold superfamily protein (AHRD V3.3 *** A0A2U1PI64_ARTAN)
Solyc05g006920.4	855.267	-0.779664	0.244321	-3.19115	0.0014171	0.0424386	Protein NRT1/ PTR FAMILY 2.13 (AHRD V3.3 *** A0A1U8EVJ4_CAPAN)
Solyc05g013630.1	1232.19	-0.779339	0.633879	-1.22948	0.218893	0.704783	protein kreg-1 (AHRD V3.3 *** XP_004239134.1)
Solyc02g086650.3	5483.5	-0.778901	0.309068	-2.52017	0.01173	0.160937	Phosphoenolpyruvate/phosphate translocator 2, chloroplastic (AHRD V3.3 *** A0A2G2XHT3_CAPBA)
Solyc00g500140.1	255.296	-0.778307	0.338622	-2.29845	0.0215362	0.229003	ATP synthase epsilon chain, chloroplastic (AHRD V3.3 *** A0A1U8QCD5_CAPAN)
Solyc11g018690.2	121.744	-0.777978	0.281329	-2.76537	0.00568589	0.105046	ABC transporter G family member 25 (AHRD V3.3 *** A0A1U8GMW2_CAPAN)
Solyc03g117370.3	68.8303	-0.777067	0.304079	-2.55547	0.0106043	0.15182	TOPLESS (AHRD V3.3 *-* K4BLN8_SOLLC)
Solyc08g060830.4	59.5398	-0.776792	0.309557	-2.50937	0.0120948	0.163839	1-acyl-sn-glycerol-3-phosphate acyltransferase 2 (AHRD V3.3 *-* A0A2G3ATB7_CAPCH)
Solyc07g054580.3	557.289	-0.775349	0.285439	-2.71634	0.00660076	0.11613	Auxin-responsive GH3 family protein (AHRD V3.3 *** A0A2U1MRW5_ARTAN)
Solyc05g043240.1	10.0961	-0.772691	0.570256	-1.35499	0.175421	0.652769	Unknown protein
Solyc10g044880.1	16.3938	-0.77194	0.510796	-1.51125	0.130725	0.582952	transmembrane protein (AHRD V3.3 *** AT5G19875.1)
Solyc08g014430.3	209.525	-0.770319	0.201887	-3.8156	0.000135852	0.0104795	Formin-like protein (AHRD V3.3 *** A0A2G3BR67_CAPCH)
Solyc02g093320.4	65.8806	-0.767939	0.322814	-2.37889	0.0173648	0.202197	DNA mismatch repair protein MLH3 isoform X1 (AHRD V3.3 *-* XP_010316472.1)
Solyc02g063250.3	32.592	-0.767669	0.437424	-1.75498	0.0792631	0.462984	Peptide methionine sulfoxide reductase MsrA (AHRD V3.3 *** A0A1D8JN47_9ENTR)
Solyc09g074610.3	633.163	-0.766917	0.247372	-3.10025	0.00193355	0.0522471	Chaperone protein DnaJ (AHRD V3.3 *** A0A2G3CTT7_CAPCH)
Solyc02g070850.1	6.2719	-0.766668	0.773628	-0.991002	0.321684	0.794206	F-box/kelch-repeat protein At3g23880-like (AHRD V3.3 *-* XP_025884893.1)
Solyc01g100900.4	157.968	-0.766346	0.230546	-3.32405	0.000887215	0.0318869	WAT1-related protein (AHRD V3.3 *** K4B1C1_SOLLC)
Solyc10g083380.2	53.8931	-0.766209	0.513875	-1.49104	0.13595	0.593973	Basic-leucine zipper (BZIP) transcription factor family protein (AHRD V3.3 *-* Q8L5Y2_ARATH)
Solyc08g063090.2	1086.95	-0.764228	0.218017	-3.50536	0.000455993	0.0215792	Fatty acid desaturase (AHRD V3.3 *** A0A2U1LPJ3_ARTAN)
Solyc11g012360.2	3634.83	-0.761839	0.354428	-2.14949	0.0315958	0.286629	Tonoplast dicarboxylate transporter (AHRD V3.3 *** A0A2G3AZI6_CAPCH)
Solyc05g009500.3	992.772	-0.761639	0.245162	-3.10667	0.00189206	0.0515075	Protein NRT1/ PTR FAMILY 3.1 (AHRD V3.3 *** A0A1U8GM13_CAPAN)
Solyc10g085190.2	81.8032	-0.760051	0.605807	-1.25461	0.209621	0.695015	2-oxoglutarate (2OG) and Fe(II)-dependent oxygenase superfamily protein (AHRD V3.3 *** F4J670_ARATH)
Solyc03g117890.3	4698.15	-0.75822	0.197623	-3.83669	0.000124703	0.00989737	ACT domain-containing protein (AHRD V3.3 *** A0A2U1QDU0_ARTAN)
Solyc01g079470.4	7953.71	-0.756461	0.267085	-2.83229	0.00462161	0.092427	Unknown protein
Solyc07g056430.3	39.3753	-0.755909	0.604587	-1.25029	0.211194	0.696983	Glutathione S-transferase (AHRD V3.3 *** Q9FQE8_SOYBN)
Solyc09g059240.3	6243.25	-0.755596	0.307008	-2.46116	0.0138488	0.177874	Cytochrome P450 (AHRD V3.3 *** A0A2U1Q1Z2_ARTAN)
Solyc07g051940.4	41.4426	-0.750934	0.434359	-1.72883	0.0838392	0.475142	Sesquiterpene synthase (AHRD V3.3 *** G8H5N2_SOLHA)
Solyc03g120680.3	171.363	-0.750294	0.187399	-4.00373	6.23512e-05	0.00616511	2-hydroxyacid dehydrogenase (AHRD V3.3 *** A9CH04_AGRFC)
Solyc06g061027.1	1444.89	-0.748527	0.280279	-2.67065	0.00757039	0.12566	Cytochrome P450 (AHRD V3.3 *** A0A200PQ40_9MAGN)
Solyc09g092130.3	193.916	-0.748064	0.444299	-1.68369	0.0922411	0.500465	Sucrose phosphate synthase (AHRD V3.3 *** A0A0B5L7E2_LILDA)
Solyc07g043400.1	11.0884	-0.747952	0.713705	-1.04798	0.294646	0.775686	Unknown protein
Solyc05g051580.3	236.791	-0.747878	0.215301	-3.47365	0.00051344	0.0228901	Phototropic-responsive NPH3 family protein (AHRD V3.3 *** A0A1P8BAS4_ARATH)
Solyc04g015640.1	12.3016	-0.747477	0.624904	-1.19615	0.231639	0.719512	Disease resistance protein rga3-like (AHRD V3.3 *** A0A2K3NCR1_TRIPR)
Solyc08g061640.1	34.1135	-0.747342	0.388419	-1.92406	0.0543471	0.377952	transmembrane protein (AHRD V3.3 *** AT5G21910.1)
Solyc11g066250.2	934.356	-0.745634	0.356421	-2.09201	0.036438	0.309039	Carboxypeptidase (AHRD V3.3 *** A0A1U8EWA6_CAPAN)
Solyc04g080870.1	713.915	-0.74478	0.230351	-3.23324	0.00122396	0.0396755	Lon protease 2 (AHRD V3.3 *-* A0A2U1KJ29_ARTAN)
Solyc08g007060.4	122.929	-0.743903	0.512021	-1.45288	0.146258	0.612258	Protein NRT1/ PTR FAMILY 7.3 (AHRD V3.3 *** A0A2G3BPK6_CAPCH)
Solyc04g077330.4	192.686	-0.743069	0.427061	-1.73996	0.0818664	0.469677	Receptor protein kinase (AHRD V3.3 *-* Q40096_IPOTF)
Solyc04g016490.4	69.14	-0.742792	0.279426	-2.65828	0.00785408	0.1281	Purple acid phosphatase 16 (AHRD V3.3 *** A0A2U1NPL5_ARTAN)
Solyc06g065380.4	337.361	-0.742769	0.284714	-2.60883	0.00908532	0.139584	Calcium-dependent protein kinase (AHRD V3.3 *** Q6EE27_9ROSI)
Solyc07g053570.4	52.9855	-0.742457	0.295906	-2.5091	0.012104	0.163839	Zinc finger protein MAGPIE (AHRD V3.3 *** A0A2G2Z473_CAPAN)
Solyc02g062490.4	133.874	-0.741813	0.753117	-0.98499	0.324629	0.797668	2-oxoglutarate (2OG) and Fe(II)-dependent oxygenase superfamily protein (AHRD V3.3 *** A0A2U1LXD5_ARTAN)
Solyc04g071340.5	1257.39	-0.740462	0.264427	-2.80025	0.00510632	0.0984496	Fructose-1,6-bisphosphatase (AHRD V3.3 *** A6N9A0_FLALI)
Solyc08g082670.4	594.095	-0.739569	0.346564	-2.134	0.0328426	0.292248	Cellulose synthase (AHRD V3.3 *** A0A200QCL6_9MAGN)
Solyc07g043420.3	138335	-0.739322	0.285462	-2.58992	0.00959995	0.143869	2-oxoglutarate-dependent dioxygenase 2
Solyc06g064560.4	26.6137	-0.739221	0.474008	-1.55951	0.118875	0.562586	DNA ligase-like protein (AHRD V3.3 *** AT1G12790.1)
Solyc01g110680.4	30.2396	-0.739175	0.426241	-1.73417	0.0828874	0.472206	Small auxin up-regulated RNA12
Solyc11g006300.2	163.195	-0.738965	0.199926	-3.6962	0.000218854	0.0140855	3-oxo-5-alpha-steroid 4-dehydrogenase (AHRD V3.3 *** A0A200PYH0_9MAGN)
Solyc11g065420.3	22.4324	-0.737766	0.460799	-1.60106	0.109364	0.543019	Unknown protein
Solyc07g061790.3	6577.57	-0.736054	0.272237	-2.70372	0.0068568	0.119021	Heme-binding protein 2-like (AHRD V3.3 *** A0A2K3NGA7_TRIPR)
Solyc09g007470.2	96.6924	-0.735752	0.276658	-2.65943	0.0078274	0.127913	Protamine P1 family protein (AHRD V3.3 *-* Q9ZQC7_ARATH)
Solyc12g006590.3	70.6976	-0.735005	0.633928	-1.15945	0.246274	0.73537	Zinc finger protein (AHRD V3.3 *** A0A200PQI4_9MAGN)
Solyc01g110940.3	162.35	-0.733302	0.198644	-3.69154	0.000222903	0.0141528	Auxin-responsive protein SAUR20 (AHRD V3.3 *** A0A2G2XY34_CAPAN)
Solyc02g082080.1	1170.37	-0.731631	0.257057	-2.84619	0.00442465	0.0906387	Copper transporter (AHRD V3.3 *** E9LK45_VITVI)
Solyc02g067790.4	57.7293	-0.73118	0.385375	-1.89732	0.0577857	0.389916	High affinity nitrate transporter 2.7 (AHRD V3.3 *** A0A2G2Y0R2_CAPAN)
Solyc01g099020.3	2401.05	-0.730106	0.198007	-3.68728	0.000226666	0.0143277	GDSL esterase/lipase (AHRD V3.3 *** A0A199UFA2_ANACO)
Solyc02g079370.3	183.135	-0.729997	0.316666	-2.30526	0.021152	0.226753	cyclinD6_3
Solyc10g006970.3	2288.48	-0.729344	0.240551	-3.03197	0.0024296	0.0605226	Thioredoxin (AHRD V3.3 *** A0A200PQX5_9MAGN)
Solyc11g006590.2	1071.43	-0.729047	0.243209	-2.99761	0.00272103	0.0652567	Cytochrome (AHRD V3.3 *** A0A1U8G4E5_CAPAN)
Solyc09g082980.3	1615.56	-0.728952	0.168581	-4.32405	1.53193e-05	0.00227845	DUF506 domain-containing protein (AHRD V3.3 *** A0A1Q3BNU4_CEPFO)
Solyc03g112580.3	1312.29	-0.727806	0.147727	-4.92671	8.3627e-07	0.000264306	Receptor protein kinase, putative (AHRD V3.3 *** B9RAX9_RICCO)
Solyc08g079280.3	2773.76	-0.727562	0.215628	-3.37416	0.000740417	0.0284883	Cytochrome P450 (AHRD V3.3 *** A0A1U9X605_THAGA)
Solyc09g083090.4	150.307	-0.727282	0.275114	-2.64356	0.00820388	0.131641	Non-specific serine/threonine protein kinase (AHRD V3.3 *** A0A2G2W162_CAPBA)
Solyc11g006730.1	36.9804	-0.725212	0.59983	-1.20903	0.226651	0.714172	Germin (AHRD V3.3 *** A0A200QHW9_9MAGN)
Solyc02g062340.3	33212.4	-0.724454	0.190989	-3.79317	0.000148736	0.0111546	Fructose-bisphosphate aldolase (AHRD V3.3 *** Q9SXX4_NICPA)
Solyc08g067500.1	32.8304	-0.724233	0.4505	-1.60762	0.107918	0.538193	Non-specific lipid-transfer protein (AHRD V3.3 *** K4CLX6_SOLLC)
Solyc04g071800.3	9288.92	-0.723978	0.256589	-2.82155	0.00477925	0.0949359	Cytochrome P450 (AHRD V3.3 *-* A0A200Q069_9MAGN)
Solyc04g005800.3	940.929	-0.721694	0.34821	-2.07259	0.0382109	0.316914	Homeobox-leucine zipper protein HOX16 (AHRD V3.3 *** A0A1U8EXU3_CAPAN)
Solyc02g084430.3	16.4932	-0.721493	0.504945	-1.42886	0.153046	0.622998	B-box zinc finger protein 19 (AHRD V3.3 *-* A0A2G3AAA5_CAPAN)
Solyc10g081560.3	190.126	-0.721457	0.212875	-3.38911	0.000701189	0.0275785	NAD(P)-binding Rossmann-fold superfamily protein (AHRD V3.3 *** F4IKL5_ARATH),Pfam:PF13561
Solyc01g010640.3	1057.67	-0.720877	0.321525	-2.24206	0.0249577	0.248861	NAD(P)-linked oxidoreductase superfamily protein (AHRD V3.3 *** Q949S6_ARATH)
Solyc02g092110.3	562.095	-0.719872	0.43414	-1.65816	0.0972854	0.513667	Phytosulfokines 3 (AHRD V3.3 *** A0A2I0WHI7_9ASPA)
Solyc12g042180.1	21.945	-0.719403	0.569524	-1.26316	0.20653	0.691584	Adp-ribosylation factor gtpase-activating protein agd3 (AHRD V3.3 *-* A0A314L4B5_NICAT),Pfam:PF16746
Solyc05g008290.4	1333.8	-0.71906	0.301889	-2.38187	0.0172251	0.201233	Multicopper oxidase LPR1 (AHRD V3.3 *-* A0A2G2VKE3_CAPBA)
Solyc05g026490.3	895.859	-0.718489	0.167655	-4.28551	1.82319e-05	0.00256185	Phosphomannomutase/phosphoglucomutase (AHRD V3.3 *** A0A1J3D7Z0_NOCCA)
Solyc01g090410.3	84.6119	-0.716645	0.30046	-2.38516	0.0170718	0.200149	Alpha/beta-Hydrolases superfamily protein (AHRD V3.3 *** A0A2U1KLU2_ARTAN)
Solyc03g025720.3	1384.72	-0.716459	0.35983	-1.9911	0.0464694	0.348772	Oxalate--CoA ligase (AHRD V3.3 *** A0A2G2X724_CAPBA)
Solyc02g071030.2	178581	-0.71602	0.237012	-3.02103	0.00251915	0.062098	Chlorophyll a-b binding protein, chloroplastic (AHRD V3.3 *** A0A2G3A7J8_CAPAN)
Solyc10g086240.2	1040.99	-0.715682	0.218386	-3.27714	0.00104866	0.0361796	Glycosyltransferase (AHRD V3.3 *** A0A1Q3DDP0_CEPFO)
Solyc07g043480.1	10763.6	-0.714767	0.271934	-2.62845	0.00857738	0.135005	Glycosyltransferase (AHRD V3.3 *** A0A2G3BZR4_CAPCH)
Solyc11g013890.1	145.673	-0.714656	0.26477	-2.69916	0.00695149	0.119649	F-box associated domain, type 1 (AHRD V3.3 *** A0A2U1K9Q2_ARTAN)
Solyc11g012130.2	696.555	-0.714322	0.415279	-1.7201	0.0854142	0.478855	Early nodulin-like protein 2-like (AHRD V3.3 *** A0A2K3MQQ9_TRIPR)
Solyc03g116280.3	91.0548	-0.714283	0.350285	-2.03915	0.041435	0.32886	2-oxoglutarate (2OG) and Fe(II)-dependent oxygenase superfamily protein (AHRD V3.3 *-* F4J670_ARATH)
Solyc08g005680.4	248.008	-0.71361	0.459948	-1.5515	0.120782	0.565728	Z,Z-farnesyl pyrophosphate synthase
Solyc08g076880.3	1276.62	-0.713488	0.331412	-2.15287	0.0313287	0.285123	Succinate dehydrogenase [ubiquinone] iron-sulfur subunit, mitochondrial (AHRD V3.3 *-* A0A2G2XLC0_CAPBA)
Solyc09g011040.1	123.374	-0.713443	0.276725	-2.57816	0.00993271	0.147112	Aspartic proteinase PCS1 (AHRD V3.3 *** A0A2G2YR66_CAPAN)
Solyc01g080870.3	109.688	-0.712931	0.494387	-1.44205	0.149288	0.617106	Protein NRT1/ PTR FAMILY 7.3 (AHRD V3.3 *** A0A2G3DJ73_CAPCH)
Solyc06g074090.3	4811.51	-0.712332	0.338998	-2.10129	0.0356157	0.30526	7-dehydrocholesterol reductase (AHRD V3.3 *** A0A2G2WMN4_CAPBA)
Solyc07g005300.1	17.3603	-0.711241	0.636778	-1.11694	0.264021	0.750927	Unknown protein
Solyc01g066570.3	35.316	-0.708025	0.411264	-1.72158	0.0851452	0.478625	FCS-Like Zinc finger 15 (AHRD V3.3 *-* FLZ15_ARATH)
Solyc01g108540.3	133.54	-0.706102	0.345819	-2.04183	0.0411685	0.327654	Alpha/beta-Hydrolases superfamily protein (AHRD V3.3 *** A0A2U1KC75_ARTAN)
Solyc10g007690.3	90605.3	-0.705945	0.214377	-3.29301	0.000991209	0.0348084	Chlorophyll a-b binding protein, chloroplastic (AHRD V3.3 *** A0A0F7H033_EROTE)
Solyc07g055260.3	1016.2	-0.705828	0.290201	-2.43221	0.0150071	0.185742	Chaperone protein dnaJ (AHRD V3.3 *** A0A2K3MMT7_TRIPR)
Solyc04g008230.3	49.9449	-0.705429	0.469919	-1.50117	0.133311	0.587337	Pectin lyase-like superfamily protein (AHRD V3.3 *** A0A2U1PE89_ARTAN)
Solyc07g009437.1	46.8498	-0.705359	0.35558	-1.98369	0.0472909	0.352437	Receptor protein kinase (AHRD V3.3 *-* Q40096_IPOTF)
Solyc05g010685.1	476.241	-0.705198	0.238874	-2.95217	0.00315547	0.0721266	Glycosyltransferase (AHRD V3.3 *** A0A077ERE3_ACTDE)
Solyc12g088870.1	141.682	-0.704468	0.292703	-2.40677	0.0160944	0.194043	Unknown protein
Solyc07g049690.3	11129.7	-0.704293	0.195482	-3.60285	0.000314742	0.0174628	hydroperoxide lyase
Solyc09g089650.1	115.154	-0.704117	0.280298	-2.51203	0.0120037	0.163426	hypothetical protein (AHRD V3.3 *** AT1G04330.1)
Solyc02g076850.2	25.9785	-0.703849	0.381444	-1.84522	0.0650051	0.417765	Dof zinc finger protein4
Solyc04g080040.3	248.073	-0.703759	0.244413	-2.87939	0.00398451	0.0836559	Auxilin-related protein 2 (AHRD V3.3 *** A0A2G3CQ94_CAPCH)
Solyc03g116270.3	50.3082	-0.702179	0.3398	-2.06645	0.0387862	0.318162	2-oxoglutarate (2OG) and Fe(II)-dependent oxygenase superfamily protein (AHRD V3.3 *** A0A2U1QGX7_ARTAN)
Solyc08g080650.3	8660.71	-0.701632	0.883254	-0.794372	0.426979	0.856356	PATHOGENESIS RELATED PROTEIN P23
Solyc02g084440.4	55825.7	-0.699959	0.230658	-3.03462	0.00240836	0.060313	Fructose-bisphosphate aldolase (AHRD V3.3 *** A0A2G3AA97_CAPAN)
Solyc02g080200.4	1134.35	-0.699812	0.416366	-1.68076	0.0928089	0.502178	Pectinesterase (AHRD V3.3 *** A0A2G2VBJ7_CAPBA)
Solyc07g008540.3	1932.69	-0.699137	0.239296	-2.92164	0.00348194	0.0768414	Zinc finger protein CONSTANS-LIKE 2 (AHRD V3.3 *-* COL2_ARATH)
Solyc03g063140.4	69.0453	-0.698465	0.41273	-1.69231	0.0905875	0.49632	LOB domain-containing protein (AHRD V3.3 *-* A0A2U1Q2L9_ARTAN)
Solyc08g080640.2	1318	-0.697876	0.753666	-0.925976	0.354459	0.813944	NP24 protein precursor
Solyc03g025430.1	75.1873	-0.696289	0.386786	-1.80019	0.0718305	0.439602	Transmembrane protein (AHRD V3.3 *** Q9FHB8_ARATH)
Solyc01g056770.1	10.0545	-0.696206	0.827575	-0.841261	0.400202	0.841996	Unknown protein
Solyc04g077000.3	49.7944	-0.695982	0.302821	-2.29833	0.021543	0.229003	RBR-type E3 ubiquitin transferase (AHRD V3.3 *** A0A2G3CPC1_CAPCH)
Solyc03g112210.1	190.951	-0.69324	0.28784	-2.40842	0.0160217	0.193635	Unknown protein
Solyc04g007790.3	8464.97	-0.693169	0.32737	-2.11739	0.0342267	0.299714	Sn-1 protein (AHRD V3.3 *** Q42393_CAPAN)
Solyc02g068710.3	249.202	-0.692672	0.176058	-3.93435	8.34225e-05	0.00745705	Sulfiredoxin (AHRD V3.3 *** D2KKL9_PEA)
Solyc00g500064.1	83835.2	-0.691711	0.304332	-2.27288	0.0230333	0.238005	Ycf15 (AHRD V3.3 *-* A0A346JLD3_9ASTE)
Solyc01g102740.3	491.187	-0.691392	0.213943	-3.23166	0.00123073	0.0397249	NAC domain (AHRD V3.3 *-* A0A200PZR6_9MAGN)
Solyc08g061130.3	173.691	-0.691113	0.310505	-2.22577	0.0260293	0.255231	Transcription factor HY5 (AHRD V3.3 *** A0A1U8E2N7_CAPAN)
Solyc07g043460.3	13824.2	-0.690413	0.253068	-2.72817	0.00636872	0.113974	Cytochrome P450 (AHRD V3.3 *** A0A200PQ40_9MAGN)
Solyc08g065220.3	34399.8	-0.688269	0.18441	-3.73228	0.000189752	0.012937	glycine decarboxylase p-protein
Solyc01g099910.4	665.93	-0.687667	0.257367	-2.67193	0.00754154	0.125567	Alpha/beta-Hydrolases superfamily protein (AHRD V3.3 *** Q9M9W5_ARATH)
Solyc10g005030.4	1482.28	-0.687246	0.178331	-3.85377	0.000116313	0.00948846	Two-component response regulator-like APRR5 (AHRD V3.3 *** A0A1U8EDA4_CAPAN)
Solyc05g056440.3	40.1795	-0.685012	0.344477	-1.98856	0.04675	0.349716	Small auxin up-regulated RNA57
Solyc03g031620.3	1129.18	-0.684391	0.25961	-2.63623	0.00838334	0.133193	5'-adenylylsulfate reductase 1, chloroplastic (AHRD V3.3 *** S5ZQS8_NICAT)
Solyc09g009420.1	2513.33	-0.683361	0.208843	-3.27212	0.00106744	0.0366137	hypothetical protein (AHRD V3.3 *-* AT3G52740.1)
Solyc02g078490.3	31.6584	-0.68311	0.614959	-1.11082	0.266645	0.753605	splicing factor U2af large subunit A isoform X1 (AHRD V3.3 *** XP_010316737.1)
Solyc10g008660.2	2363.03	-0.682921	0.252115	-2.70877	0.00675327	0.117992	Anthocyanidin 3-O-glucoside-6''-O-malonyltransferase (AHRD V3.3 *-* Q6WB13_CHRMO)
Solyc10g086580.2	106447	-0.682332	0.230735	-2.95721	0.00310437	0.0713562	Ribulose bisphosphate carboxylase/oxygenase activase, chloroplastic (AHRD V3.3 *** RCA_SOLPN)
Solyc10g083370.1	15.722	-0.681741	0.592903	-1.14984	0.250212	0.740214	Unknown protein
Solyc06g051250.1	204.632	-0.681204	0.324284	-2.10064	0.0356724	0.305598	RING/U-box superfamily protein (AHRD V3.3 *-* A0A2U1Q188_ARTAN)
Solyc02g092720.1	199.31	-0.680524	0.220156	-3.0911	0.00199417	0.0533961	hypothetical protein (AHRD V3.3 *** AT5G67350.1)
Solyc06g066340.4	234.288	-0.680381	0.21212	-3.20753	0.00133879	0.0405046	Homeodomain-like superfamily protein (AHRD V3.3 *-* A0A2U1QD82_ARTAN)
Solyc06g006080.3	8108.69	-0.680132	0.281628	-2.415	0.0157353	0.191804	Phosphomethylpyrimidine synthase (AHRD V3.3 *** A0A2G3C580_CAPCH)
Solyc10g084230.2	187.128	-0.68004	0.38918	-1.74737	0.0805735	0.466493	hypothetical protein (DUF1685) (AHRD V3.3 *** AT1G05870.9)
Solyc06g072550.3	203.615	-0.679769	0.279416	-2.43282	0.0149817	0.185624	CASP-like protein (AHRD V3.3 *** A0A2I4FJL7_9ROSI)
Solyc12g009820.2	185.427	-0.679639	0.260046	-2.61353	0.00896116	0.13857	Monogalactosyldiacylglycerol synthase 3, chloroplastic (AHRD V3.3 *** A0A2G2X4B3_CAPBA)
Solyc02g092490.3	79.7439	-0.678159	0.261569	-2.59265	0.00952383	0.143214	Acyl-CoA N-acyltransferases (NAT) superfamily protein (AHRD V3.3 *** A0A1P8B3D5_ARATH)
Solyc12g088810.3	158.457	-0.678117	0.306877	-2.20973	0.0271238	0.261518	S-adenosyl-L-methionine-dependent methyltransferase superfamily protein (AHRD V3.3 *-* F4I6D1_ARATH)
Solyc09g009830.3	2285.37	-0.677377	0.254381	-2.66284	0.00774835	0.127215	Alpha carbonic anhydrase (AHRD V3.3 *** A0A200QHP1_9MAGN)
Solyc05g006990.3	444.566	-0.676956	0.346745	-1.95232	0.0509007	0.365512	Major facilitator superfamily protein (AHRD V3.3 *** A0A1P8AT47_ARATH)
Solyc07g056420.4	6498.05	-0.676866	0.274454	-2.46622	0.0136546	0.17679	glutathione S-transferase AY082341
Solyc07g016210.1	42.9878	-0.676366	0.478847	-1.41249	0.157806	0.63005	Specific tissue protein (AHRD V3.3 *** A0A2K3NKN8_TRIPR)
Solyc07g056230.3	40.6585	-0.675962	0.460226	-1.46876	0.141898	0.606171	Cytochrome b561 domain-containing protein (AHRD V3.3 *** A0A1J3EQ91_NOCCA)
Solyc04g015750.3	49305.6	-0.675867	0.176947	-3.81961	0.000133662	0.0104006	CobN/magnesium chelatase (AHRD V3.3 *** A0A200PZ28_9MAGN)
Solyc08g014470.4	718.715	-0.675727	0.259481	-2.60414	0.0092104	0.140894	Amidohydrolase family (AHRD V3.3 *** A0A2U1PLT8_ARTAN)
Solyc12g094640.3	8504.76	-0.675637	0.224521	-3.00924	0.00261903	0.063586	Glyceraldehyde-3-phosphate dehydrogenase (AHRD V3.3 *** A0A2G2YA75_CAPAN)
Solyc10g086535.1	13.5963	-0.674763	0.556286	-1.21298	0.225138	0.712675	Unknown protein
Solyc12g010655.1	13.2981	-0.674659	0.558693	-1.20757	0.227214	0.714725	Retrovirus-related Pol polyprotein from transposon TNT 1-94 (AHRD V3.3 *-* A0A2K3LWA1_TRIPR)
Solyc05g010630.4	24.5938	-0.672991	0.690927	-0.974041	0.330036	0.799166	RING-type E3 ubiquitin transferase (AHRD V3.3 *-* A0A2U1PSN8_ARTAN)
Solyc03g007370.3	883.158	-0.672756	0.254766	-2.64068	0.008274	0.132287	Sigma factor (AHRD V3.3 *** A0A0G2STU5_9ROSI)
Solyc05g054110.3	59.8537	-0.671609	0.38008	-1.76702	0.077225	0.457891	Rho GDP-dissociation inhibitor 1 (AHRD V3.3 *** A0A2G2WV63_CAPBA)
Solyc12g088460.3	282.456	-0.671319	0.273338	-2.456	0.0140491	0.179276	Cytochrome P450 (AHRD V3.3 *** A0A200Q0W8_9MAGN)
Solyc07g038160.4	133.837	-0.670846	0.244219	-2.74691	0.006016	0.108872	GATA transcription factor 16 (AHRD V3.3 *** A0A2G3BNT7_CAPCH)
Solyc12g057080.2	1471.52	-0.670165	0.231901	-2.88987	0.003854	0.0821278	Glycosyltransferase (AHRD V3.3 *** A0A2G3CNS7_CAPCH)
Solyc07g066610.3	42174.1	-0.669505	0.181955	-3.67951	0.000233686	0.0144632	Phosphoglycerate kinase (AHRD V3.3 *** A0A2G2Z688_CAPAN)
Solyc11g013770.2	91.9651	-0.668167	0.235461	-2.83769	0.00454406	0.0917789	Unknown protein
Solyc01g091320.3	7288.81	-0.666923	0.268523	-2.48368	0.0130034	0.171113	Methylsterol monooxygenase 1-2 (AHRD V3.3 *** A0A1U8H2N7_CAPAN)
Solyc09g031750.4	124.495	-0.666378	0.376171	-1.77147	0.0764819	0.455468	Phosphate transporter (AHRD V3.3 *** A0A2H4H6T0_MALDO)
Solyc05g013380.3	15133.6	-0.666337	0.178552	-3.73189	0.000190046	0.012937	Alanine aminotransferase 2 (AHRD V3.3 *** B6TXZ8_MAIZE)
Solyc04g014470.3	32.7742	-0.664975	0.474199	-1.40231	0.160822	0.633798	R2R3MYB transcription factor 20
Solyc05g005980.4	1787.49	-0.664439	0.304124	-2.18476	0.0289062	0.271845	protein NRT1/ PTR FAMILY 1.2-like (AHRD V3.3 *** A0A2I4HMB7_9ROSI)
Solyc09g012000.1	448.421	-0.662771	0.219914	-3.01377	0.00258023	0.063339	Lectin receptor kinase (AHRD V3.3 *** B8XSM9_WHEAT)
Solyc12g099600.2	559.891	-0.662685	0.29262	-2.26466	0.0235333	0.2409	Protein phosphatase 2C (AHRD V3.3 *** A0A2U1QFI0_ARTAN)
Solyc06g081980.1	8349.26	-0.661289	0.235953	-2.80263	0.00506878	0.0982611	Pyridoxal 5'-phosphate synthase pdxS subunit (AHRD V3.3 *** U9T0K3_RHIID)
Solyc11g005340.3	89.2233	-0.661031	0.374441	-1.76538	0.0774998	0.458906	Plastid-lipid associated protein PAP / fibrillin family protein (AHRD V3.3 *** F4KFC4_ARATH)
Solyc05g053300.3	6269.45	-0.658528	0.237337	-2.77466	0.005526	0.103465	dihydrolipoamide dehydrogenase precursor
Solyc01g080460.3	2642.84	-0.657003	0.33445	-1.96443	0.0494802	0.360391	Pyruvate, phosphate dikinase (AHRD V3.3 *** A0A0M8KRU1_NICAT)
Solyc11g013810.3	24585.5	-0.65638	0.190504	-3.44549	0.000570022	0.0245515	Nitrate reductase (AHRD V3.3 *** Q8LT13_SOLTU)
Solyc04g054740.3	13180.1	-0.654333	0.235992	-2.77269	0.00555958	0.103594	myo-inositol-1-phosphate synthase
Solyc07g006620.4	793.465	-0.653883	0.236172	-2.76867	0.00562864	0.104425	Protein kinase superfamily protein (AHRD V3.3 *** A0A2U1L2N8_ARTAN)
Solyc07g006700.1	69.1265	-0.653853	0.308062	-2.12247	0.0337981	0.297417	Pathogenesis-related protein PR-1 (AHRD V3.3 *** A0A1U8H8G8_CAPAN)
Solyc08g082190.3	4258.96	-0.652708	0.330737	-1.9735	0.0484388	0.357514	Unknown protein
Solyc03g115815.1	33.601	-0.651935	0.393681	-1.656	0.0977222	0.515364	Unknown protein
Solyc03g115980.1	70777.9	-0.651731	0.162913	-4.00049	6.32106e-05	0.00618102	Geranylgeranyl diphosphate reductase, chloroplastic (AHRD V3.3 *** A0A2G2WR46_CAPBA)
Solyc03g078720.4	103.843	-0.651561	0.251569	-2.58999	0.00959781	0.143869	Glycosyltransferase (AHRD V3.3 *** A0A288W8G3_GARJA)
Solyc03g115940.4	3938.11	-0.650919	0.208861	-3.11652	0.00183001	0.0504506	Dof zinc finger protein (AHRD V3.3 *** A0A2K3MQ38_TRIPR)
Solyc10g077120.3	71126.8	-0.649791	0.230855	-2.81472	0.00488203	0.0959013	Photosystem II core complex proteins psbY, chloroplastic (AHRD V3.3 *-* A0A1U8E9S9_CAPAN)
Solyc06g068450.3	307.722	-0.648509	0.223099	-2.90682	0.00365124	0.0788646	Non-specific serine/threonine protein kinase (AHRD V3.3 *** A0A2G2WLA4_CAPBA)
Solyc02g093525.1	138.052	-0.64765	0.204547	-3.16627	0.00154409	0.0452465	hypothetical protein (AHRD V3.3 *** AT5G14410.1)
Solyc07g056540.3	45785	-0.646166	0.180912	-3.57171	0.000354654	0.0187374	glycolate oxidase X92888
Solyc03g095650.3	130.968	-0.646132	0.345923	-1.86785	0.0617832	0.405902	MLO-like protein (AHRD V3.3 *** K4BIY8_SOLLC)
Solyc01g008790.4	1446.51	-0.646096	0.256027	-2.52355	0.0116176	0.159891	Non-specific phospholipase C6 (AHRD V3.3 *** A0A2G3DF85_CAPCH)
Solyc07g006600.1	42.2744	-0.644425	0.409402	-1.57406	0.115473	0.554615	Protein GLUTAMINE DUMPER 3 (AHRD V3.3 *-* A0A2G2WAS7_CAPBA)
Solyc06g048410.4	4174.59	-0.643886	0.156523	-4.11368	3.89404e-05	0.00438985	iron superoxide dismutase
Solyc06g072430.3	217.759	-0.643809	0.251593	-2.55893	0.0104995	0.150975	BAG family molecular chaperone regulator 5, mitochondrial (AHRD V3.3 *-* A0A2I0XHJ2_9ASPA)
Solyc12g056410.2	1088.19	-0.643432	0.198987	-3.23353	0.00122268	0.0396755	F-box protein PP2-A15 (AHRD V3.3 *** A0A2G2Y8Y0_CAPAN)
Solyc10g006040.1	348.315	-0.642765	0.275827	-2.33032	0.0197892	0.218146	Serine acetyltransferase (AHRD V3.3 *** A0A2K3M2Y7_TRIPR)
Solyc08g068490.3	287.035	-0.642643	0.290312	-2.21363	0.0268546	0.259942	Auxin-responsive GH3 family protein (AHRD V3.3 *** A0A2U1MRW5_ARTAN)
Solyc10g007110.3	438.493	-0.641846	0.22077	-2.90731	0.00364547	0.0788646	Tyrosine aminotransferase (AHRD V3.3 *** A0A1U8EFD5_CAPAN)
Solyc07g020790.4	351.468	-0.641826	0.18884	-3.39879	0.00067685	0.02686	plastidic glucose translocator 3
Solyc10g085330.2	180.761	-0.641308	0.284759	-2.25211	0.0243155	0.24508	Protein DETOXIFICATION (AHRD V3.3 *-* A0A200QBR8_9MAGN)
Solyc06g083040.3	3923.07	-0.640863	0.325724	-1.9675	0.0491256	0.359412	wound-inducible carboxypeptidase
Solyc01g096740.4	219.726	-0.640039	0.33673	-1.90075	0.0573349	0.388628	Protein ZINC INDUCED FACILITATOR-LIKE 1 (AHRD V3.3 *** A0A1J3IH30_NOCCA)
Solyc04g057980.3	651.077	-0.63967	0.250392	-2.55467	0.0106288	0.15182	Orange Ripening
Solyc02g080810.3	15516.4	-0.639453	0.182672	-3.50056	0.00046428	0.0219128	Aminomethyltransferase (AHRD V3.3 *** A0A2G2VBG4_CAPBA)
Solyc03g082410.3	6.74181	-0.638422	0.811447	-0.78677	0.431416	0.859244	Heat shock induced transcript 2 (AHRD V3.3 *-* Q96486_SOLLC)
Solyc06g060340.3	19287	-0.637729	0.147713	-4.31735	1.57912e-05	0.00232907	Photosystem II 22 kDa protein, chloroplastic (AHRD V3.3 *** A0A1U8GV91_CAPAN)
Solyc09g009520.3	84.4672	-0.637425	0.40381	-1.57853	0.114445	0.552525	Alpha/beta-Hydrolases superfamily protein (AHRD V3.3 *** Q9SJM9_ARATH)
Solyc05g025890.3	334.436	-0.637011	0.216627	-2.94059	0.00327593	0.0740493	Acyl-CoA N-acyltransferases (NAT) superfamily protein (AHRD V3.3 *** Q8GUT5_ARATH)
Solyc09g065350.1	64.0107	-0.636596	0.306781	-2.07508	0.0379789	0.316175	ovate family protein 18
Solyc11g066270.3	135.854	-0.63637	0.41698	-1.52614	0.126975	0.577721	xyloglucan endotransglucosylase-hydrolase 6
Solyc04g078950.1	216.82	-0.635165	0.208452	-3.04706	0.0023109	0.0586809	Protein WEAK CHLOROPLAST MOVEMENT UNDER BLUE LIGHT 1 (AHRD V3.3 *-* A0A2G2ZRM3_CAPAN)
Solyc03g098480.1	29.2665	-0.634731	0.45142	-1.40608	0.159701	0.632336	chromosome alignment-maintaining phosphoprotein 1-like isoform X2 (AHRD V3.3 --* XP_017702391.1)
Solyc08g068530.4	49.7293	-0.633481	0.278888	-2.27145	0.0231198	0.238321	FBD-associated F-box protein (AHRD V3.3 *-* A0A1J3I4L3_NOCCA)
Solyc09g075230.1	689.135	-0.633466	0.295867	-2.14105	0.0322698	0.289333	DUF538 family protein (AHRD V3.3 *** B6SJU2_MAIZE)
Solyc05g051200.1	130.257	-0.632088	0.38357	-1.64791	0.0993713	0.518812	ethylene-responsive factor 1
Solyc10g086500.1	2508.78	-0.631975	0.347816	-1.81698	0.0692197	0.431989	steroid 5 alpha reductase DET2
Solyc06g005750.3	10367.2	-0.631705	0.237114	-2.66413	0.00771868	0.126964	Methylsterol monooxygenase 2-1 (AHRD V3.3 *** A0A1U8H5Y5_CAPAN)
Solyc01g106480.4	7140.84	-0.631473	0.214486	-2.94413	0.00323869	0.0735835	glyoxisomal malate dehydrogenase
Solyc04g079640.3	1489.94	-0.631275	0.191771	-3.29181	0.000995432	0.0348874	Cytochrome P450 (AHRD V3.3 *** A0A2U1M7T5_ARTAN)
Solyc09g008650.3	1065.8	-0.631254	0.1956	-3.22726	0.0012498	0.0398958	Peptidylprolyl isomerase (AHRD V3.3 *** A0A1U8E6I5_CAPAN)
Solyc09g091580.3	2145.7	-0.629977	0.195447	-3.22327	0.00126737	0.0398958	Protein kinase domain (AHRD V3.3 *** A0A200QUN4_9MAGN)
Solyc02g070490.4	452.377	-0.628781	0.224092	-2.8059	0.00501757	0.0976964	Alpha/beta-Hydrolases superfamily protein (AHRD V3.3 *** Q9FFW9_ARATH)
Solyc05g052350.3	722.99	-0.62872	0.192875	-3.25973	0.00111519	0.0373822	Leucine-rich repeat receptor-like protein kinase (AHRD V3.3 *** A0A2R6PLL3_ACTCH)
Solyc02g071010.1	110719	-0.628563	0.240861	-2.60966	0.00906332	0.139489	Chlorophyll a-b binding protein, chloroplastic (AHRD V3.3 *** A0A2G3A7J8_CAPAN)
Solyc08g082400.1	2426.64	-0.628507	0.203777	-3.08429	0.00204042	0.0540619	Chlororespiratory reduction31 (AHRD V3.3 *** A0A0F7GYA7_9ROSI)
Solyc02g083765.1	20.8277	-0.62836	0.438602	-1.43264	0.15196	0.621859	Phosphotransferases/inositol or phosphatidylinositol kinase (AHRD V3.3 *-* F4JPL2_ARATH)
Solyc06g064550.3	2661.42	-0.628275	0.297478	-2.11201	0.0346858	0.301307	Aspartokinase-homoserine dehydrogenase (AHRD V3.3 *** O63067_SOYBN)
Solyc07g063430.3	3529.03	-0.628262	0.257669	-2.43825	0.0147584	0.184163	Peroxisomal membrane 22 kDa (Mpv17/PMP22) family protein (AHRD V3.3 *** A0A2U1KPZ4_ARTAN)
Solyc05g008120.4	66.1479	-0.628193	0.415575	-1.51162	0.13063	0.582952	DnaJ-like protein subfamily B member 6 (AHRD V3.3 *-* A0A2G3B5R9_CAPCH)
Solyc07g051820.3	350.386	-0.628193	0.30604	-2.05265	0.0401068	0.32428	Cellulose synthase (AHRD V3.3 *** A0A200PYU7_9MAGN)
Solyc01g094910.3	598.797	-0.627976	0.315866	-1.98811	0.0467993	0.349789	ferric-chelate reductase
Solyc02g083280.4	1667.69	-0.627968	0.365998	-1.71577	0.0862043	0.481689	Rhodanese-like domain (AHRD V3.3 *** A0A200R010_9MAGN)
Solyc10g075160.1	5852.05	-0.627584	0.300266	-2.09009	0.0366093	0.309875	Ferredoxin (AHRD V3.3 *** K4D1V7_SOLLC)
Solyc03g116570.3	293.156	-0.626757	0.214422	-2.92301	0.00346663	0.076599	Thiol-disulfide oxidoreductase DCC family protein (AHRD V3.3 *** A0A2U1Z9Z9_PSEAV)
Solyc10g054720.1	30.3901	-0.625996	0.428834	-1.45976	0.144355	0.6105	Small auxin up-regulated RNA78
Solyc09g007150.3	1174.86	-0.625963	0.344712	-1.8159	0.0693852	0.432411	Glutathione S-transferase (AHRD V3.3 *** A0A200QHH9_9MAGN)
Solyc03g150102.1	29.7966	-0.625314	0.535836	-1.16699	0.243216	0.73222	membrane steroid-binding protein 1 (AHRD V3.3 --* XP_004234379.1)
Solyc10g055810.2	12478.2	-0.625114	0.652759	-0.957649	0.33824	0.80491	chitinase Z15140
Solyc02g091560.3	31760.7	-0.62458	0.169858	-3.67708	0.000235919	0.0145489	Serine hydroxymethyltransferase (AHRD V3.3 *** A0A2G3D8E3_CAPCH)
Solyc02g080510.1	698.109	-0.622916	0.220964	-2.81909	0.00481603	0.095239	Senescence regulator S40 (AHRD V3.3 *** A0A200Q815_9MAGN)
Solyc01g008910.2	72.7668	-0.622749	0.287505	-2.16605	0.0303076	0.280332	Transcription factor GRAS (AHRD V3.3 *** A0A200QIE7_9MAGN)
Solyc07g045580.1	9.15633	-0.622728	0.798405	-0.779965	0.435411	0.861911	Filament-like plant protein 4 (AHRD V3.3 *-* A0A2G3AQV4_CAPCH)
Solyc04g074640.4	2649.61	-0.622425	0.174161	-3.57386	0.000351756	0.0186959	Ascorbate peroxidase (AHRD V3.3 *** A0A0K2SS60_CITUN)
Solyc11g011770.3	92.0355	-0.622283	0.254891	-2.44137	0.0146316	0.183275	Homeodomain-like superfamily protein (AHRD V3.3 *-* A0A2U1PJR7_ARTAN)
Solyc02g088530.1	87.836	-0.621137	0.315604	-1.96809	0.0490581	0.359238	Unknown protein
Solyc11g012240.1	311.721	-0.620724	0.287386	-2.1599	0.0307807	0.28242	MBOAT (Membrane bound O-acyl transferase) family protein (AHRD V3.3 *** A0A2U1LYZ9_ARTAN)
Solyc03g113270.3	2189.55	-0.619958	0.26185	-2.3676	0.0179037	0.205559	LEVAHOX1G L.esculentum homeobox
Solyc04g009420.3	468.24	-0.619867	0.205858	-3.01114	0.00260271	0.0635383	PsbP domain-containing protein (AHRD V3.3 *** A0A1Q3CAL9_CEPFO)
Solyc09g059170.3	816.381	-0.61953	0.289785	-2.1379	0.0325249	0.290884	Glycosyltransferase (AHRD V3.3 *** A4GRT2_9SOLA)
Solyc02g070940.1	195216	-0.619162	0.196977	-3.14332	0.00167045	0.0476859	Chlorophyll a-b binding protein, chloroplastic (AHRD V3.3 *** A0A2G3A7J8_CAPAN)
Solyc06g076470.3	669.74	-0.619031	0.278477	-2.22291	0.0262216	0.256302	Plant/T7H20-70 protein (AHRD V3.3 *** G7L5L0_MEDTR)
Solyc05g013810.4	171.807	-0.618976	0.347459	-1.78143	0.0748417	0.448543	Cellulase (Glycosyl hydrolase family 5) protein (AHRD V3.3 *-* A0A1I9LMY2_ARATH)
Solyc03g113250.4	304.665	-0.618623	0.209737	-2.94952	0.00318267	0.072497	Major facilitator superfamily protein (AHRD V3.3 *** A0A1P8AT47_ARATH)
Solyc12g055920.3	53.1385	-0.618191	0.348385	-1.77445	0.0759888	0.453295	Calcineurin B-like protein 4 (AHRD V3.3 *** A0A1U8ER88_CAPAN)
Solyc02g086350.3	453.928	-0.618053	0.205797	-3.00321	0.00267147	0.0645052	Protein PLASTID MOVEMENT IMPAIRED 2 (AHRD V3.3 *** A0A1J3GMT9_NOCCA)
Solyc04g005600.3	86.0603	-0.617061	0.36293	-1.70022	0.0890892	0.491212	Transcription factor (AHRD V3.3 *** A0A2G2Z3S3_CAPAN)
Solyc01g109120.3	184.237	-0.616368	0.408521	-1.50878	0.131355	0.583987	Transducin/WD40 repeat-like superfamily protein (AHRD V3.3 *** A0A2U1MAA7_ARTAN)
Solyc12g006520.2	443.453	-0.61624	0.198215	-3.10894	0.00187757	0.0513605	Terpene cyclase/mutase family member (AHRD V3.3 *** A0A2G3BN05_CAPCH)
Solyc04g078900.3	511.783	-0.615269	0.335988	-1.83123	0.0670669	0.42435	ABA 8'-hydroxylase
Solyc12g100120.2	2636.27	-0.614073	0.178391	-3.44229	0.000576804	0.0245822	Proline-tRNA ligase (DUF1680) (AHRD V3.3 *** Q9LXU4_ARATH)
Solyc05g006740.4	1233.43	-0.613437	0.263279	-2.32999	0.0198068	0.218146	Glutathione S-transferase (AHRD V3.3 *** A0A200QY01_9MAGN)
Solyc07g009440.2	120.368	-0.613412	0.235643	-2.60315	0.00923727	0.141073	G-type lectin S-receptor-like serine/threonine-protein kinase (AHRD V3.3 *-* A0A1U8HJL6_CAPAN)
Solyc03g097320.3	220.605	-0.613215	0.259812	-2.36022	0.0182639	0.207613	RNA polymerase sigma factor sigA (AHRD V3.3 *** A0A2G2VB29_CAPBA)
Solyc02g069620.4	355.911	-0.613167	0.172725	-3.54995	0.000385301	0.0197616	Ribose 5-phosphate isomerase A (AHRD V3.3 *** A0A1Y1I8P0_KLENI)
Solyc09g075470.2	97.2939	-0.61281	0.338533	-1.81019	0.0702657	0.435248	DnaJ-like protein subfamily B member 6 (AHRD V3.3 *** A0A2G2W0L3_CAPBA)
Solyc09g097970.3	233.52	-0.612283	0.427725	-1.43149	0.152291	0.622062	NAD(P)-linked oxidoreductase, aldo/keto reductase family protein (AHRD V3.3 *** A0A1Y1HY98_KLENI)
Solyc05g008920.3	875.523	-0.612031	0.220725	-2.77282	0.00555724	0.103594	DUF789 domain-containing protein (AHRD V3.3 *** A0A1Q3BM86_CEPFO)
Solyc03g119540.3	2483.15	-0.612004	0.167591	-3.65177	0.00026044	0.0154444	Zinc finger protein (AHRD V3.3 *** A0A200Q3F7_9MAGN)
Solyc01g068410.4	51.4625	-0.611306	0.35674	-1.71359	0.0866039	0.483229	SlPIN5
Solyc07g008010.4	50.2746	-0.611257	0.459031	-1.33162	0.182984	0.663506	R2R3MYB transcription factor 82
Solyc03g083770.1	2876.72	-0.611089	0.23453	-2.60559	0.00917156	0.140543	Plant invertase/pectin methylesterase inhibitor superfamily protein, putative (AHRD V3.3 *** A0A061G4U8_THECC)
Solyc02g062610.3	1357.29	-0.610382	0.126625	-4.82038	1.43288e-06	0.00037295	Alpha/beta-Hydrolases superfamily protein (AHRD V3.3 *** O23227_ARATH)
Solyc03g045070.1	615.255	-0.609854	0.224643	-2.71477	0.00663222	0.116452	ammonium transporter AF118858
Solyc03g096770.1	175.099	-0.608552	0.515369	-1.18081	0.237679	0.725988	Protein RESPONSE TO LOW SULFUR 2 (AHRD V3.3 *-* LSU2_ARATH)
Solyc02g022890.3	29.4336	-0.608294	0.595667	-1.0212	0.307161	0.784204	Fatty acid hydroxylase (AHRD V3.3 *-* A0A200Q3T8_9MAGN)
Solyc06g064610.1	40.9122	-0.607435	0.359846	-1.68804	0.0914034	0.497729	hypothetical protein (AHRD V3.3 *-* AT1G55365.1)
Solyc02g090890.4	4640.49	-0.606391	0.229611	-2.64095	0.00826746	0.132287	zeaxanthin epoxidase
Solyc03g026330.4	350.718	-0.606384	0.178342	-3.40011	0.000673576	0.0268046	ATP-dependent Clp protease ATP-binding subunit (AHRD V3.3 *-* AT5G62140.1)
Solyc06g060610.2	144.88	-0.606304	0.231496	-2.61907	0.00881696	0.136887	Flavin-containing monooxygenase (AHRD V3.3 *** A0A2G3C7C4_CAPCH)
Solyc07g055320.4	13722.7	-0.605688	0.195016	-3.10583	0.00189745	0.0515075	ATP-dependent zinc metalloprotease ftsh chloroplastic-like (AHRD V3.3 *** A0A2K3N4C5_TRIPR)
Solyc02g080540.1	19610.8	-0.60547	0.188374	-3.21418	0.00130816	0.0403363	ATP synthase gamma chain, chloroplastic (AHRD V3.3 *** A0A2G3D743_CAPCH)
Solyc06g060830.3	1309.63	-0.605422	0.335828	-1.80277	0.0714238	0.438021	Homeobox-leucine zipper protein HAT2 (AHRD V3.3 *** A0A2G2WJU4_CAPBA)
Solyc06g082980.3	6466.08	-0.605369	0.278439	-2.17416	0.0296935	0.276748	Emopamil-binding (AHRD V3.3 *** A0A2U1L1I9_ARTAN)
Solyc03g006840.4	295.877	-0.604959	0.243561	-2.48381	0.0129985	0.171113	LOW protein: M-phase inducer phosphatase-like protein (AHRD V3.3 *** Q9FIS0_ARATH)
Solyc12g042530.2	36.6007	-0.604888	0.366818	-1.64901	0.0991448	0.518241	Phosphatidylinositol-glycan biosynthesis class F protein (AHRD V3.3 *** A0A1J3EIG4_NOCCA)
Solyc04g064670.3	805.165	-0.604079	0.188189	-3.20995	0.00132758	0.0403738	Photosystem II reaction center PsbP family protein (AHRD V3.3 *** A0A0F7GXL4_9ROSI)
Solyc02g038815.1	23.701	-0.603274	0.38842	-1.55315	0.120388	0.564286	tail-anchored protein insertion receptor WRB-like protein (AHRD V3.3 *** AT4G16444.1)
Solyc04g070980.4	3330.81	-0.602872	0.276784	-2.17813	0.0293961	0.275261	cycloartenol synthase 1
Solyc04g078560.1	53.4935	-0.602458	0.306473	-1.96578	0.0493243	0.360173	Leucine-rich repeat (AHRD V3.3 *** A0A200QZJ6_9MAGN)
Solyc05g055330.3	864.976	-0.600703	0.226799	-2.64862	0.0080822	0.130756	Pleiotropic drug resistance protein 2 (AHRD V3.3 *** A0A1U8GRL3_CAPAN)
Solyc01g094790.3	291.395	-0.599683	0.23309	-2.57275	0.0100893	0.147918	Cysteine synthase (AHRD V3.3 *** A0A2G3BSX6_CAPCH)
Solyc08g082590.3	631.948	-0.599537	0.193371	-3.10045	0.00193228	0.0522471	Glutaredoxin (AHRD V3.3 *** A0A2U1KGP9_ARTAN)
Solyc03g026320.4	173.647	-0.599356	0.250192	-2.39558	0.0165939	0.196979	Unknown protein
Solyc01g098500.3	1615.18	-0.598119	0.190735	-3.13587	0.00171346	0.0486002	Sugar facilitator protein 5
Solyc07g043330.3	809.26	-0.597988	0.219435	-2.72512	0.00642774	0.114682	Transcription factor GRAS (AHRD V3.3 *** A0A200QPL1_9MAGN)
Solyc08g005560.3	172.968	-0.597698	0.323731	-1.84628	0.0648515	0.417233	transglutaminase family protein (AHRD V3.3 *** AT4G19160.2)
Solyc07g049430.3	39.5697	-0.597696	0.383018	-1.56049	0.118644	0.56211	GDSL esterase/lipase (AHRD V3.3 *** A0A2G2Z312_CAPAN)
Solyc03g006870.3	1908.99	-0.59738	0.159443	-3.74668	0.000179193	0.012508	Phosphoglucomutase protein (AHRD V3.3 *** A0A2U1KZG8_ARTAN)
Solyc02g080640.4	6085.83	-0.596173	0.61556	-0.968504	0.332793	0.801483	adenylyl-sulfate reductase
Solyc11g007870.1	22.5053	-0.594902	0.546462	-1.08864	0.276312	0.761988	hypothetical protein (AHRD V3.3 --* AT3G20898.1)
Solyc01g006720.4	909.157	-0.594827	0.171096	-3.47657	0.00050788	0.0227569	ABC transporter G family member 27 (AHRD V3.3 *** A0A2G2VCM9_CAPBA)
Solyc08g075940.4	146.263	-0.594704	0.345703	-1.72027	0.0853827	0.47883	DNA-directed RNA polymerase subunit beta (AHRD V3.3 *** A0A2G2XMC1_CAPBA)
Solyc03g082610.1	1533.23	-0.593993	0.287105	-2.06891	0.0385549	0.317535	Senescence regulator S40 (AHRD V3.3 *** A0A200QWC0_9MAGN)
Solyc02g082850.3	217.163	-0.593932	0.170773	-3.47789	0.000505369	0.0227521	Serine acetyltransferase 2 (AHRD V3.3 *** A0A2G3D7B8_CAPCH)
Solyc03g112060.3	1454.64	-0.593371	0.268352	-2.21117	0.0270243	0.26094	Quinolinate synthase, chloroplastic (AHRD V3.3 *** A0A2G3CY80_CAPCH)
Solyc02g072320.1	24.0938	-0.593149	0.47059	-1.26044	0.207512	0.692451	Protein NSP-INTERACTING KINASE 1 (AHRD V3.3 *-* A0A2G3A7N6_CAPAN)
Solyc11g020720.1	32.9201	-0.592466	0.342896	-1.72783	0.0840183	0.475863	Hydrolase-like protein family (AHRD V3.3 *-* AT1G29120.2)
Solyc12g056950.2	342.889	-0.592404	0.289918	-2.04335	0.0410177	0.327162	FCS-Like Zinc finger 6 (AHRD V3.3 *** FLZ6_ARATH)
Solyc04g026020.3	235.433	-0.592318	0.450177	-1.31574	0.18826	0.670289	Sieve element occlusion b (AHRD V3.3 *** E2FKJ9_9SOLN)
Solyc03g119150.4	2328.69	-0.591899	0.190057	-3.11433	0.00184366	0.0506951	Peptidylprolyl isomerase (AHRD V3.3 *** A0A2G3D014_CAPCH)
Solyc05g007780.3	1058.31	-0.591878	0.182664	-3.24025	0.00119426	0.0392885	Photosynthetic NDH subcomplex L 2 (AHRD V3.3 *** A0A0F7GYP0_9ROSI)
Solyc10g051120.3	14.7356	-0.591733	0.704811	-0.839563	0.401154	0.842832	Mitochondrial pyruvate carrier (AHRD V3.3 *** A0A2G2WMA1_CAPBA)
Solyc07g053320.4	68.6908	-0.591675	0.340478	-1.73778	0.08225	0.47081	hypothetical protein (AHRD V3.3 *-* AT2G31130.6)
Solyc10g084370.3	359.353	-0.59003	0.172416	-3.42213	0.000621337	0.0256341	Homeodomain-like superfamily protein (AHRD V3.3 *** A0A1I9LS15_ARATH)
Solyc09g097910.4	1076.95	-0.589731	0.188714	-3.125	0.00177807	0.0494035	30S ribosomal protein s1-like (AHRD V3.3 *** A0A2K3PDC1_TRIPR)
Solyc06g060640.1	7048.86	-0.589692	0.315133	-1.87125	0.0613104	0.404096	Bifunctional inhibitor/lipid-transfer protein/seed storage 2S albumin superfamily protein (AHRD V3.3 *** A0A2U1PU47_ARTAN)
Solyc09g098160.3	164.883	-0.589446	0.281924	-2.0908	0.0365462	0.309489	pirin
Solyc07g032786.1	2524.01	-0.589326	0.187046	-3.15069	0.00162883	0.0470892	Thioredoxin (AHRD V3.3 *** A0A2U1M0J7_ARTAN)
Solyc01g010460.4	69.1431	-0.589301	0.37494	-1.57172	0.116015	0.556361	5'-AMP-activated protein kinase subunit beta-2 (AHRD V3.3 *** A0A1J3EBW5_NOCCA)
Solyc08g076790.3	116.954	-0.589148	0.31425	-1.87477	0.0608239	0.402102	NAD(P)-binding Rossmann-fold superfamily protein (AHRD V3.3 *** A0A2U1LGD5_ARTAN)
Solyc02g077140.3	206.068	-0.589068	0.248153	-2.3738	0.0176059	0.203362	Phospholipase A1-II 1 (AHRD V3.3 *** A0A2G2XEC5_CAPBA)
Solyc03g111950.3	73.937	-0.589022	0.425787	-1.38337	0.166551	0.641626	Cytochrome P450 71A6 (AHRD V3.3 *** A0A2G2ZZF2_CAPAN)
Solyc08g078840.3	219.383	-0.588509	0.360058	-1.63448	0.102157	0.524387	Root meristem growth factor 6 (AHRD V3.3 *** A0A2G3CC16_CAPCH)
Solyc07g066150.1	52629.1	-0.588315	0.278597	-2.1117	0.034712	0.301307	Photosystem I reaction center subunit V, chloroplastic (AHRD V3.3 *** A0A1U8HDK9_CAPAN)
Solyc05g013440.3	7065.37	-0.58717	0.269979	-2.17487	0.0296396	0.276479	Amine oxidase (AHRD V3.3 *** A0A2G2VMP6_CAPBA)
Solyc12g010480.2	45.5822	-0.586569	0.351681	-1.6679	0.0953349	0.508573	Heptahelical transmembrane protein 2 (AHRD V3.3 *** A0A2G3CD54_CAPCH)
Solyc01g110360.3	27120.5	-0.586446	0.219399	-2.67296	0.00751849	0.125419	Fructose-bisphosphate aldolase (AHRD V3.3 *** Q9SXX5_NICPA)
Solyc04g077500.4	2130.66	-0.586283	0.18612	-3.15003	0.00163255	0.0470892	transmembrane protein (AHRD V3.3 *** AT1G44920.1)
Solyc02g081850.4	804.093	-0.586056	0.299459	-1.95705	0.0503417	0.362932	Cationic amino acid transporter 1 (AHRD V3.3 *** A0A1U8FM22_CAPAN)
Solyc01g107020.4	148.162	-0.585868	0.292392	-2.00371	0.0451014	0.343777	Acyl-CoA N-acyltransferase (AHRD V3.3 *** A0A2U1MJU7_ARTAN)
Solyc09g072990.3	3488.19	-0.585468	0.242855	-2.41077	0.0159189	0.193243	hypothetical protein (AHRD V3.3 *** AT4G02920.1)
Solyc03g078730.3	21.3798	-0.58512	0.476409	-1.22819	0.219376	0.705549	Glycosyltransferase (AHRD V3.3 *-* A0A2U1NU39_ARTAN)
Solyc07g053630.4	2513.48	-0.584792	0.128069	-4.56622	4.96588e-06	0.000969725	Two-component response regulator (AHRD V3.3 *-* A0A0D3F1L6_9ORYZ)
Solyc04g078790.3	51.0776	-0.584182	0.305157	-1.91437	0.0555734	0.382824	Transcription factor HEC1 (AHRD V3.3 *** A0A2G2Y0E0_CAPAN)
Solyc03g114350.1	280.303	-0.5839	0.340982	-1.71241	0.0868218	0.484139	DUF1645 family protein (AHRD V3.3 *** G7J5G5_MEDTR)
Solyc07g066310.3	46046.2	-0.583752	0.211244	-2.7634	0.00572028	0.105248	Photosystem II 10 kDa polypeptide, chloroplastic (AHRD V3.3 *** A0A2G3C3G4_CAPCH)
Solyc03g115900.4	99610	-0.583388	0.180975	-3.22358	0.00126601	0.0398958	Chlorophyll a-b binding protein, chloroplastic (AHRD V3.3 *** A0A1U8G3I4_CAPAN)
Solyc03g098780.2	5989.84	-0.583162	0.714675	-0.815982	0.414511	0.850501	Aspartic protease inhibitor 1 (AHRD V3.3 *** API1_SOLTU)
Solyc06g070900.3	630.812	-0.583141	0.14622	-3.98809	6.66066e-05	0.00641418	TCP transcription factor 17
Solyc11g012850.2	3235.79	-0.583014	0.12689	-4.59465	4.33486e-06	0.000881869	Chlorophyllide a oxygenase, chloroplastic (AHRD V3.3 *** A0A2G2Z9Y9_CAPAN)
Solyc08g079270.3	26.6788	-0.583001	0.477902	-1.21992	0.222496	0.708776	R2R3MYB transcription factor 42
Solyc08g067530.1	664.19	-0.582696	0.24964	-2.33414	0.0195883	0.216955	Non-specific lipid-transfer protein (AHRD V3.3 *** K4CLX9_SOLLC)
Solyc01g108630.3	4888.76	-0.58239	0.222129	-2.62186	0.00874526	0.136266	nii1 nitrite reductase
Solyc06g007740.1	76.9421	-0.582054	0.404043	-1.44058	0.149704	0.617587	Pentatricopeptide repeat protein (AHRD V3.3 *** A0A2U1MNU4_ARTAN)
Solyc03g110890.1	74.6576	-0.58194	0.278601	-2.08879	0.0367263	0.310331	glucuronoxylan 4-O-methyltransferase 1 (AHRD V3.3 *** A0A2I4F5K0_9ROSI)
Solyc12g100200.2	772.861	-0.581412	0.183037	-3.17648	0.00149075	0.0439746	UPF0061 protein (AHRD V3.3 *** A0A2G2XP25_CAPBA)
Solyc12g006050.2	144.463	-0.581399	0.341412	-1.70292	0.0885825	0.48918	Protein NRT1/ PTR FAMILY 6.4 (AHRD V3.3 *** A0A2G2X304_CAPBA)
Solyc07g052680.1	47.6205	-0.580732	0.371959	-1.56128	0.118458	0.562057	lysine-rich arabinogalactan protein 19 (AHRD V3.3 *-* XP_010324089.1)
Solyc02g089540.3	322.717	-0.580134	0.203281	-2.85386	0.0043192	0.0889936	CONSTANS 1
Solyc11g066660.3	1322.33	-0.580024	0.20026	-2.89635	0.00377532	0.0807974	Magnesium transporter MRS2-A, chloroplastic (AHRD V3.3 *** A0A2G2YHE9_CAPAN)
Solyc08g008495.1	23.2124	-0.579675	0.545735	-1.06219	0.288148	0.772343	Zn finger protein (AHRD V3.3 *-* Q43573_TOBAC)
Solyc12g011280.2	16492.9	-0.579315	0.205301	-2.82178	0.00477576	0.0949359	Chlorophyll a-b binding protein, chloroplastic (AHRD V3.3 *** A0A0F7H004_9ROSI)
Solyc04g051680.4	51.5033	-0.579061	0.315764	-1.83384	0.0666781	0.423194	Ras GTPase (AHRD V3.3 *** K2SFN1_MACPH)
Solyc08g080170.3	8807.4	-0.578996	0.353242	-1.63909	0.101194	0.523033	3-hydroxy-3-methylglutaryl coenzyme A synthase (AHRD V3.3 *** A0A2G3DBH4_CAPCH)
Solyc02g084990.3	2859.1	-0.578725	0.331591	-1.74529	0.0809336	0.467255	Mannan endo-1,4-beta-mannosidase (AHRD V3.3 *** A0A2K3NB99_TRIPR)
Solyc02g082760.3	14277.5	-0.578609	0.183844	-3.14729	0.00164793	0.0474255	ethylene-responsive catalase
Solyc09g082630.3	1312.6	-0.57855	0.200562	-2.88465	0.00391848	0.0826618	1,2-dihydroxy-3-keto-5-methylthiopentene dioxygenase (AHRD V3.3 *** A0A2G2ZV75_CAPAN)
Solyc08g044260.4	76.1897	-0.578463	0.455715	-1.26935	0.204315	0.688401	Fatty acid hydroxylase superfamily (AHRD V3.3 *** A0A2U1L8N4_ARTAN)
Solyc10g018300.3	21303.8	-0.577988	0.183873	-3.1434	0.00166997	0.0476859	Transketolase (AHRD V3.3 *** A0A200R9X0_9MAGN)
Solyc01g101250.3	218.224	-0.577988	0.242016	-2.38822	0.0169304	0.199456	G-patch domain-containing protein (AHRD V3.3 *** A0A1Q3DGV7_CEPFO)
Solyc09g090570.2	1800.11	-0.577364	0.218526	-2.64209	0.00823959	0.132095	Proton gradient regulation 5 (AHRD V3.3 *** A0A2U1Q6W9_ARTAN)
Solyc12g044260.2	210.446	-0.576848	0.299769	-1.92431	0.0543157	0.377952	2-hydroxyacid dehydrogenase (AHRD V3.3 *** A9CH04_AGRFC)
Solyc07g064160.3	73764.4	-0.576756	0.236769	-2.43594	0.014853	0.184479	Thiamine thiazole synthase, chloroplastic (AHRD V3.3 *** A0A2G2WFN7_CAPBA),Pfam:PF01946
Solyc05g052670.1	126.004	-0.575048	0.413768	-1.38978	0.164595	0.638572	HXXXD-type acyl-transferase family protein (AHRD V3.3 *** V5PZN5_9CARY)
Solyc10g076580.1	77	-0.574867	0.271961	-2.11379	0.0345334	0.300726	Phosphoinositide phosphatase SAC8 (AHRD V3.3 *** A0A2G2YLP1_CAPAN)
Solyc04g008310.3	969.571	-0.57473	0.394128	-1.45823	0.144777	0.610844	Glycosyltransferase (AHRD V3.3 *** A0A0A1WCD6_NICAT)
Solyc01g067270.4	30.903	-0.574457	0.501703	-1.14501	0.252204	0.741696	Cullin (AHRD V3.3 *-* A0A200Q1J8_9MAGN)
Solyc12g098880.2	47.1347	-0.57364	0.486442	-1.17926	0.238296	0.726147	SsrA-binding protein (AHRD V3.3 *** Q9LUN9_ARATH)
Solyc03g025710.3	281.174	-0.572928	0.213721	-2.68073	0.00734612	0.123475	Acyl-CoA N-acyltransferase (NAT) superfamily protein (AHRD V3.3 *** A0A2K3PIZ7_TRIPR)
Solyc09g082690.3	1108.18	-0.572574	0.299572	-1.91131	0.0559653	0.38396	superoxide dismutase
Solyc04g077440.4	6338.62	-0.57049	0.260944	-2.18625	0.0287971	0.27154	Squalene epoxidase (AHRD V3.3 *** Q8GSM8_MEDTR)
Solyc02g078240.4	273.936	-0.570086	0.259299	-2.19857	0.0279084	0.265851	Phosphoglycerate mutase (AHRD V3.3 *** A0A1Y1HX49_KLENI)
Solyc10g080530.2	45.0885	-0.569584	0.408475	-1.39442	0.163192	0.636996	WRC protein (AHRD V3.3 *** A0A2K3PR77_TRIPR)
Solyc10g051110.1	6227.93	-0.569191	0.174608	-3.25983	0.00111479	0.0373822	Protein TIC 62, chloroplastic (AHRD V3.3 *** A0A2G2VT80_CAPBA)
Solyc05g007020.4	478.038	-0.569178	0.248363	-2.29172	0.0219219	0.232055	LOV/LOV protein (AHRD V3.3 *** E3WH16_SOLLC)
Solyc07g040950.3	1562.9	-0.569116	0.200498	-2.83852	0.00453236	0.0917789	Lactoylglutathione lyase / glyoxalase I family protein (AHRD V3.3 *** A0A1Y1IMJ5_KLENI)
Solyc02g070970.1	64115.5	-0.568649	0.273489	-2.07924	0.0375954	0.31461	Chlorophyll a-b binding protein, chloroplastic (AHRD V3.3 *** A0A2G3A7J8_CAPAN)
Solyc05g051425.2	77.9175	-0.568443	0.233885	-2.43044	0.0150806	0.186002	Dihydrofolate reductase-like protein (AHRD V3.3 *** A0A2K3MS55_TRIPR)
Solyc11g069970.1	83.2356	-0.56801	0.24888	-2.28227	0.0224736	0.235919	Late embryogenesis abundant (LEA) hydroxyproline-rich glycoprotein family (AHRD V3.3 *** A0A2U1MMJ0_ARTAN)
Solyc04g009030.3	94672.2	-0.567879	0.179275	-3.16763	0.00153685	0.045109	Glyceraldehyde-3-phosphate dehydrogenase (AHRD V3.3 *** A0A0A8IBT8_NICBE)
Solyc06g051320.3	582.64	-0.567532	0.268183	-2.11621	0.034327	0.299972	HXXXD-type acyl-transferase family protein (AHRD V3.3 *** A0A2U1NYH9_ARTAN)
Solyc11g066680.1	2359.05	-0.56724	0.286734	-1.97828	0.0478973	0.354558	Glycosyltransferase (AHRD V3.3 *** A0A288W8G2_GARJA)
Solyc10g006330.3	1634.7	-0.567214	0.189548	-2.99245	0.00276748	0.0659242	protein PLASTID MOVEMENT IMPAIRED 1 (AHRD V3.3 *** A0A2I4GWL2_9ROSI)
Solyc10g012050.3	354.881	-0.567167	0.228938	-2.47738	0.0132352	0.173134	Mechanosensitive ion channel protein 1, mitochondrial (AHRD V3.3 *** A0A2G3BDL8_CAPCH)
Solyc04g016050.3	30.7411	-0.567092	0.736856	-0.769611	0.441531	0.865218	Ribosome biogenesis GTPase A (AHRD V3.3 *-* A0A1J3EQ97_NOCCA)
Solyc05g013510.4	3522.37	-0.566821	0.136311	-4.15828	3.20648e-05	0.00380882	Phosphate transporter (AHRD V3.3 *** Q6J2Q8_SOLTU)
Solyc02g080230.3	191.06	-0.566068	0.253683	-2.2314	0.0256548	0.252983	CRIB domain-containing protein RIC10 (AHRD V3.3 *** A0A1U8FUJ1_CAPAN)
Solyc10g006500.4	86.3997	-0.56598	0.288098	-1.96454	0.0494672	0.360391	Hexosyltransferase (AHRD V3.3 *** A0A2G3ATI8_CAPCH)
Solyc12g088250.2	126.217	-0.565913	0.362299	-1.56201	0.118287	0.561576	Serine carboxypeptidase (AHRD V3.3 *** A0A2K3MSK4_TRIPR)
Solyc06g060880.4	360.391	-0.565724	0.183635	-3.0807	0.00206515	0.0545539	FAD/NAD(P)-binding oxidoreductase family protein (AHRD V3.3 *** A0A2U1Q205_ARTAN)
Solyc09g007940.3	1533.94	-0.565101	0.176562	-3.20058	0.00137152	0.0413328	Adenosine kinase (AHRD V3.3 *** A0A2G2VXW7_CAPBA)
Solyc08g077460.3	889.324	-0.564457	0.17474	-3.23028	0.00123671	0.0397249	SBP (S-ribonuclease binding protein) family protein (AHRD V3.3 *** Q8LCK5_ARATH)
Solyc01g087270.3	69.7752	-0.563863	0.404822	-1.39286	0.163661	0.637463	Carotenoid cleavage dioxygenase 1 (AHRD V3.3 *-* A0A160HSC8_VACMY)
Solyc12g150131.1	97.4804	-0.56355	0.421834	-1.33595	0.181566	0.661405	extensin-2-like (AHRD V3.3 *-* A0A1U8ESB3_CAPAN)
Solyc09g075080.3	348.919	-0.56319	0.21105	-2.66852	0.00761868	0.125786	Phytochrome A-associated F-box protein (AHRD V3.3 *** A0A2G2W0F9_CAPBA)
Solyc07g007020.3	172.394	-0.562558	0.230885	-2.43653	0.0148291	0.184312	Protein kinase (AHRD V3.3 *** A1YKG7_BRASY)
Solyc12g095750.2	373.281	-0.562283	0.250381	-2.24571	0.0247227	0.247913	Auxin efflux carrier (AHRD V3.3 *** A0A200PR79_9MAGN)
Solyc01g111570.3	1736.5	-0.56213	0.2917	-1.92708	0.0539693	0.377253	proline-rich receptor-like protein kinase PERK7 isoform X1 (AHRD V3.3 *** A0A2I4GC47_9ROSI)
Solyc01g105050.3	74947.2	-0.561732	0.212443	-2.64416	0.00818943	0.131641	Chlorophyll a-b binding protein, chloroplastic (AHRD V3.3 *** A0A2G3AWK5_CAPCH)
Solyc08g005050.4	1560.16	-0.56101	0.215005	-2.60929	0.00907302	0.139516	transcription factor MYC2 (AHRD V3.3 *-* R4S7B4_NICAT)
Solyc01g014560.4	79.8134	-0.560895	0.226898	-2.47202	0.0134352	0.174712	G-type lectin S-receptor-like serine/threonine-protein kinase (AHRD V3.3 *** A0A2K3PIJ6_TRIPR)
Solyc01g098640.3	4561.14	-0.560764	0.218309	-2.56867	0.010209	0.148505	UPF0603 protein, chloroplastic (AHRD V3.3 *** A0A1U8E5D6_CAPAN)
Solyc01g105360.3	1076.87	-0.560502	0.353753	-1.58444	0.113093	0.549749	Glycosyltransferase (AHRD V3.3 *** A0A2I4DYG0_9ROSI)
Solyc04g051800.3	8939.11	-0.559776	0.160443	-3.48895	0.000484926	0.0225471	ABC transporter-like (AHRD V3.3 *** A0A200QC97_9MAGN)
Solyc07g047710.3	239.536	-0.55977	0.302295	-1.85174	0.0640639	0.414789	Glucan endo-1,3-beta-glucosidase 1 (AHRD V3.3 *** A0A2G2WCP3_CAPBA)
Solyc03g117690.3	703.207	-0.559425	0.222871	-2.51008	0.0120705	0.163839	Eukaryotic aspartyl protease family protein (AHRD V3.3 *** A0A2U1P524_ARTAN)
Solyc09g063130.3	51573.6	-0.559264	0.219822	-2.54417	0.0109537	0.154671	Photosystem I reaction center subunit IV (AHRD V3.3 *-* A0A2P6U4S6_CHLSO)
Solyc06g066700.1	230.756	-0.559161	0.275598	-2.0289	0.042468	0.334003	serine-rich protein-like protein (AHRD V3.3 --* AT3G13227.1)
Solyc07g056240.3	372.058	-0.558519	0.153373	-3.64157	0.000270975	0.0159335	myosin-G heavy chain-like protein (AHRD V3.3 *** AT2G42975.1)
Solyc03g098320.4	263.775	-0.558342	0.152916	-3.6513	0.000260912	0.0154444	Protein REVEILLE 1 (AHRD V3.3 *** A0A2G2XWA2_CAPAN)
Solyc08g008480.4	82.3592	-0.558303	0.447238	-1.24834	0.211908	0.697945	R2R3MYB transcription factor 4
Solyc10g054870.3	2927.7	-0.558251	0.161331	-3.46028	0.000539611	0.0235835	Triosephosphate isomerase (AHRD V3.3 *** B6UG30_MAIZE)
Solyc12g011450.2	85399.6	-0.557534	0.183589	-3.03686	0.00239053	0.0601583	Chlorophyll a-b binding protein, chloroplastic (AHRD V3.3 *** A0A1U8G201_CAPAN)
Solyc01g099150.5.1	88.3984	-0.557291	0.329518	-1.69123	0.0907922	0.49632	Lipoxygenase (AHRD V3.3 *** K4B0V2_SOLLC)
Solyc09g075590.1	294.298	-0.557262	0.196687	-2.83324	0.00460784	0.0922559	leucine-rich repeat extensin-like protein 1 (AHRD V3.3 *** XP_010326561.1)
Solyc09g074850.4	21.5187	-0.557121	0.544633	-1.02293	0.306341	0.783701	Glutathione S-transferase (AHRD V3.3 *** A0A2G3CTS1_CAPCH)
Solyc05g009090.3	68.2302	-0.556764	0.419373	-1.32761	0.184307	0.665263	Receptor-like protein kinase (AHRD V3.3 *** D3G6F0_CAPAN)
Solyc04g008370.3	50.5737	-0.556459	0.42679	-1.30383	0.192293	0.674962	G-type lectin S-receptor-like serine/threonine-protein kinase (AHRD V3.3 *** A0A2G3CF44_CAPCH)
Solyc06g036260.3	852.649	-0.555688	0.205137	-2.70887	0.00675125	0.117992	beta-carotene hydroxylase-1
Solyc03g096780.1	1366.1	-0.554821	0.335792	-1.65228	0.0984779	0.516586	Protein RESPONSE TO LOW SULFUR 2 (AHRD V3.3 *-* LSU2_ARATH)
Solyc03g025390.3	2330.57	-0.553731	0.284241	-1.9481	0.0514026	0.367585	Short-chain dehydrogenase TIC 32, chloroplastic (AHRD V3.3 *** A0A2G2X6Q5_CAPBA)
Solyc02g091370.2	43.8853	-0.551955	0.343873	-1.60512	0.108468	0.540479	Glycosyltransferase (AHRD V3.3 *** A0A2U1NU39_ARTAN)
Solyc01g095000.3	894.62	-0.551372	0.211847	-2.60268	0.00924972	0.141073	Nuclear transport factor 2 (NTF2) family protein (AHRD V3.3 *** B4FRE7_MAIZE)
Solyc12g094580.3	22.417	-0.550673	0.400285	-1.3757	0.168914	0.644057	inactive purple acid phosphatase-like protein (AHRD V3.3 *-* AT1G42430.1)
Solyc10g051215.1	69.1749	-0.550369	0.240412	-2.28927	0.0220636	0.233136	E3 ubiquitin-protein ligase ATL9 (AHRD V3.3 *** XP_006429573.2)
Solyc11g042640.2	4280.18	-0.550317	0.16092	-3.41982	0.000626631	0.025673	Rieske (2Fe-2S) domain-containing protein (AHRD V3.3 *** Q9C9I7_ARATH)
Solyc03g031990.4	325.832	-0.549917	0.348644	-1.5773	0.114726	0.553127	Auxin efflux carrier (AHRD V3.3 *-* A0A2U1MR93_ARTAN)
Solyc05g005920.4	466.958	-0.549819	0.255433	-2.1525	0.0313579	0.285146	protein NRT1/ PTR FAMILY 1.2-like (AHRD V3.3 *** A0A2I4HMB7_9ROSI)
Solyc04g009900.4	886.285	-0.549452	0.4098	-1.34078	0.179991	0.659692	phosphoenolpyruvate carboxylase kinase
Solyc12g088310.3	176.34	-0.549086	0.248143	-2.21278	0.0269127	0.260288	Unknown protein
Solyc02g063190.2	19.4831	-0.548974	0.526993	-1.04171	0.297546	0.778177	UDP-N-acetylenolpyruvoylglucosamine reductase (AHRD V3.3 *-* A0A200Q3E8_9MAGN)
Solyc05g056050.3	31932.8	-0.548931	0.197431	-2.78036	0.00542984	0.102455	Chlorophyll a-b binding protein, chloroplastic (AHRD V3.3 *** A0A2G3CJ50_CAPCH)
Solyc03g119700.3	1873.93	-0.548729	0.196312	-2.79519	0.00518694	0.0994622	ATP-dependent Clp protease adapter protein ClpS (AHRD V3.3 *** A0A1U8FUF1_CAPAN)
Solyc07g065900.3	1610.52	-0.54857	0.285896	-1.91877	0.0550132	0.380144	Fructose-bisphosphate aldolase (AHRD V3.3 *** A0A200Q3T9_9MAGN)
Solyc11g068880.2	22.8156	-0.548315	0.532912	-1.0289	0.303525	0.783072	aspartic proteinase nepenthesin-2-like (AHRD V3.3 *-* A0A1U7WNC2_NICSY)
Solyc04g077030.3	56.3368	-0.547798	0.408657	-1.34048	0.180088	0.659692	Xylulose kinase (AHRD V3.3 *** A0A2G2X084_CAPBA)
Solyc10g079640.2	950.92	-0.547649	0.283973	-1.92852	0.0537901	0.376646	IAA-amino acid hydrolase ILR1-like 6 (AHRD V3.3 *** A0A2G2YNX9_CAPAN)
Solyc01g080020.2	465.118	-0.547587	0.349073	-1.56869	0.11672	0.55773	Eukaryotic aspartyl protease family protein (AHRD V3.3 *** A0A2U1ML86_ARTAN)
Solyc07g056670.3	169.257	-0.547343	0.530031	-1.03266	0.301762	0.781631	gibberellin 2-oxidase 2
Solyc06g007890.3	17.084	-0.546987	0.557901	-0.980436	0.326871	0.79874	Gibberellin regulated protein (AHRD V3.3 *** A0A2U1LHI0_ARTAN)
Solyc05g053210.4	2571.13	-0.546652	0.231872	-2.35756	0.0183956	0.20804	Non-specific serine/threonine protein kinase (AHRD V3.3 *** A0A2G2WU69_CAPBA)
Solyc08g014600.4	42.5753	-0.546651	0.351819	-1.55378	0.120236	0.564286	Thiocyanate methyltransferase 1 (AHRD V3.3 *** A0A1U8EJ17_CAPAN)
Solyc09g005940.4	141.481	-0.546448	0.439561	-1.24317	0.213806	0.700121	Fatty acyl-CoA reductase (AHRD V3.3 *** A0A2G3BJV3_CAPCH)
Solyc01g087680.4	1151.8	-0.545335	0.188973	-2.88578	0.00390443	0.0824636	UPF0114 domain-containing protein (AHRD V3.3 *** A0A1Q3BUG9_CEPFO)
Solyc06g084820.2	1428.25	-0.544927	0.344731	-1.58073	0.11394	0.551531	Cytochrome P450 (AHRD V3.3 *** A0A200PMP4_9MAGN)
Solyc01g008110.4	23082.3	-0.544829	0.267401	-2.0375	0.0416	0.329726	Cytochrome P450 (AHRD V3.3 *** A0A200R3Q9_9MAGN)
Solyc03g059500.3	30.1157	-0.544428	0.428401	-1.27084	0.203786	0.687536	Unknown protein
Solyc10g006230.3	171480	-0.543984	0.16819	-3.23435	0.0012192	0.0396665	Chlorophyll a-b binding protein, chloroplastic (AHRD V3.3 *** A0A2G3BCB0_CAPCH)
Solyc02g090030.2	65563.5	-0.543928	0.181752	-2.9927	0.00276522	0.0659242	33 kDa oxygen-evolving protein
Solyc08g076170.1	45.5851	-0.543873	0.284275	-1.9132	0.055723	0.383155	Unknown protein
Solyc08g007120.3	121.016	-0.543084	0.295701	-1.8366	0.0662689	0.422512	SBP (S-ribonuclease binding protein) family protein (AHRD V3.3 *** Q8LCK5_ARATH)
Solyc02g090900.3	453.147	-0.542454	0.175456	-3.09169	0.00199022	0.0533961	Remorin (AHRD V3.3 *** A0A200QZA9_9MAGN)
Solyc01g087040.2	1564.78	-0.542283	0.227335	-2.38539	0.0170609	0.200149	Photosystem II PsbP (AHRD V3.3 *** A0A200Q959_9MAGN)
Solyc12g013560.2	108.799	-0.542223	0.2811	-1.92893	0.0537394	0.376646	PAP-specific phosphatase HAL2-like (AHRD V3.3 *** A0A2G2ZXI6_CAPAN)
Solyc01g008920.4	480.097	-0.541911	0.241166	-2.24705	0.024637	0.247436	NAD(P)-binding Rossmann-fold superfamily protein (AHRD V3.3 *** A0A2U1L7S8_ARTAN)
Solyc09g010530.3	179.088	-0.541554	0.432545	-1.25202	0.210564	0.696031	Cation/H(+) antiporter 20 (AHRD V3.3 *** A0A1U8E5Q9_CAPAN)
Solyc08g005880.4	38.406	-0.54147	0.33641	-1.60955	0.107496	0.538073	Protein DETOXIFICATION (AHRD V3.3 *** A0A200QTG9_9MAGN)
Solyc01g091230.3	684.852	-0.541379	0.229682	-2.35708	0.018419	0.208151	Receptor-like kinase (AHRD V3.3 *** A0A191UPW4_CASSA)
Solyc05g051850.3	3236.93	-0.541089	0.292602	-1.84924	0.0644237	0.415235	putative myo-inositol-1-phosphatase
Solyc06g073320.3	18628.3	-0.540689	0.186291	-2.90239	0.0037033	0.079738	GDP-L-galactose phosphorylase 1 (AHRD V3.3 *** A0A1U8HAC0_CAPAN)
Solyc02g078650.4	119.039	-0.540566	0.498232	-1.08497	0.277936	0.762944	Polyphenol oxidase, chloroplastic (AHRD V3.3 *** A0A2G3D678_CAPCH)
Solyc01g068020.4	450.485	-0.540097	0.1534	-3.52084	0.000430176	0.0211241	Polyketide cyclase / dehydrase and lipid transport protein (AHRD V3.3 *** Q1G3L2_ARATH)
Solyc11g065020.3	28.6075	-0.539588	0.341892	-1.57824	0.11451	0.552691	GDP-mannose transporter GONST1 (AHRD V3.3 *-* A0A2G2YFN8_CAPAN)
Solyc02g071100.3	195.881	-0.539268	0.202798	-2.65913	0.0078342	0.127913	Purine permease (AHRD V3.3 *** A0A2U1LZ22_ARTAN),Pfam:PF16913
Solyc11g008250.2	2118.58	-0.539031	0.245662	-2.19419	0.0282215	0.267719	P-loop containing nucleoside triphosphate hydrolases superfamily protein (AHRD V3.3 *** A0A2U1LNZ5_ARTAN)
Solyc01g107320.3	356.902	-0.53824	0.211571	-2.54401	0.0109586	0.154671	Pentatricopeptide repeat-containing protein (AHRD V3.3 *** A0A2G2V732_CAPBA)
Solyc02g077700.1	125.629	-0.537812	0.230045	-2.33785	0.0193948	0.215784	transmembrane protein (AHRD V3.3 *** AT2G33855.1)
Solyc06g063270.4	77.4752	-0.537595	0.290047	-1.85347	0.0638145	0.41387	Plant organelle RNA recognition domain containing protein (AHRD V3.3 *** A0A2P5CZH1_TREOI)
Solyc05g050500.1	1833.58	-0.537264	0.203772	-2.6366	0.00837427	0.133168	ATP synthase delta chain chloroplastic-like (AHRD V3.3 *** A0A2K3N7F4_TRIPR)
Solyc10g008410.1	2951.66	-0.537224	0.325632	-1.64979	0.0989861	0.517707	E3 ubiquitin-protein ligase RMA1H1 (AHRD V3.3 *** A0A2G3BCW2_CAPCH)
Solyc01g081510.4	76.3311	-0.537129	0.262452	-2.04658	0.040699	0.325874	2-hydroxy-3-oxopropionate reductase (AHRD V3.3 *** A0A2Z5T525_9BACI)
Solyc06g074510.4	735.221	-0.536421	0.21436	-2.50243	0.0123343	0.165759	Phosphoglycerate/bisphosphoglycerate mutase family protein (AHRD V3.3 *** A0A1P8BB43_ARATH)
Solyc05g041200.4	1163.35	-0.536366	0.225874	-2.37462	0.0175669	0.203362	4-hydroxyphenylpyruvate dioxygenase (AHRD V3.3 *** A0A2G2WSP4_CAPBA)
Solyc07g006550.2	146.078	-0.535897	0.217294	-2.46623	0.0136546	0.17679	ribonuclease 3-like (AHRD V3.3 *-* XP_004242665.1)
Solyc09g074210.3	57.3024	-0.535205	0.365122	-1.46583	0.142695	0.607399	DNAse I-like superfamily protein (AHRD V3.3 *** A0A2U1Q9H2_ARTAN)
Solyc10g077040.2	49326.4	-0.535155	0.172515	-3.10208	0.00192169	0.0520857	Magnesium-protoporphyrin IX monomethyl ester [oxidative] cyclase, chloroplastic (AHRD V3.3 *** A0A1U8EC90_CAPAN)
Solyc04g080010.4	1500.7	-0.534726	0.207531	-2.57661	0.00997752	0.147406	Glycosyltransferase (AHRD V3.3 *** A0A2I4F4T3_9ROSI)
Solyc03g080060.1	1315.74	-0.534717	0.255966	-2.08901	0.0367064	0.310331	L-type lectin-domain containing receptor kinase VIII.2-like (AHRD V3.3 *** A0A2I4F917_9ROSI)
Solyc12g011020.2	124.92	-0.534346	0.185625	-2.87863	0.00399411	0.0837579	Haloacid dehalogenase (HAD) superfamily protein (AHRD V3.3 *** A0A2U1ND25_ARTAN)
Solyc01g006540.4	1240.69	-0.533882	0.378754	-1.40958	0.158665	0.63169	lipoxygenase C
Solyc08g068160.2	30.6361	-0.53358	0.37756	-1.41323	0.157588	0.63005	Flavin-containing monooxygenase (AHRD V3.3 *** D2IGV1_SOLLC)
Solyc02g081730.3	1777.8	-0.533285	0.270164	-1.97393	0.0483893	0.357298	3beta-hydroxysteroid-dehydrogenase/decarboxylase isoform 1 (AHRD V3.3 *** A0A2G2V0L0_CAPBA)
Solyc01g104320.4	98.6575	-0.533138	0.361232	-1.47589	0.139974	0.603215	Plastid-lipid associated protein PAP / fibrillin family protein (AHRD V3.3 *** A0A2U1Q907_ARTAN)
Solyc11g013110.2	1964.53	-0.532462	0.23096	-2.30543	0.0211423	0.226753	2-oxoglutarate (2OG) and Fe(II)-dependent oxygenase superfamily protein (AHRD V3.3 *** AT1G49390.1)
Solyc07g066350.1	98.0543	-0.532123	0.298313	-1.78378	0.0744602	0.447798	serine/arginine repetitive matrix-like protein (AHRD V3.3 *** AT1G56020.1)
Solyc03g097600.3	32.55	-0.530841	0.444907	-1.19315	0.232811	0.721174	Bidirectional sugar transporter SWEET (AHRD V3.3 *** M1D4D5_SOLTU)
Solyc01g108530.3	321.514	-0.53058	0.155082	-3.42128	0.000623276	0.0256543	Alpha/beta-Hydrolases superfamily protein (AHRD V3.3 *** A0A2U1KK17_ARTAN)
Solyc01g097860.4	3744.72	-0.530444	0.189203	-2.80357	0.00505398	0.0981892	myelin-associated oligodendrocyte basic protein (AHRD V3.3 *-* AT1G54520.1)
Solyc01g073680.4	1463.68	-0.529938	0.214685	-2.46844	0.0135704	0.176021	Bifunctional inhibitor/lipid-transfer protein/seed storage 2S albumin superfamily protein (AHRD V3.3 *** A0A061DVR0_THECC)
Solyc07g008410.4	680.407	-0.529828	0.599712	-0.883469	0.376983	0.828774	Protein DETOXIFICATION (AHRD V3.3 *** A0A1Q3CW99_CEPFO)
Solyc08g066800.4	2239.54	-0.529308	0.203407	-2.60222	0.00926231	0.141073	phospholipase D
Solyc03g071690.4	363.487	-0.528441	0.236712	-2.23242	0.0255872	0.252983	Non-symbiotic hemoglobin 2 (AHRD V3.3 *** HBL2_SOLLC)
Solyc12g006470.2	18189	-0.527933	0.244931	-2.15544	0.0311276	0.28429	viroid RNA-binding protein
Solyc04g081870.4	5234.35	-0.527454	0.309227	-1.70572	0.0880606	0.487667	Expansin A11
Solyc10g005080.3	765.909	-0.527349	0.294364	-1.79149	0.0732149	0.44343	Late elongated hypocotyl (AHRD V3.3 *** J9PV71_NICAT)
Solyc01g100650.3	1435.81	-0.527259	0.165524	-3.18539	0.0014456	0.0430734	NHL repeat-containing protein 2-like (AHRD V3.3 *** A0A2K3NND0_TRIPR)
Solyc12g089230.2	58.3079	-0.527073	0.298603	-1.76513	0.0775417	0.458957	Major facilitator superfamily domain, general substrate transporter (AHRD V3.3 *** A0A2U1MUA0_ARTAN)
Solyc01g014373.1	140.917	-0.526379	0.311719	-1.68863	0.0912898	0.497729	IRK-interacting protein (AHRD V3.3 *** A0A2I4FH54_9ROSI)
Solyc02g093620.2	1082.75	-0.526079	0.159917	-3.2897	0.00100293	0.0350806	Pentatricopeptide repeat-containing protein (AHRD V3.3 *** A0A2G3D9X8_CAPCH)
Solyc09g074450.1	870.776	-0.525938	0.261616	-2.01034	0.0443948	0.341211	Classical arabinogalactan protein 26 (AHRD V3.3 *-* A0A2G3CCP4_CAPCH)
Solyc05g010340.3	395.16	-0.525713	0.307654	-1.70878	0.0874913	0.486392	Uridine kinase (AHRD V3.3 *** A0A200QQP2_9MAGN)
Solyc09g072710.4	481.82	-0.525511	0.280325	-1.87465	0.0608412	0.402102	Phospholipid--sterol O-acyltransferase (AHRD V3.3 *** A0A2G2ZWL8_CAPAN)
Solyc01g101240.4	5222.05	-0.52548	0.279238	-1.88184	0.0598583	0.398883	aspartic protease precursor
Solyc08g014190.4	173.448	-0.525193	0.346476	-1.51582	0.129566	0.581436	Geraniol 8-hydroxylase (AHRD V3.3 *** A0A1U8G9M4_CAPAN)
Solyc02g064770.4	2514.67	-0.524887	0.202386	-2.59349	0.00950063	0.142986	Sigma-B regulation protein RsbQ (AHRD V3.3 *** A0A2T0KZ78_9BURK)
Solyc04g082250.3	11449.5	-0.524807	0.134604	-3.89891	9.66285e-05	0.00830208	FtsH-like protein precursor
Solyc07g063190.3	9278.08	-0.524426	0.166475	-3.15018	0.00163169	0.0470892	Thioredoxin (AHRD V3.3 *** A0A200PQX5_9MAGN)
Solyc03g121420.4	141.277	-0.524409	0.493034	-1.06364	0.287493	0.771425	Inorganic pyrophosphatase 1 (AHRD V3.3 *** A0A2G2XXB4_CAPAN)
Solyc10g085830.2	916.392	-0.524077	0.143506	-3.65196	0.000260241	0.0154444	O-methyltransferase, putative (AHRD V3.3 *** B9S0A7_RICCO)
Solyc02g080600.1	126.472	-0.523962	0.241932	-2.16574	0.0303314	0.280332	Unknown protein
Solyc02g062580.3	184.361	-0.523838	0.260211	-2.01313	0.0441008	0.340402	Lipid phosphate phosphatase epsilon 2, chloroplastic (AHRD V3.3 *** A0A2G2XB00_CAPBA)
Solyc03g098000.3	7892.38	-0.523751	0.195098	-2.68455	0.00726281	0.12254	Alanine-tRNA ligase, putative (DUF760) (AHRD V3.3 *** Q9LP80_ARATH)
Solyc02g071000.1	46831.7	-0.523634	0.292978	-1.78728	0.0738921	0.445593	Chlorophyll a-b binding protein, chloroplastic (AHRD V3.3 *** A0A2G3A7J8_CAPAN)
Solyc06g082150.4	430.373	-0.522807	0.207146	-2.52386	0.0116075	0.159891	6-phosphofructo-2-kinase/fructose-2, 6-bisphosphatase (AHRD V3.3 *** A0A2G2XZJ1_CAPAN)
Solyc09g007190.3	570.914	-0.522568	0.183633	-2.84571	0.00443121	0.0906683	Thioredoxin-like protein AAED1, chloroplastic (AHRD V3.3 *** A0A1U8E5E4_CAPAN)
Solyc07g047850.3	163206	-0.522522	0.186477	-2.80207	0.00507754	0.0982717	Chlorophyll a-b binding protein, chloroplastic (AHRD V3.3 *** A0A1U8HAX7_CAPAN)
Solyc11g017370.3	80.6463	-0.522054	0.343029	-1.52189	0.128035	0.57966	Pentatricopeptide repeat-containing protein, chloroplastic (AHRD V3.3 *** A0A2G2WYH4_CAPBA)
Solyc04g014220.1	37.8838	-0.521974	0.458427	-1.13862	0.254861	0.744231	RING/U-box superfamily protein (AHRD V3.3 *-* F4JJ02_ARATH)
Solyc01g080280.3	45885.3	-0.521972	0.11973	-4.35956	1.30326e-05	0.00204128	chloroplast glutamine synthetase
Solyc01g104650.3	120.01	-0.521872	0.286677	-1.82041	0.0686959	0.430389	ABSCISIC ACID-INSENSITIVE 5-like protein 5 (AHRD V3.3 *** A0A2I4GE24_9ROSI)
Solyc01g081480.3	432.912	-0.52177	0.195475	-2.66923	0.00760243	0.125786	GPI inositol-deacylase PGAP1-like protein (AHRD V3.3 *** A0A2U1LZR3_ARTAN)
Solyc10g078280.3	263.023	-0.521714	0.197854	-2.63687	0.00836752	0.133168	Cytochrome P450 (AHRD V3.3 *** A0A2U1NMT2_ARTAN)
Solyc01g014105.1	271.219	-0.521433	0.234849	-2.22029	0.0263989	0.257005	IRK-interacting protein (AHRD V3.3 *** A0A2I4FH54_9ROSI)
Solyc11g005190.3	40.9417	-0.52126	0.455159	-1.14522	0.252116	0.741656	WD40 repeat (AHRD V3.3 *** A0A200QUE5_9MAGN)
Solyc09g089860.4	73.6291	-0.521154	0.366838	-1.42066	0.155415	0.627151	WAT1-related protein (AHRD V3.3 *** K4CW12_SOLLC)
Solyc12g015770.3	537.16	-0.520881	0.253829	-2.05209	0.0401607	0.32442	Cellulose synthase (AHRD V3.3 *-* A0A200RAR0_9MAGN)
Solyc05g150117.1	30.5678	-0.520804	0.380822	-1.36758	0.171444	0.647266	Unknown protein
Solyc10g007100.3	132.895	-0.520699	0.284371	-1.83105	0.0670925	0.42435	Protein DETOXIFICATION (AHRD V3.3 *** A0A218WWW8_PUNGR)
Solyc10g085680.2	655.92	-0.520106	0.23363	-2.22619	0.0260012	0.255101	Serine/threonine-protein kinase STN8, chloroplastic (AHRD V3.3 *** A0A2G2VU68_CAPBA)
Solyc03g116690.3	69.6372	-0.519692	0.454801	-1.14268	0.253172	0.742196	Umecyanin (AHRD V3.3 *** A0A2G3B789_CAPCH)
Solyc12g006805.1	484.826	-0.519292	0.175449	-2.95978	0.00307855	0.0709469	SOUL heme-binding family protein (AHRD V3.3 *** Q8VZ90_ARATH)
Solyc05g052450.3	42.9864	-0.518976	0.326982	-1.58717	0.112474	0.548273	Protein trichome birefringence-like 32 (AHRD V3.3 *** A0A1U8GQI0_CAPAN)
Solyc01g099870.3	122.823	-0.518883	0.373348	-1.38981	0.164587	0.638572	Bidirectional sugar transporter SWEET (AHRD V3.3 *** A0A1U8DUK6_CAPAN)
Solyc01g108513.1	99.2357	-0.518752	0.250713	-2.06911	0.0385359	0.317527	Alpha/beta-Hydrolases superfamily protein (AHRD V3.3 *** A0A2U1KK17_ARTAN)
Solyc10g083300.2	733.734	-0.518372	0.264297	-1.96132	0.0498415	0.361583	invertase 8
Solyc01g080840.3	2171.17	-0.517984	0.175356	-2.9539	0.00313786	0.0718461	Protein translocase subunit SecA (AHRD V3.3 *** A0A2G3DHH8_CAPCH)
Solyc12g056280.3	6.39827	-0.517889	0.753949	-0.686903	0.492144	0.889785	Unknown protein
Solyc06g072710.3	1861.66	-0.517371	0.18648	-2.77441	0.00553015	0.103465	RNA polymerase sigma factor sigA (AHRD V3.3 *** A0A2G2ZD00_CAPAN)
Solyc09g065560.3	354.549	-0.517244	0.274062	-1.88732	0.0591167	0.395579	Sulfate transporter (AHRD V3.3 *** Q70BL1_BRAOL)
Solyc02g067380.4	68.1186	-0.516805	0.283609	-1.82224	0.0684179	0.429407	Unknown protein
Solyc07g055470.3	260.833	-0.516784	0.381918	-1.35313	0.176016	0.6542	Cytochrome (AHRD V3.3 *** A0A2G2Z447_CAPAN)
Solyc07g055060.3	12222.8	-0.516703	0.296257	-1.74411	0.0811406	0.467787	Phosphoenolpyruvate carboxylase (AHRD V3.3 *** A6YM34_RICCO)
Solyc10g009230.1	162.076	-0.516412	0.213405	-2.41987	0.015526	0.189907	death domain associated protein (AHRD V3.3 --* AT2G46735.1)
Solyc08g083320.4	6759.97	-0.515722	0.155763	-3.31094	0.000929836	0.0329144	Starch synthase, chloroplastic/amyloplastic (AHRD V3.3 *** K4CPX6_SOLLC)
Solyc10g009480.4	38.1005	-0.515654	0.304857	-1.69146	0.0907489	0.49632	Cytochrome and DOMON domain-containing protein (AHRD V3.3 *** A0A2G2YKN9_CAPAN)
Solyc03g096290.3	14703.8	-0.515366	0.150677	-3.42034	0.000625429	0.025673	plasma membrane intrinsic protein 1.7
Solyc01g111630.3	10797.2	-0.515156	0.165019	-3.1218	0.00179749	0.0497868	glycerate dehydrogenase (AHRD V3.3 *** A0A2I4EWU8_9ROSI)
Solyc04g025040.1	2381.42	-0.515021	0.294059	-1.75142	0.0798732	0.464566	RNA-binding protein FUS (AHRD V3.3 *** XP_004237241.1)
Solyc08g081190.3	27358.1	-0.514968	0.211802	-2.43136	0.0150421	0.18589	plasma membrane intrinsic protein 1.5
Solyc02g063170.3	48.2796	-0.51456	0.360242	-1.42837	0.153185	0.623126	Abscisic acid (Aba)-deficient 4 (AHRD V3.3 *-* A0A1P8AQ81_ARATH)
Solyc07g014680.4	69.1338	-0.513654	0.385833	-1.33128	0.183095	0.663506	Potassium transporter (AHRD V3.3 *-* A0MNZ1_EUTHA)
Solyc11g009060.2	418.322	-0.513464	0.153549	-3.34397	0.000825876	0.0302633	ATP synthase subunit B (AHRD V3.3 *** AT5G10320.1)
Solyc10g054820.2	354.616	-0.513058	0.373108	-1.37509	0.169103	0.644192	X-intrinsic protein 1.2
Solyc03g025800.3	178.281	-0.513016	0.354356	-1.44774	0.147689	0.614215	Heavy metal-associated isoprenylated plant protein (AHRD V3.3 *-* A0A2R6RWA7_ACTCH)
Solyc06g084050.4	4858.23	-0.512214	0.170645	-3.00164	0.00268533	0.0646635	Photosystem II reaction center W protein, chloroplastic (AHRD V3.3 *** A0A2G2WN23_CAPBA)
Solyc02g030170.4	18402.4	-0.51209	0.170977	-2.99507	0.00274378	0.0655359	DWARF1/DIMINUTO
Solyc06g011530.3	50.7322	-0.51188	0.387413	-1.32128	0.186408	0.667862	Hydroxymethylglutaryl-CoA lyase (AHRD V3.3 *-* B6U7B9_MAIZE)
Solyc12g100030.2	744.743	-0.511586	0.242964	-2.1056	0.0352389	0.302764	receptor-like protein 12 (AHRD V3.3 *** A0A1U8ETX1_CAPAN)
Solyc05g023830.1	14.0385	-0.511444	0.479478	-1.06667	0.286122	0.769773	Unknown protein
Solyc09g090080.1	94.4891	-0.511294	0.530801	-0.96325	0.335422	0.80273	Phosphate transporter (AHRD V3.3 *** Q9AYT3_TOBAC)
Solyc09g072610.3	246.338	-0.511177	0.314512	-1.6253	0.104098	0.529629	Long-chain-alcohol oxidase (AHRD V3.3 *** A0A2G2X4S2_CAPBA)
Solyc09g082990.3	6185.47	-0.510921	0.220296	-2.31925	0.0203815	0.221444	GDP-mannose-3',5'-epimerase (AHRD V3.3 *** A5JPK5_VITVI)
Solyc11g011440.1	215.852	-0.510796	0.336325	-1.51875	0.128824	0.580446	aspartic proteinase PCS1-like (AHRD V3.3 *** A0A1U8GN15_CAPAN)
Solyc05g006980.3	153.554	-0.510632	0.263606	-1.9371	0.0527331	0.372733	Homeobox-leucine zipper protein HOX16 (AHRD V3.3 *** A0A1U8EXU3_CAPAN)
Solyc12g057000.1	268.567	-0.51025	0.303199	-1.68289	0.0923966	0.500559	VQ domain-containing protein (AHRD V3.3 *-* A0A1Q3AUB2_CEPFO)
Solyc01g105030.3	37145.9	-0.51016	0.188915	-2.70047	0.00692418	0.119329	Chlorophyll a-b binding protein, chloroplastic (AHRD V3.3 *** A0A2G3AWK5_CAPCH)
Solyc04g080960.4	25407	-0.509731	0.255339	-1.99629	0.0459023	0.346894	pre-pro-cysteine proteinase
Solyc04g025450.3	24.5466	-0.509697	0.519767	-0.980626	0.326777	0.79874	Acetate/butyrate--CoA ligase AAE7, peroxisomal (AHRD V3.3 *-* A0A2G3CKN6_CAPCH)
Solyc03g114450.3	9788.35	-0.509607	0.119348	-4.26994	1.95527e-05	0.00266202	Calcium sensing receptor, chloroplastic (AHRD V3.3 *** A0A2G2WRE3_CAPBA)
Solyc03g119860.3	2676.36	-0.509323	0.176984	-2.87779	0.00400467	0.08388	Peptidyl-prolyl cis-trans isomerase (AHRD V3.3 *** A0A2K3PFW4_TRIPR)
Solyc08g077180.3	863.248	-0.509021	0.246335	-2.06638	0.0387928	0.318162	Pyruvate kinase (AHRD V3.3 *** A0A1U8GRH5_CAPAN)
Solyc11g017345.1	53.8873	-0.508875	0.289088	-1.76028	0.078361	0.460156	F-box/FBD/LRR-repeat protein (AHRD V3.3 *-* XP_010312830.1)
Solyc06g050370.1	675.478	-0.50864	0.230406	-2.20758	0.0272734	0.262629	Alkylated DNA repair protein (AHRD V3.3 *-* A0A2I0W164_9ASPA)
Solyc12g099930.2	9428.65	-0.508245	0.154964	-3.27976	0.00103895	0.0359851	Serine--glyoxylate aminotransferase (AHRD V3.3 *** A0A2G2YAX9_CAPAN)
Solyc11g007590.3	455.091	-0.507983	0.245818	-2.0665	0.0387814	0.318162	OTU domain-containing protein (AHRD V3.3 *** A0A2G3B0Z0_CAPCH)
Solyc06g063370.3	248269	-0.507797	0.210694	-2.41012	0.0159474	0.19336	Chlorophyll a-b binding protein, chloroplastic (AHRD V3.3 *** A0A2G2V937_CAPBA)
Solyc09g007320.4	506.438	-0.507764	0.222307	-2.28407	0.0223674	0.235368	Pentatricopeptide repeat (AHRD V3.3 *** A0A200R629_9MAGN)
Solyc03g031730.3	602.157	-0.507551	0.29296	-1.73249	0.0831862	0.472652	Beta-glucosidase (AHRD V3.3 *** B6SYQ7_MAIZE)
Solyc10g055790.1	75.6265	-0.507425	0.476931	-1.06394	0.287356	0.771295	Chitinase (AHRD V3.3 *-* B9VRK7_CAPAN)
Solyc10g049210.3	394.874	-0.506918	0.193374	-2.62144	0.00875587	0.136266	Serine carboxypeptidase (AHRD V3.3 *** A0A2U1P833_ARTAN)
Solyc07g042440.3	5784.57	-0.506828	0.158865	-3.19029	0.00142128	0.0424919	Peroxiredoxin Q (AHRD V3.3 *** D7TCA6_VITVI)
Solyc06g076480.4	1205.62	-0.506622	0.139203	-3.63946	0.00027321	0.0159477	Unknown protein
Solyc09g065180.3	9795.22	-0.506571	0.135945	-3.7263	0.000194308	0.0129804	binding protein precursor AF106660
Solyc08g081160.3	896.221	-0.50654	0.198993	-2.54551	0.0109117	0.154379	DUF3741 domain-containing protein/DUF4378 domain-containing protein (AHRD V3.3 *-* A0A1Q3CNJ4_CEPFO)
Solyc08g079180.3	6088.77	-0.506301	0.221905	-2.28161	0.0225126	0.236096	Elongation factor G (AHRD V3.3 *** A0A2G3AEH8_CAPAN)
Solyc10g085340.1	303.826	-0.506133	0.268299	-1.88645	0.0592342	0.396008	Protein DETOXIFICATION (AHRD V3.3 *** A0A328E6G5_9ASTE)
Solyc07g007790.3	2654.48	-0.506053	0.252998	-2.00022	0.045476	0.345442	sucrose-phosphate synthase
Solyc09g014300.3	648.462	-0.5059	0.187891	-2.69251	0.00709158	0.120803	Sulfoquinovosyl transferase SQD2 (AHRD V3.3 *** A0A2G2YRJ7_CAPAN)
Solyc06g073940.4	29.7257	-0.505652	0.392627	-1.28787	0.197791	0.681647	protein FAF-like, chloroplastic (AHRD V3.3 *-* A0A2I4H6U5_9ROSI)
Solyc06g050360.3	14.9963	-0.50549	0.512031	-0.987224	0.323533	0.79648	Unknown protein
Solyc12g015830.1	126.328	-0.505486	0.19729	-2.56215	0.0104028	0.150178	BolA protein (AHRD V3.3 *-* A0A200RAI6_9MAGN)
Solyc09g092270.3	1884.62	-0.50512	0.19563	-2.58201	0.00982264	0.146462	Transferase (AHRD V3.3 *** A0A200PUF8_9MAGN)
Solyc01g090965.1	3586.15	-0.505042	0.196	-2.57674	0.00997355	0.147406	Bifunctional inhibitor/lipid-transfer protein/seed storage 2S albumin superfamily protein (AHRD V3.3 *** Q9FJS1_ARATH)
Solyc06g084320.1	163.913	-0.504698	0.214985	-2.3476	0.0188949	0.211792	EID1-like F-box protein 3 (AHRD V3.3 *** A0A2G2ZF18_CAPAN)
Solyc05g025600.1	32288.9	-0.504297	0.214615	-2.34977	0.018785	0.210827	Photosystem II reaction center X protein (AHRD V3.3 *** A0A2G3CGE7_CAPCH)
Solyc12g010310.2	23.5177	-0.504267	0.537605	-0.937989	0.34825	0.808034	Unknown protein
Solyc07g052690.4	427.399	-0.504226	0.370771	-1.35994	0.173849	0.650188	Beta-amylase (AHRD V3.3 *** A0A2G3BZU4_CAPCH)
Solyc08g065940.4	1007.93	-0.504123	0.248532	-2.0284	0.0425192	0.334087	Zinc finger CCCH domain-containing protein 20 (AHRD V3.3 *** A0A1U8E1G0_CAPAN)
Solyc09g091830.4	345.427	-0.503935	0.248607	-2.02704	0.0426585	0.334966	plastid transcriptionally active 5 (AHRD V3.3 *** AT4G13670.1)
Solyc02g083810.4	32574.2	-0.503807	0.140394	-3.58851	0.000332574	0.0180814	Ferredoxin--NADP reductase, chloroplastic (AHRD V3.3 *** K4BAP9_SOLLC)
Solyc01g059870.4	2224.93	-0.50359	0.163047	-3.08862	0.00201086	0.0536806	phytochrome B1
Solyc01g058470.1	9.39954	-0.503579	0.696538	-0.722974	0.469696	0.883156	Unknown protein
Solyc01g006520.3	586.646	-0.503573	0.25085	-2.00747	0.0446999	0.342511	Receptor-like protein kinase (AHRD V3.3 *** A0A2U1PPA0_ARTAN)
Solyc05g056300.4	4679.87	-0.503262	0.149642	-3.3631	0.000770719	0.0289142	Thioredoxin F-type, chloroplastic (AHRD V3.3 *** A0A2G2V655_CAPBA)
Solyc02g065280.3	422.349	-0.502923	0.166923	-3.0129	0.00258765	0.0634066	Methylesterase 1 (AHRD V3.3 *** A0A2G3D300_CAPCH)
Solyc08g078030.4	72.0343	-0.502895	0.443922	-1.13284	0.25728	0.746002	Transferase domain-containing protein (AHRD V3.3 *** A0A1Q3BID0_CEPFO)
Solyc12g044280.2	16504.1	-0.502345	0.19631	-2.55894	0.0104992	0.150975	Photosystem I reaction center subunit VI, chloroplastic (AHRD V3.3 *** A0A2G3D0C1_CAPCH)
Solyc05g015510.3	650.697	-0.501714	0.268151	-1.87101	0.0613438	0.404096	Squamosa promoter-binding protein 10
Solyc01g097460.3	6220.73	-0.501308	0.166895	-3.00373	0.0026669	0.064483	Ribose 5-phosphate isomerase A (AHRD V3.3 *** A0A1Y1IHK3_KLENI)
Solyc04g009790.4	252.66	-0.500827	0.233783	-2.14227	0.0321715	0.289151	Protein DETOXIFICATION (AHRD V3.3 *-* A0A0K9R7X2_SPIOL)
Solyc08g080570.4	681.105	-0.50078	0.355106	-1.41023	0.158472	0.63157	UDP-glucose 4-epimerase-like protein (AHRD V3.3 *** A0A2K3NI12_TRIPR)
Solyc03g006980.4	586.953	-0.500456	0.258929	-1.93279	0.0532621	0.37443	Alpha-L-fucosidase 1 (AHRD V3.3 *** A0A2G2X6A5_CAPBA)
Solyc01g090440.2	439.072	-0.500186	0.14214	-3.51896	0.000433247	0.0211241	cotton fiber protein (AHRD V3.3 *-* AT3G60380.1)
Solyc03g112130.1	163.789	-0.500146	0.297643	-1.68036	0.0928881	0.502453	DUF868 domain-containing protein (AHRD V3.3 *** A0A1Q3BAU9_CEPFO)
Solyc01g095030.3	671.998	-0.500143	0.216365	-2.31157	0.0208012	0.223942	Altered Response to Salt Stress 1
Solyc01g096420.3	527.72	-0.499408	0.623278	-0.80126	0.422981	0.854378	NADPH quinone oxidoreductase (AHRD V3.3 *** A0A2K3LWY2_TRIPR)
Solyc10g055680.1	1540.42	-0.499084	0.324835	-1.53642	0.124435	0.572748	Methyltransferase (AHRD V3.3 *** O24153_TOBAC)
Solyc09g009540.4	310.132	-0.499041	0.357354	-1.39649	0.162568	0.636723	Alpha/beta-Hydrolases superfamily protein (AHRD V3.3 *** A0A2U1QP59_ARTAN)
Solyc03g098460.3	912.071	-0.498829	0.228632	-2.1818	0.0291241	0.273168	NAD(P)-binding Rossmann-fold superfamily protein (AHRD V3.3 *** A0A2U1MVW0_ARTAN)
Solyc01g006290.4	2042.27	-0.498296	0.619362	-0.804532	0.42109	0.853869	Peroxidase (AHRD V3.3 *** K4ASJ5_SOLLC)
Solyc03g007090.1	214.255	-0.49826	0.254319	-1.95919	0.0500905	0.361925	DUF668 domain-containing protein/DUF3475 domain-containing protein (AHRD V3.3 *** A0A1Q3B1U2_CEPFO)
Solyc09g009480.1	20.2053	-0.497803	0.411542	-1.20961	0.22643	0.713901	F-box protein (AHRD V3.3 *** A0A2K3LAB0_TRIPR)
Solyc04g050620.3	1230.84	-0.49754	0.293447	-1.6955	0.08998	0.494583	Cytochrome (AHRD V3.3 *** A0A2G2Y725_CAPAN)
Solyc08g079840.2	1442.74	-0.497049	0.234913	-2.11588	0.0343547	0.299972	LESUBENDO L.esculentum subtilisin-like endoprotease
Solyc10g044840.2	444.213	-0.496817	0.138691	-3.58218	0.000340736	0.0183862	YacP-like NYN domain protein (AHRD V3.3 *** F4IQD4_ARATH)
Solyc11g006060.2	3887.87	-0.496604	0.188732	-2.63126	0.00850688	0.134552	Rubisco accumulation factor 1, chloroplastic (AHRD V3.3 *** A0A2G2VFE2_CAPBA)
Solyc06g073290.1	5249.45	-0.495946	0.144893	-3.42285	0.00061969	0.0256259	Tetrapyrrole-binding protein, chloroplastic (AHRD V3.3 *** A0A2G2ZDA2_CAPAN)
Solyc08g016080.3	1268.6	-0.49534	0.185996	-2.66317	0.00774081	0.12721	High chlorophyll fluorescence phenotype 173 (AHRD V3.3 *** Q8W4D6_ARATH)
Solyc12g036850.2	30.079	-0.495331	0.390257	-1.26924	0.204354	0.688401	Unknown protein
Solyc04g076820.1	1566.03	-0.495219	0.227976	-2.17224	0.0298377	0.277654	Phox/Bem1p (AHRD V3.3 *** A0A200QI01_9MAGN)
Solyc06g065490.3	1843.76	-0.495077	0.169915	-2.91368	0.00357195	0.0780493	Photosystem II reaction center PsbP family protein (AHRD V3.3 *** A0A0F7CYM1_9ROSI)
Solyc01g097770.4	3447.52	-0.495032	0.195132	-2.53691	0.0111836	0.15697	phototropin 2
Solyc12g008800.3	84.8452	-0.494984	0.433237	-1.14252	0.253236	0.742196	Transcription factor DIVARICATA (AHRD V3.3 *** A0A2G3BNV9_CAPCH)
Solyc07g007260.4	3110.79	-0.494975	0.256973	-1.92617	0.054083	0.3776	Metallocarboxypeptidase inhibitor (AHRD V3.3 *-* A0A2G3BXM1_CAPCH)
Solyc10g018305.1	23.4149	-0.494751	0.384178	-1.28782	0.19781	0.681647	Unknown protein
Solyc10g005050.3	16499.8	-0.494682	0.191143	-2.58802	0.00965298	0.144542	Protein CURVATURE THYLAKOID 1B, chloroplastic (AHRD V3.3 *** A0A2G3BDB1_CAPCH)
Solyc02g094580.3	44.5729	-0.494281	0.304124	-1.62526	0.104106	0.529629	Nodulation receptor kinase (AHRD V3.3 *-* A0A1J3FTW3_NOCCA)
Solyc01g110960.4	1388.38	-0.493906	0.23798	-2.07541	0.0379484	0.316175	Prefoldin chaperone subunit family protein (AHRD V3.3 *** A0A2U1NI64_ARTAN)
Solyc09g061860.4	1558.29	-0.493275	0.248507	-1.98495	0.0471497	0.351814	Sterol 3-beta-glucosyltransferase (AHRD V3.3 *** B6U4Q7_MAIZE)
Solyc01g079220.4	1098.85	-0.492988	0.203407	-2.42365	0.0153654	0.188202	NifU-like protein 1, chloroplastic (AHRD V3.3 *** A0A1U8E004_CAPAN)
Solyc10g078700.3	151.86	-0.492533	0.415263	-1.18608	0.235592	0.724468	Squamosa promoter binding protein 15
Solyc09g011810.3	8433.8	-0.492383	0.183381	-2.68502	0.00725247	0.122482	Fructose-1,6-bisphosphatase (AHRD V3.3 *** B6TSK5_MAIZE)
Solyc09g090350.3	212.777	-0.492177	0.235174	-2.09282	0.0363655	0.308845	Long-chain-alcohol oxidase (AHRD V3.3 *** A0A1U8G4D7_CAPAN)
Solyc05g050770.4	509.88	-0.491299	0.204576	-2.40155	0.0163258	0.195634	Serine carboxypeptidase (AHRD V3.3 *** A0A2K3LD91_TRIPR)
Solyc10g079200.2	3735.93	-0.491214	0.135661	-3.6209	0.000293585	0.0166655	Mitochondrial carnitine/acylcarnitine carrier-like protein (AHRD V3.3 *** A0A2G2VW73_CAPBA)
Solyc07g053200.4	146.74	-0.49111	0.341987	-1.43605	0.150988	0.6196	Adenine nucleotide alpha hydrolases-like superfamily protein (AHRD V3.3 *** A0A2U1N8C2_ARTAN)
Solyc06g054380.4	147.542	-0.491106	0.229085	-2.14377	0.0320515	0.288692	RNA-binding protein (AHRD V3.3 *-* A0A2K3L3V0_TRIPR)
Solyc06g072290.3	88.4002	-0.490811	0.616109	-0.79663	0.425666	0.855937	KIP1-like (AHRD V3.3 *** A0A200Q8I5_9MAGN)
Solyc03g111110.1	22.9943	-0.490583	0.412554	-1.18914	0.234386	0.722769	Unknown protein
Solyc04g057970.3	88.7756	-0.490249	0.248809	-1.97038	0.0487945	0.358292	hypothetical protein (AHRD V3.3 *-* AT1G21560.6)
Solyc01g109040.4	9211.76	-0.490176	0.140576	-3.48691	0.000488628	0.0225556	Cytochrome b6-f complex subunit 7 (AHRD V3.3 *** A0A1U8DXD4_CAPAN)
Solyc01g109550.2	476.087	-0.489944	0.218384	-2.2435	0.0248646	0.248668	Transcription termination factor family protein (AHRD V3.3 *** A0A2K3NNA4_TRIPR)
Solyc06g071670.1	434.738	-0.489921	0.215907	-2.26913	0.0232603	0.239212	S-adenosyl-L-methionine-dependent methyltransferases superfamily protein (AHRD V3.3 *** Q9FML3_ARATH)
Solyc01g103780.4	2104.82	-0.489804	0.120742	-4.0566	4.97912e-05	0.00529519	TCP transcription factor 11
Solyc12g007030.3	810.318	-0.489676	0.308266	-1.58849	0.112176	0.548153	Aldehyde dehydrogenase (AHRD V3.3 *** Q70T30_BIXOR)
Solyc12g098600.1	1213.33	-0.489516	0.16058	-3.04842	0.00230045	0.0586809	Glycosyltransferase (AHRD V3.3 *** A0A2I4GJH4_9ROSI)
Solyc02g062040.3	172.661	-0.488715	0.284801	-1.71599	0.086164	0.481689	RING/U-box superfamily protein (AHRD V3.3 *** A0A2U1ML59_ARTAN)
Solyc07g062520.3	490.916	-0.488191	0.298507	-1.63544	0.101956	0.52419	Cytochrome (AHRD V3.3 *** A0A2G2WF27_CAPBA)
Solyc09g091230.4	198.429	-0.488155	0.250768	-1.94664	0.0515781	0.368315	Core-2/I-branching beta-1,6-N-acetylglucosaminyltransferase family protein (AHRD V3.3 *** Q9LIQ3_ARATH)
Solyc07g017760.1	573.605	-0.488135	0.197454	-2.47214	0.0134305	0.174712	Pentatricopeptide repeat (AHRD V3.3 *** A0A200QZ38_9MAGN)
Solyc06g011540.4	67.6972	-0.487733	0.435083	-1.12101	0.262283	0.749781	Myosin family protein (AHRD V3.3 *-* A0A2U1N6F7_ARTAN)
Solyc01g100600.4	54.1968	-0.487346	0.401096	-1.21503	0.224353	0.711495	LATE TERMINATION
Solyc08g076290.3	12538.8	-0.486864	0.138337	-3.51941	0.000432507	0.0211241	Plastidal glycolate/glycerate translocator 1, chloroplastic (AHRD V3.3 *** A0A2G2XLX5_CAPBA)
Solyc12g096550.2	3191.25	-0.486711	0.155548	-3.129	0.001754	0.0491983	Pheophorbide a oxygenase (AHRD V3.3 *** A0A2U1QIP5_ARTAN)
Solyc03g005760.1	236800	-0.486477	0.147951	-3.2881	0.00100865	0.0352113	Chlorophyll a-b binding protein, chloroplastic (AHRD V3.3 *** A0A2G2W7Q4_CAPBA)
Solyc01g111040.4	116.49	-0.485949	0.301138	-1.61371	0.106591	0.535496	Calcium-binding EF-hand family protein (AHRD V3.3 *** A0A2U1MN65_ARTAN)
Solyc07g007560.3	306.472	-0.48576	0.210114	-2.31189	0.0207836	0.223889	Phosphate transporter 45 (AHRD V3.3 *** A0A1P8BAK7_ARATH)
Solyc08g075500.4	56.5586	-0.485452	0.324739	-1.4949	0.134942	0.591214	Pentatricopeptide repeat-containing protein (AHRD V3.3 *** A0A2K3N651_TRIPR)
Solyc11g010850.2	3385.16	-0.485348	0.302595	-1.60395	0.108725	0.541455	1-deoxy-d-xylulose-5-phosphate synthase 1 (AHRD V3.3 *** A0A2U1PQH9_ARTAN)
Solyc11g044530.2	1313.66	-0.48516	0.143693	-3.37636	0.000734529	0.0283808	Plastid-lipid associated protein PAP / fibrillin family protein (AHRD V3.3 *** A0A2U1MWE3_ARTAN)
Solyc05g025907.1	12.785	-0.485135	0.513743	-0.944315	0.345009	0.806113	Unknown protein
Solyc05g007680.1	339.988	-0.484921	0.154858	-3.13138	0.00173985	0.0490345	Arabinanase/levansucrase/invertase (AHRD V3.3 *** AT1G26761.1)
Solyc03g114800.1	929.707	-0.484859	0.184996	-2.62092	0.00876928	0.136266	Sulfotransferase (AHRD V3.3 *** A0A2G3CYQ4_CAPCH)
Solyc05g015490.4	2311.43	-0.484593	0.316117	-1.53295	0.125288	0.574324	Bifunctional inhibitor/plant lipid transfer protein/seed storage helical domain (AHRD V3.3 *** A0A200QGD6_9MAGN)
Solyc11g007270.3	1591	-0.484498	0.186334	-2.60016	0.00931794	0.141079	Alkaline/neutral invertase (AHRD V3.3 *** A0A0X8AZR5_CAMSI)
Solyc09g010650.1	39.348	-0.484275	0.437812	-1.10613	0.268672	0.755877	RING/U-box superfamily protein (AHRD V3.3 *-* A0A2U1QK74_ARTAN)
Solyc10g005340.3	56.46	-0.48418	0.34732	-1.39405	0.163304	0.636996	CRIB domain-containing protein RIC10 (AHRD V3.3 *** A0A2G2VSE7_CAPBA)
Solyc06g073260.3	18741	-0.483784	0.100967	-4.7915	1.65541e-06	0.000412664	Chloroplast stem-loop binding protein of 41 kDa b, chloroplastic (AHRD V3.3 *** A0A2G3CAL3_CAPCH)
Solyc05g017760.4	1715.25	-0.483694	0.281016	-1.72123	0.0852093	0.478634	Acetyl-CoA C-acetyltransferase (AHRD V3.3 *** D9U856_BACMN)
Solyc06g005610.1	155.124	-0.483638	0.203217	-2.37991	0.017317	0.201907	ROTUNDIFOLIA like 2 (AHRD V3.3 --* AT2G29125.1)
Solyc06g150135.1	15.7193	-0.483566	0.615159	-0.786082	0.431819	0.859343	Unknown protein
Solyc11g069625.1	15.1232	-0.483001	0.576259	-0.838167	0.401937	0.843429	Unknown protein
Solyc06g054270.3	219.173	-0.482664	0.448471	-1.07624	0.281819	0.765957	Sugar transporter protein 11
Solyc02g065400.3	79732.8	-0.482199	0.15525	-3.10596	0.0018966	0.0515075	33kDa precursor protein of oxygen-evolving complex
Solyc06g061023.1	263.005	-0.481598	0.340883	-1.41279	0.157716	0.63005	Cytochrome (AHRD V3.3 *** A0A2G3C7L0_CAPCH)
Solyc08g077060.3	1713.79	-0.481349	0.205719	-2.33983	0.0192925	0.215122	Zinc finger, LSD1-type (AHRD V3.3 *** A0A2U1LIJ4_ARTAN)
Solyc07g044860.3	109529	-0.481018	0.159002	-3.02524	0.0024844	0.0615233	psbXphotosystem II 23 kDa protein
Solyc07g056140.3	12179.3	-0.480625	0.146699	-3.27626	0.00105192	0.0362218	ADP-glucose pyrophosphorylase small subunit
Solyc08g082250.3	7244.62	-0.48061	0.24024	-2.00054	0.0454419	0.345331	endo-beta-1,4-D-glucanase (Cel8)
Solyc06g009770.1	28.618	-0.480443	0.42044	-1.14272	0.253157	0.742196	hypothetical protein (AHRD V3.3 *** AT3G62650.2)
Solyc03g116160.1	803.157	-0.480238	0.208752	-2.30052	0.0214187	0.228513	protein PHYTOCHROME KINASE SUBSTRATE 3-like (AHRD V3.3 *** A0A2I4F4L3_9ROSI)
Solyc07g041235.1	23.6866	-0.480116	0.49892	-0.96231	0.335894	0.80273	Unknown protein
Solyc11g072710.3	5373.66	-0.479916	0.222864	-2.1534	0.0312869	0.284996	phototropin 1
Solyc12g099650.2	18608.9	-0.479765	0.199247	-2.40788	0.0160452	0.193714	Photosystem II 5 kDa protein, chloroplastic (AHRD V3.3 *** A0A2G3B5K3_CAPCH)
Solyc04g077780.3	3036.9	-0.479759	0.223978	-2.14199	0.0321943	0.289151	LIM domain-containing protein (AHRD V3.3 *** A0A1Q3ALK2_CEPFO)
Solyc08g080050.4	5958	-0.47969	0.173781	-2.76031	0.00577462	0.105802	PGR5-like protein 1A, chloroplastic (AHRD V3.3 *** A0A2G3AE69_CAPAN)
Solyc02g087850.1	543.718	-0.479676	0.263497	-1.82042	0.068695	0.430389	Glutaredoxin (AHRD V3.3 *** A0A200QSA1_9MAGN)
Solyc04g040160.4	1262.22	-0.47952	0.146744	-3.26772	0.00108416	0.0367598	Protochlorophyllide-dependent translocon component 52, chloroplastic (AHRD V3.3 *** A0A2G2ZF87_CAPAN)
Solyc08g014440.4	138.603	-0.479496	0.202533	-2.36749	0.017909	0.205559	BTB/POZ and TAZ domain-containing protein 3 (AHRD V3.3 *** A0A1U8ET19_CAPAN)
Solyc08g081400.4	1382.59	-0.479109	0.271594	-1.76406	0.077722	0.4593	bell-like homeodomain protein 3
Solyc06g053730.1	140.534	-0.478598	0.233185	-2.05244	0.0401271	0.324296	Serine/threonine-protein kinase BLUS1 (AHRD V3.3 *** A0A2G3C6N8_CAPCH)
Solyc01g060250.2	25.599	-0.478406	0.522043	-0.916411	0.359451	0.818044	Unknown protein
Solyc01g103760.3	998.948	-0.478151	0.26198	-1.82515	0.0679791	0.428172	magnesium transporter NIPA (DUF803) (AHRD V3.3 *** AT4G13800.8)
Solyc07g055140.3	287.839	-0.478035	0.194532	-2.45736	0.0139961	0.179154	DUF688 domain-containing protein (AHRD V3.3 *** A0A1Q3CVC4_CEPFO)
Solyc08g075450.3	763.852	-0.477814	0.194543	-2.45608	0.014046	0.179276	WAT1-related protein (AHRD V3.3 *** K4CMR2_SOLLC)
Solyc01g008250.3	1010.48	-0.477247	0.114471	-4.16916	3.05727e-05	0.00365613	Thioredoxin (AHRD V3.3 *** A0A2U1L6U5_ARTAN)
Solyc11g013030.2	716.178	-0.477192	0.176816	-2.6988	0.00695904	0.119649	DIS3-like exonuclease 2 (AHRD V3.3 *** A0A2G2WY12_CAPBA)
Solyc12g096510.3	128.66	-0.476856	0.324456	-1.46971	0.14164	0.605884	Pentatricopeptide repeat (AHRD V3.3 *** A0A200R1T0_9MAGN)
Solyc01g112100.3	466.522	-0.476791	0.262823	-1.81412	0.0696593	0.433357	Flavin-containing monooxygenase (AHRD V3.3 *** A0A2G3BW83_CAPCH)
Solyc09g031790.4	127.13	-0.476771	0.243039	-1.9617	0.0497971	0.361583	Structure-specific endonuclease subunit SLX1 homolog (AHRD V3.3 *** A0A2G2XHX7_CAPBA)
Solyc04g077920.3	992.379	-0.476103	0.194374	-2.44942	0.0143086	0.180606	Interferon-related developmental regulator family protein / IFRD protein family (AHRD V3.3 *** A0A2U1KUG8_ARTAN)
Solyc07g017800.4	1131.47	-0.476059	0.196157	-2.42693	0.0152274	0.187396	Unknown protein
Solyc08g065150.1	2176.24	-0.475635	0.182812	-2.60177	0.00927444	0.141073	At2g26110 (AHRD V3.3 *-* O80986_ARATH)
Solyc06g071790.3	18681.6	-0.475565	0.18722	-2.54014	0.011081	0.1559	Elongation factor Tu (AHRD V3.3 *** A0A2G2WM97_CAPBA)
Solyc04g011690.4	667.76	-0.475536	0.269793	-1.7626	0.0779687	0.459377	Cytochrome (AHRD V3.3 *** A0A2G3CDZ6_CAPCH)
Solyc12g015630.2	154.798	-0.475252	0.275916	-1.72245	0.084988	0.478625	transmembrane protein (AHRD V3.3 *** AT5G55570.1)
Solyc06g074000.1	1710.02	-0.475195	0.225191	-2.11019	0.0348423	0.301552	Eukaryotic aspartyl protease family protein, putative (AHRD V3.3 *** A0A061GZN2_THECC)
Solyc03g006550.4	183.946	-0.475171	0.490102	-0.969533	0.332279	0.801286	Terpene synthase (AHRD V3.3 *** A0A076GH23_POPTR)
Solyc03g118630.3	103.41	-0.47497	0.252782	-1.87897	0.060249	0.40028	transmembrane protein (AHRD V3.3 *** AT3G17950.1)
Solyc12g039170.1	130.005	-0.474941	0.283315	-1.67637	0.0936664	0.504812	Unknown protein
Solyc04g081675.1	68.6298	-0.47494	0.365411	-1.29974	0.19369	0.677056	Reverse transcriptase zinc-binding domain (AHRD V3.3 *-* A0A200R757_9MAGN)
Solyc03g119190.3	23.526	-0.474745	0.46399	-1.02318	0.306223	0.783668	Reticulon-like protein (AHRD V3.3 *** A0A2G3D000_CAPCH)
Solyc04g056630.3	1217.18	-0.474501	0.263116	-1.80339	0.0713269	0.437578	CBS domain-containing protein CBSX6 (AHRD V3.3 *** A0A2G2Y846_CAPAN)
Solyc11g011970.2	709.004	-0.474261	0.218886	-2.1667	0.0302577	0.280225	Protein-tyrosine phosphatase (AHRD V3.3 *** A0A200RBI0_9MAGN)
Solyc02g005606.1	27.7809	-0.474069	0.834713	-0.567943	0.570074	0.923207	serine/threonine-protein phosphatase 7 long form homolog (AHRD V3.3 *-* XP_019069006.1)
Solyc03g026310.4	857.953	-0.472965	0.154779	-3.05574	0.00224506	0.0579233	ABC transporter (AHRD V3.3 *** A0A200R0A6_9MAGN)
Solyc03g095940.1	103.212	-0.472713	0.43083	-1.09722	0.272547	0.759416	LOB domain-containing protein 21 (AHRD V3.3 *** A0A2G2ZWR8_CAPAN)
Solyc04g005420.4	993.346	-0.472598	0.18098	-2.61133	0.00901914	0.13905	Carbohydrate-binding X8 domain superfamily protein (AHRD V3.3 *-* A0A1P8AZV6_ARATH)
Solyc08g082990.3	1279.7	-0.471968	0.146689	-3.21747	0.00129325	0.0403214	Oligopeptide transporter (AHRD V3.3 *** A0A200RD47_9MAGN)
Solyc10g052490.2	914.137	-0.471839	0.224391	-2.10276	0.035487	0.304452	Isoflavone reductase homolog (AHRD V3.3 *** IFRH_SOLTU)
Solyc02g071260.3	834.712	-0.471648	0.170288	-2.76971	0.00561065	0.1042	Phytochrome (AHRD V3.3 *** A0A2G2XE21_CAPBA)
Solyc03g098020.4	1223.72	-0.471568	0.205882	-2.29047	0.0219938	0.232607	Alpha/beta-Hydrolases superfamily protein (AHRD V3.3 *** Q94AM5_ARATH)
Solyc10g007050.3	666.313	-0.471524	0.184984	-2.549	0.0108032	0.153332	Enolase-phosphatase E1 (AHRD V3.3 *** U2LNY1_SERFO)
Solyc01g094890.4	1907.82	-0.471065	0.2325	-2.02608	0.0427561	0.335286	Ferric reduction oxidase 2 (AHRD V3.3 *** A0A2G2W6D0_CAPBA)
Solyc04g008040.4	2448.29	-0.471025	0.19438	-2.42322	0.0153837	0.188296	Microtubule-associated protein 70 (AHRD V3.3 *** A0A200QNX4_9MAGN)
Solyc11g010700.3	168.311	-0.470677	0.310768	-1.51456	0.129883	0.58183	Protein kinase domain (AHRD V3.3 *** A0A200PNG8_9MAGN)
Solyc03g115220.4	900.279	-0.470618	0.288588	-1.63076	0.102941	0.526271	Flavonoid 3'-monooxygenase (AHRD V3.3 *** A0A2G2WR53_CAPBA)
Solyc07g054210.3	12746	-0.470399	0.12235	-3.8447	0.000120699	0.0097102	light dependent NADH:protochlorophyllide oxidoreductase 2
Solyc04g040190.1	1516.78	-0.470241	0.160711	-2.926	0.00343351	0.0762345	lycopene beta-cyclase,Pfam:PF05834
Solyc10g079480.1	359.786	-0.469602	0.229618	-2.04515	0.0408404	0.326189	Lycopene beta-cyclase (AHRD V3.3 *** A0A0A7DVP8_LYCBA),Pfam:PF05834
Solyc02g080440.3	925.877	-0.469125	0.168785	-2.77942	0.00544561	0.102534	Fe-S cluster assembly protein SufB (AHRD V3.3 *** A0A1P8DZ57_9SPHI)
Solyc01g110710.3	30.0217	-0.468556	0.46598	-1.00553	0.314643	0.791481	Small auxin up-regulated RNA10
Solyc02g062710.1	75.8127	-0.468462	0.533709	-0.877748	0.38008	0.831591	HXXXD-type acyl-transferase family protein (AHRD V3.3 *** A0A2K3MRI0_TRIPR)
Solyc01g079150.4	887.342	-0.468221	0.231739	-2.02046	0.0433352	0.337732	HCO3-transporter family (AHRD V3.3 *** A0A2U1KUW6_ARTAN)
Solyc03g112150.1	5022.97	-0.468186	0.2283	-2.05075	0.0402915	0.325117	Elongation factor Tu (AHRD V3.3 *** A0A2G3CY71_CAPCH)
Solyc03g098440.4	547.249	-0.468183	0.151658	-3.0871	0.0020212	0.0537736	Tetratricopeptide repeat (TPR)-containing protein (AHRD V3.3 *** A0A2U1QET0_ARTAN)
Solyc11g010370.1	450.881	-0.46796	0.325742	-1.4366	0.150832	0.619392	ENTH/ANTH/VHS superfamily protein (AHRD V3.3 *** A0A2U1QGP5_ARTAN)
Solyc02g069450.3	9981.08	-0.467431	0.159427	-2.93195	0.00336844	0.0753704	Photosystem I reaction center subunit III, chloroplastic (AHRD V3.3 *** A0A1U8FJA0_CAPAN)
Solyc02g071020.3	199.324	-0.467296	0.328225	-1.42371	0.154532	0.625013	Unknown protein
Solyc03g112200.1	659.829	-0.46711	0.304611	-1.53347	0.125161	0.574324	Unknown protein
Solyc12g057090.1	41.7723	-0.466843	0.506132	-0.922373	0.356334	0.815856	purine permease 3-like (AHRD V3.3 *** A0A1U7V949_NICSY)
Solyc02g071860.4	670.928	-0.466778	0.174192	-2.67968	0.00736936	0.123748	LRR_1 domain-containing protein/Pkinase_Tyr domain-containing protein/Malectin domain-containing protein (AHRD V3.3 *** A0A1Q3CJY9_CEPFO)
Solyc12g013810.2	4409.86	-0.466475	0.192367	-2.42492	0.0153117	0.187726	Thioredoxin (AHRD V3.3 *** A0A2U1L6J8_ARTAN)
Solyc07g043570.3	1448.05	-0.466463	0.21199	-2.2004	0.0277783	0.265468	NAD(P)-linked oxidoreductase superfamily protein (AHRD V3.3 *** A0A2U1Q7S8_ARTAN)
Solyc03g116610.3	53.1954	-0.466453	0.394111	-1.18356	0.236589	0.725549	Ethylene-responsive transcription factor WIN1 (AHRD V3.3 *** A0A1U8G4C9_CAPAN)
Solyc01g010700.3	490.055	-0.466379	0.245525	-1.89952	0.0574962	0.389095	SNF1-related protein kinase regulatory subunit gamma-1-like (AHRD V3.3 *** A0A2G3DFN0_CAPCH)
Solyc02g050330.1	15.4273	-0.466146	0.507148	-0.919151	0.358017	0.816579	Unknown protein
Solyc08g008630.4	1866.67	-0.466058	0.237468	-1.96261	0.0496915	0.361583	beta-carotene isomerase D27, chloroplastic (AHRD V3.3 *** A0A2I4EYC2_9ROSI)
Solyc03g113990.3	352.662	-0.466025	0.222866	-2.09105	0.0365233	0.309442	Thiol-disulfide oxidoreductase DCC (AHRD V3.3 *** A0A2U1Q887_ARTAN)
Solyc02g077430.4	796.412	-0.465521	0.431813	-1.07806	0.281006	0.765382	Phospholipase A1-II 1 (AHRD V3.3 *** A0A2G3D5J3_CAPCH)
Solyc04g064940.3	401.373	-0.465482	0.224706	-2.07151	0.0383109	0.317319	Receptor-like protein kinase 2 (AHRD V3.3 *** A0A314KW93_NICAT)
Solyc02g072540.3	467.27	-0.46528	0.250752	-1.85554	0.0635195	0.413197	Non-specific serine/threonine protein kinase (AHRD V3.3 *** A0A2G2XE54_CAPBA)
Solyc03g117270.1	884.222	-0.465229	0.662643	-0.702081	0.482629	0.886877	F-box family protein (AHRD V3.3 *** A0A2U1L823_ARTAN)
Solyc05g053660.3	58.7253	-0.465084	0.284394	-1.63535	0.101976	0.52419	Basic helix-loop-helix (BHLH) DNA-binding superfamily protein (AHRD V3.3 *** A0A2U1LW68_ARTAN)
Solyc07g054290.1	3157.58	-0.464847	0.150367	-3.09142	0.001992	0.0533961	Photosystem II Psb27 protein (AHRD V3.3 *-* A0A1Y1IAK8_KLENI)
Solyc04g072034.1	78.9177	-0.464779	0.427377	-1.08751	0.27681	0.762092	NAD(P)-binding Rossmann-fold superfamily protein (AHRD V3.3 *** Q9SZ91_ARATH)
Solyc07g045420.4	1231.74	-0.464642	0.242462	-1.91635	0.0553202	0.381423	Protein kinase superfamily protein (AHRD V3.3 *** A0A2U1MTH5_ARTAN)
Solyc02g079360.3	876.201	-0.464605	0.24001	-1.93577	0.0528958	0.373383	Phox/Bem1p (AHRD V3.3 *** A0A200Q8I8_9MAGN)
Solyc12g056830.1	40231.2	-0.464529	0.165583	-2.80542	0.00502515	0.0977364	ATP synthase subunit delta, chloroplastic-like (AHRD V3.3 *** A0A2I4F0A5_9ROSI)
Solyc02g067320.3	1786.43	-0.464503	0.130204	-3.56751	0.000360395	0.0189277	Zinc-finger homeodomain protein 10 (AHRD V3.3 *** A0A2G3D3J7_CAPCH)
Solyc02g021150.1	7.83131	-0.464489	0.850477	-0.546151	0.584962	0.928177	Unknown protein
Solyc10g005090.3	67.2156	-0.464151	0.29066	-1.59689	0.110291	0.544742	Pentatricopeptide repeat (AHRD V3.3 *** A0A200Q5S8_9MAGN)
Solyc12g010550.1	94.7112	-0.464108	0.519548	-0.89329	0.371702	0.825439	counting factor 45-1-like (AHRD V3.3 --* XP_013669773.1)
Solyc08g015780.3	1266.61	-0.463605	0.16126	-2.8749	0.00404158	0.0844533	Ankyrin repeat protein SKIP35 (AHRD V3.3 *** A0A2G2W349_CAPBA)
Solyc03g111610.3	4497.13	-0.463367	0.15848	-2.92382	0.00345761	0.0764952	Haloacid dehalogenase-like hydrolase domain-containing protein (AHRD V3.3 *** A0A2G3CCT0_CAPCH),Pfam:PF13419
Solyc02g083570.3	1417.76	-0.463133	0.255981	-1.80925	0.0704127	0.435248	Ubiquitin-conjugating enzyme (AHRD V3.3 *** A0A200RAU7_9MAGN)
Solyc04g064610.3	187.606	-0.462614	0.290038	-1.59501	0.110709	0.545503	Bidirectional sugar transporter SWEET (AHRD V3.3 *** M1CBD6_SOLTU)
Solyc01g006690.4	648.012	-0.462558	0.207411	-2.23015	0.0257372	0.253632	IRK-interacting protein (AHRD V3.3 *** A0A2I4FH54_9ROSI)
Solyc04g081320.4	2587.06	-0.46232	0.139349	-3.31772	0.000907555	0.0323195	Protein disulfide-isomerase LQY1, chloroplastic (AHRD V3.3 *** LQY1_ARATH)
Solyc08g077000.1	58.3135	-0.461947	0.37812	-1.22169	0.221823	0.707779	Zinc finger protein (AHRD V3.3 *** A0A200PSW5_9MAGN)
Solyc11g073020.3	347.448	-0.461841	0.230077	-2.00733	0.044714	0.342511	Heavy metal transport/detoxification superfamily protein (AHRD V3.3 *** B6T8A4_MAIZE)
Solyc09g009670.3	28.6448	-0.461731	0.349665	-1.32049	0.18667	0.667971	Solute carrier family 35 protein (DUF914) (AHRD V3.3 *** A0A1I9LLD6_ARATH)
Solyc01g110290.3	3192.39	-0.461557	0.197455	-2.33752	0.0194119	0.215787	Squalene synthase (AHRD V3.3 *** Q9XJ31_SOLTU),Pfam:PF00494
Solyc12g015820.1	151.809	-0.46148	0.230511	-2.00199	0.0452859	0.344442	SufE-like protein, chloroplastic (AHRD V3.3 *-* A0A1J3K7T9_NOCCA)
Solyc08g065260.4	270.111	-0.461434	0.224551	-2.05492	0.0398872	0.322948	YCF36%2C putative (DUF1230) (AHRD V3.3 *** AT5G11840.1)
Solyc01g087260.4	2770.32	-0.461322	0.200109	-2.30536	0.0211466	0.226753	carotenoid cleavage dioxygenase 1B
Solyc11g042630.3	117.77	-0.46121	0.434613	-1.0612	0.2886	0.772343	DUF506 domain-containing protein (AHRD V3.3 *** A0A1Q3CKJ0_CEPFO)
Solyc03g031700.4	1555.52	-0.46102	0.136965	-3.36598	0.000762732	0.0288453	Fe-S cluster assembly protein SufB (AHRD V3.3 *** A0A1P8DZ57_9SPHI)
Solyc12g011200.3	36.6925	-0.460829	0.363334	-1.26833	0.204679	0.689233	WRKY transcription factor 28
Solyc08g008080.1	97.2139	-0.460383	0.397986	-1.15678	0.247362	0.73688	RING/U-box superfamily protein (AHRD V3.3 *-* Q3EAE6_ARATH)
Solyc02g069460.3	51814.5	-0.460265	0.167107	-2.75432	0.00588148	0.107205	Photosystem I reaction center subunit III, chloroplastic (AHRD V3.3 *** A0A1U8FJA0_CAPAN)
Solyc04g078195.1	1024.52	-0.460262	0.217927	-2.112	0.0346865	0.301307	Gibberellin-regulated protein (AHRD V3.3 *** K0E174_POPTO)
Solyc02g080780.3	616.683	-0.460209	0.14476	-3.17912	0.00147724	0.0436489	orotidine 5'-phosphate decarboxylase (AHRD V3.3 *** AT1G62250.3)
Solyc02g092700.3	3000.33	-0.460133	0.17544	-2.62273	0.00872284	0.136263	DUF1230 family protein (DUF1230) (AHRD V3.3 *** AT5G67370.1)
Solyc04g081660.3	17.5595	-0.459972	0.545231	-0.843629	0.398877	0.841946	cyclinB2_3
Solyc06g069030.3	1738.31	-0.459707	0.153315	-2.99845	0.0027136	0.065167	microbial collagenase (AHRD V3.3 *** AT1G18060.1)
Solyc02g072530.3	1214.85	-0.459301	0.185145	-2.48077	0.01311	0.17226	Non-specific serine/threonine protein kinase (AHRD V3.3 *** A0A2G3A7N9_CAPAN)
Solyc09g008250.4	92.2807	-0.458942	0.367934	-1.24735	0.212269	0.698318	blind-like1
Solyc03g058430.3	1482.74	-0.4585	0.242126	-1.89364	0.0582723	0.391853	Fatty acid desaturase (AHRD V3.3 *** E7CCC0_9BRAS)
Solyc12g044820.3	643.011	-0.458211	0.233973	-1.9584	0.0501833	0.362085	ABC transporter C family member 8 (AHRD V3.3 *** A0A2G2W0I8_CAPBA)
Solyc12g094620.3	91609.4	-0.458006	0.356423	-1.28501	0.198789	0.681993	catalase
Solyc01g099750.2	161.816	-0.457952	0.339218	-1.35002	0.177009	0.655004	Heparan-alpha-glucosaminide N-acetyltransferase-like protein (DUF1624) (AHRD V3.3 *** Q94CC1_ARATH)
Solyc09g005020.1	26.9023	-0.457835	0.488555	-0.937121	0.348696	0.808506	hypothetical protein (DUF688) (AHRD V3.3 *** AT3G51760.4)
Solyc07g007300.3	295.62	-0.457796	0.216821	-2.1114	0.0347381	0.301307	Methyltransferase-like (AHRD V3.3 *** Q67W64_ORYSJ)
Solyc04g074350.3	349.416	-0.457628	0.274554	-1.66681	0.0955527	0.50924	Glycosyltransferase (AHRD V3.3 *** A0A2G3CNS7_CAPCH)
Solyc10g044720.3	34.6138	-0.456226	0.325635	-1.40104	0.161203	0.634453	Unknown protein
Solyc04g010190.1	2435.62	-0.455558	0.175166	-2.60072	0.00930279	0.141079	FKBP-type peptidyl-prolyl cis-trans isomerase (AHRD V3.3 *** AT3G12345.1)
Solyc07g039380.3	1205.59	-0.45523	0.183244	-2.48429	0.0129812	0.171075	bromodomain protein (DUF761) (AHRD V3.3 *-* AT2G26110.1)
Solyc03g119740.3	936.361	-0.454608	0.114794	-3.96022	7.48818e-05	0.00698997	Transcription factor DIVARICATA (AHRD V3.3 *** A0A1U8FVE8_CAPAN)
Solyc08g005710.3	93.9465	-0.454536	0.432848	-1.0501	0.29367	0.775296	Terpene synthase 41 (AHRD V3.3 *** R9R6F5_SOLPI)
Solyc08g076480.3	4037.81	-0.454532	0.176172	-2.58005	0.00987858	0.146925	Plastid lipid-associated protein chloroplastic-like (AHRD V3.3 *** A0A2K3PR63_TRIPR)
Solyc10g076730.1	127.025	-0.454326	0.234464	-1.93773	0.0526567	0.372342	Plant invertase/pectin methylesterase inhibitor superfamily protein (AHRD V3.3 *** A0A061E7V9_THECC)
Solyc01g099970.4	163.089	-0.453979	0.248562	-1.82642	0.0677869	0.427113	F-box family protein (AHRD V3.3 *** A0A2U1M1I9_ARTAN)
Solyc07g066190.3	45.0739	-0.45302	0.317498	-1.42684	0.153626	0.623569	PRA1 family protein (AHRD V3.3 *** A0A2G2Z637_CAPAN)
Solyc01g006330.4	942.68	-0.452788	0.177282	-2.55406	0.0106475	0.151853	Plastid-lipid associated protein PAP / fibrillin family protein (AHRD V3.3 *** A0A2U1MH95_ARTAN)
Solyc12g036170.2	1121.82	-0.452718	0.153041	-2.95815	0.00309492	0.0712315	Photosynthetic NDH subcomplex B 4 (AHRD V3.3 *** A0A0F7GXZ5_9ROSI)
Solyc02g078590.1	249.548	-0.452548	0.198512	-2.2797	0.0226254	0.236731	Alpha 1,4-glycosyltransferase family protein (AHRD V3.3 *** A0A1P8APP1_ARATH)
Solyc10g081870.3	15.7811	-0.452258	0.718242	-0.629674	0.528908	0.90749	Digalactosyldiacylglycerol synthase 1, chloroplastic (AHRD V3.3 *-* A0A1U8EIN3_CAPAN)
Solyc03g062710.4	1609.65	-0.452248	0.167059	-2.70712	0.00678696	0.118166	protein NDH-DEPENDENT CYCLIC ELECTRON FLOW 5 (AHRD V3.3 *** A0A2I4GSV2_9ROSI)
Solyc08g076220.3	58908.5	-0.45223	0.167674	-2.69708	0.00699504	0.119897	Phosphoribulokinase (AHRD V3.3 *** A0A1U8GUA7_CAPAN)
Solyc03g005000.4	617.655	-0.451646	0.200305	-2.25479	0.0241466	0.244212	Peptidase M48 (AHRD V3.3 *-* A0A200R452_9MAGN)
Solyc01g108020.3	997.529	-0.451427	0.28805	-1.56718	0.117073	0.558138	Thioredoxin M3, chloroplastic (AHRD V3.3 *** A0A1U8E6Y3_CAPAN)
Solyc07g053410.4	255.779	-0.451314	0.240688	-1.8751	0.0607794	0.402102	TCP transcription factor 10
Solyc04g007460.4	1301.45	-0.450997	0.211586	-2.13151	0.033047	0.293182	Phox/Bem1p (AHRD V3.3 *** A0A200QUY9_9MAGN)
Solyc10g006000.4	160.792	-0.450922	0.297462	-1.5159	0.129545	0.581436	DEK (AHRD V3.3 *-* A0A200RBP9_9MAGN)
Solyc05g050110.3	1166.56	-0.450736	0.267437	-1.68539	0.0919124	0.499772	DUF2358 domain-containing protein (AHRD V3.3 *** A0A1Q3BPE1_CEPFO)
Solyc02g074600.4	67.1248	-0.450287	0.37125	-1.2129	0.22517	0.712675	Unknown protein
Solyc10g052540.1	21.0555	-0.449999	0.484765	-0.928283	0.353261	0.812742	Small auxin up-regulated RNA73
Solyc01g099810.3	68.0102	-0.449877	0.35252	-1.27618	0.201893	0.68464	Serine/arginine-rich-splicing factor SR34 (AHRD V3.3 *-* A0A0M9UMW1_NICAT)
Solyc03g111815.1	7360.3	-0.449712	0.343555	-1.309	0.190536	0.673906	Sieve element occlusion (AHRD V3.3 *** A0A200RCW8_9MAGN)
Solyc02g085740.4	150.246	-0.449646	0.213277	-2.10828	0.0350072	0.302059	atherin isoform X1 (AHRD V3.3 *** XP_010232178.1)
Solyc09g008780.4	4889.68	-0.449455	0.236756	-1.89839	0.0576444	0.389482	Sulfite exporter TauE/SafE family protein (AHRD V3.3 *** A0A2U1KFX4_ARTAN)
Solyc05g032660.4	1028.72	-0.448921	0.121968	-3.68065	0.000232643	0.0144632	NAD(P)-binding Rossmann-fold superfamily protein (AHRD V3.3 *-* F4JSA6_ARATH)
Solyc01g081190.4	557.195	-0.448674	0.209655	-2.14006	0.0323501	0.289813	Calcium-binding EF hand family protein (AHRD V3.3 *** A0A2U1PWG2_ARTAN)
Solyc10g075103.1	85.1402	-0.448506	0.50125	-0.894777	0.370907	0.825187	Non-specific lipid-transfer protein (AHRD V3.3 *** K4D1V1_SOLLC)
Solyc05g015390.3	2111.69	-0.448336	0.22219	-2.01781	0.0436112	0.33869	REF/SRPP-like protein (AHRD V3.3 *** A0A2G2VMR3_CAPBA)
Solyc08g066610.3	244.474	-0.44806	0.335308	-1.33626	0.181464	0.661405	EPIDERMAL PATTERNING FACTOR-like protein 9 (AHRD V3.3 *** A0A2G2WD44_CAPBA)
Solyc08g075100.4	576.278	-0.448002	0.186747	-2.39898	0.0164408	0.196183	Initiation factor 4F subunit (DUF1350) (AHRD V3.3 *** Q9M236_ARATH)
Solyc05g010450.1	379.268	-0.447583	0.221963	-2.01648	0.0437503	0.339027	micronuclear linker histone polyprotein-like protein (AHRD V3.3 *-* AT3G25590.1)
Solyc02g080310.2	485.86	-0.44758	0.217161	-2.06105	0.039298	0.320081	Beta-glucosidase 46 (AHRD V3.3 *** A0A1U8FUJ5_CAPAN)
Solyc09g091390.3	52.9459	-0.447393	0.332101	-1.34716	0.177929	0.656075	glycine-rich protein 5-like (AHRD V3.3 *-* XP_004247821.1)
Solyc02g064720.3	216.135	-0.447292	0.223061	-2.00524	0.0449371	0.342672	BTB/POZ domain-containing protein (AHRD V3.3 *** A0A2G2XBD2_CAPBA)
Solyc03g117300.4	511.599	-0.447279	0.189134	-2.36488	0.0180357	0.206477	Nodulin-like, Major facilitator superfamily domain protein (AHRD V3.3 *** A0A2U1PCN1_ARTAN)
Solyc06g065310.3	111.74	-0.447081	0.222672	-2.0078	0.0446647	0.342511	Biotin/lipoate A/B protein ligase family (AHRD V3.3 *** A0A2U1MSZ4_ARTAN)
Solyc01g104910.3	957.198	-0.447053	0.160829	-2.77967	0.00544141	0.102534	protein kinase family protein (AHRD V3.3 *-* AT4G12020.3)
Solyc05g005890.2	318.751	-0.446921	0.169755	-2.63273	0.00847008	0.134209	Acyl-CoA N-acyltransferases (NAT) superfamily protein (AHRD V3.3 *** A0A2U1NXN3_ARTAN)
Solyc01g100230.3	1339.89	-0.446692	0.181847	-2.45642	0.014033	0.179276	DnaJ-like protein subfamily B member 6 (AHRD V3.3 *** A0A2G2V7W8_CAPBA)
Solyc07g052950.3	215.089	-0.446617	0.339651	-1.31493	0.188534	0.670776	Unknown protein
Solyc12g014450.2	123.086	-0.446559	0.287153	-1.55512	0.119917	0.56417	DUF3537 domain-containing protein (AHRD V3.3 *** A0A1Q3D045_CEPFO)
Solyc12g099290.2	1343.45	-0.446323	0.286055	-1.56027	0.118696	0.562162	Aldehyde dehydrogenase (AHRD V3.3 *** F4JC27_ARATH)
Solyc04g077690.3	129.888	-0.446094	0.319431	-1.39653	0.162555	0.636723	hypothetical protein (AHRD V3.3 --* AT4G33800.2)
Solyc08g006690.1	233.567	-0.445812	0.233678	-1.9078	0.0564166	0.384875	Plant invertase/pectin methylesterase inhibitor superfamily protein (AHRD V3.3 *** A0A2U1NV02_ARTAN)
Solyc09g010140.3	240.686	-0.445695	0.203964	-2.18517	0.0288765	0.271845	Senescence regulator (AHRD V3.3 *** A0A2U1NM20_ARTAN)
Solyc05g005960.3	1875.87	-0.445475	0.295032	-1.50992	0.131063	0.583919	Protein NRT1/ PTR FAMILY 1.2 (AHRD V3.3 *** A0A1J3DU78_NOCCA)
Solyc02g077400.4	26.9567	-0.445263	0.401098	-1.11011	0.266952	0.753967	Rac-like GTP binding protein (AHRD V3.3 *** Q9S821_PHYPA)
Solyc06g069000.3	528.838	-0.445156	0.174911	-2.54505	0.0109262	0.154459	GPI-anchored protein (AHRD V3.3 *** AT3G18050.1)
Solyc03g124030.4	732.393	-0.444627	0.158156	-2.81132	0.00493381	0.0964587	Tetratricopeptide repeat (TPR)-like superfamily protein (AHRD V3.3 *** F4IBX4_ARATH)
Solyc06g074200.4	27045.8	-0.444137	0.182685	-2.43116	0.0150506	0.18589	Photosystem I subunit O (AHRD V3.3 *** A0A1U8H3A3_CAPAN)
Solyc06g069600.3	138.9	-0.444093	0.3067	-1.44797	0.147625	0.614215	bHLH transcription factor 047
Solyc11g068720.2	163.735	-0.443911	0.40599	-1.0934	0.274217	0.760847	Plant/F24K9-26 protein (AHRD V3.3 *** A0A072UED0_MEDTR)
Solyc05g014140.3	32.4118	-0.443371	0.425308	-1.04247	0.297193	0.777846	Very-long-chain 3-oxoacyl-CoA reductase-like protein (AHRD V3.3 *-* A0A2G2YFL7_CAPAN)
Solyc11g027840.2	71.2502	-0.443174	0.352162	-1.25844	0.208233	0.693132	Alpha/beta-Hydrolases superfamily protein (AHRD V3.3 *** Q9C8P5_ARATH)
Solyc11g069800.1	2966.18	-0.443128	0.257517	-1.72077	0.0852928	0.478738	Allene oxide synthase, chloroplastic (AHRD V3.3 *** A0A2G2YI94_CAPAN)
Solyc02g092530.4	1966.91	-0.442922	0.173283	-2.55606	0.0105866	0.151718	Acetamidase/Formamidase (AHRD V3.3 *** A0A200R348_9MAGN)
Solyc09g083130.3	1250.63	-0.442706	0.268721	-1.64746	0.0994644	0.519143	Acylamino-acid-releasing enzyme (AHRD V3.3 *** A0A1J3E2A0_NOCCA)
Solyc09g064800.3	1439.25	-0.442501	0.150381	-2.94253	0.00325543	0.0737746	Isoamylase 2, chloroplastic (AHRD V3.3 *** A0A2G3A6V3_CAPAN)
Solyc06g069760.3	1887.42	-0.442487	0.166708	-2.65426	0.00794835	0.1293	Dof zinc finger protein (AHRD V3.3 *** A0A2K3MQ38_TRIPR)
Solyc01g006790.3	147.792	-0.442276	0.309329	-1.42979	0.152777	0.622899	hypothetical protein (AHRD V3.3 *-* AT2G27180.1)
Solyc01g098020.2	263.595	-0.441773	0.291864	-1.51362	0.130121	0.582453	N-acetyltransferase (AHRD V3.3 *** A0A2N9Z4V7_PAEPO)
Solyc02g071380.2	857.739	-0.441733	0.34919	-1.26502	0.205864	0.691482	2-oxoglutarate (2OG) and Fe(II)-dependent oxygenase superfamily protein (AHRD V3.3 *** F4I629_ARATH)
Solyc04g080430.3	782.269	-0.441592	0.191954	-2.30051	0.0214195	0.228513	Cytosolic purine 5'-nucleotidase (AHRD V3.3 *** A0A1J3DGU2_NOCCA)
Solyc10g044520.3	57593.9	-0.441413	0.164143	-2.68919	0.00716246	0.121772	Ferredoxin (AHRD V3.3 *** A0A0K0PWX6_SOLLC)
Solyc08g005670.2	271.202	-0.441122	0.416023	-1.06033	0.288994	0.77241	Phellandrene synthase
Solyc02g032660.3	75.6937	-0.440274	0.537896	-0.81851	0.413066	0.849835	Protein DETOXIFICATION (AHRD V3.3 *** A0A328DGG9_9ASTE)
Solyc05g052275.1	133.563	-0.440265	0.203484	-2.16363	0.0304924	0.280996	Unknown protein
Solyc01g094500.3	311.829	-0.440225	0.182059	-2.41804	0.0156044	0.19047	Riboflavin biosynthesis protein RibD (AHRD V3.3 *** A0A2K3P0N6_TRIPR)
Solyc04g053130.4	1225.67	-0.439961	0.148472	-2.96326	0.00304402	0.0702427	Stress enhanced protein 2, chloroplastic (AHRD V3.3 *** A0A1U8F0B2_CAPAN)
Solyc03g093800.1	372.83	-0.439906	0.250684	-1.75483	0.0792891	0.462984	glycine-rich cell wall structural protein 2 (AHRD V3.3 *-* XP_004235193.1)
Solyc04g051470.1	28.5904	-0.439773	0.51352	-0.856389	0.391783	0.837424	At4g09890 (AHRD V3.3 *** Q9T0E8_ARATH)
Solyc02g079980.3	90.5149	-0.439617	0.379014	-1.1599	0.24609	0.73537	Sulfite exporter TauE/SafE family protein 2 (AHRD V3.3 *** TAUE2_ARATH)
Solyc05g015330.1	132.111	-0.439123	0.335812	-1.30765	0.190994	0.674191	Nuclear transcription factor Y subunit C-4-like protein (AHRD V3.3 *** A0A2K3NUG6_TRIPR)
Solyc07g061930.1	85.312	-0.439065	0.308626	-1.42265	0.154839	0.625683	Unknown protein
Solyc03g078800.2	45.926	-0.438885	0.448499	-0.978563	0.327796	0.79874	Glycosyltransferase (AHRD V3.3 *** U5NH37_CATRO)
Solyc06g082910.3	2871.13	-0.438687	0.181869	-2.41211	0.0158607	0.192801	Formin-like protein (AHRD V3.3 *** A0A2G3CBV0_CAPCH)
Solyc03g053085.1	112.072	-0.438361	0.356521	-1.22955	0.218865	0.704783	Ribonuclease 3-like protein 2 (AHRD V3.3 *-* A0A2G3BC36_CAPCH)
Solyc08g006160.4	2752.77	-0.438036	0.151048	-2.89998	0.00373184	0.0800604	Plastid-lipid associated protein PAP / fibrillin family protein (AHRD V3.3 *** A0A2U1N400_ARTAN)
Solyc09g097770.3	57074.1	-0.437951	0.399863	-1.09525	0.273407	0.76049	Cell wall protein (AHRD V3.3 *** Q40142_SOLLC)
Solyc03g005780.3	69653.8	-0.437927	0.190226	-2.30214	0.0213273	0.22808	Chlorophyll a-b binding protein, chloroplastic (AHRD V3.3 *** A0A2G2W7Q4_CAPBA)
Solyc05g010640.3	26.135	-0.437771	0.50978	-0.858745	0.390481	0.836502	RING-type E3 ubiquitin transferase (AHRD V3.3 *-* A0A2U1PSN8_ARTAN)
Solyc02g036470.4	685.288	-0.437609	0.188878	-2.31689	0.0205099	0.222429	WAT1-related protein, chloroplastic (AHRD V3.3 *** A0A1U8FQ16_CAPAN)
Solyc03g121960.3	2923.06	-0.43748	0.265844	-1.64563	0.0998404	0.519814	Phospholipid:diacylglycerol acyltransferase (AHRD V3.3 *** A0A2U1KQW5_ARTAN)
Solyc07g045160.3	151.411	-0.437405	0.323998	-1.35002	0.177008	0.655004	ATP-dependent 6-phosphofructokinase (AHRD V3.3 *** A0A2G2WC06_CAPBA)
Solyc10g084950.3	171.35	-0.437291	0.237599	-1.84046	0.065701	0.419799	Protein NRT1/ PTR FAMILY 5.7 (AHRD V3.3 *** A0A2G2VUL0_CAPBA)
Solyc03g115820.3	15707.7	-0.43729	0.131019	-3.33761	0.000845024	0.0306477	Ribulose-phosphate 3-epimerase-like (AHRD V3.3 *** A0A200QP25_9MAGN)
Solyc10g008720.4	860.964	-0.437282	0.225554	-1.93871	0.0525372	0.372089	GDSL esterase/lipase (AHRD V3.3 *** A0A2G3D516_CAPCH)
Solyc11g072120.2	102.308	-0.437064	0.383513	-1.13963	0.254439	0.74398	2-oxoglutarate (2OG) and Fe(II)-dependent oxygenase superfamily protein (AHRD V3.3 *** A0A2U1N5S2_ARTAN)
Solyc05g005540.4	2669.96	-0.436929	0.237567	-1.83918	0.0658886	0.420587	Polygalacturonase-1 non-catalytic subunit beta (AHRD V3.3 *** GP1_SOLLC)
Solyc02g072160.4	1759.29	-0.436917	0.132526	-3.29683	0.000977832	0.0344754	NAD(P)-binding Rossmann-fold superfamily protein (AHRD V3.3 *** A0A2U1LDJ7_ARTAN)
Solyc10g084420.2	21.4158	-0.436686	0.542364	-0.805154	0.420731	0.853869	transmembrane protein (AHRD V3.3 --* AT2G37300.6)
Solyc06g054260.1	106191	-0.436582	0.290837	-1.50112	0.133324	0.587337	photosystem 1 reaction center protein subunit 2
Solyc08g082180.3	317.632	-0.436548	0.290032	-1.50517	0.132281	0.585749	Abscisic acid receptor PYL8 (AHRD V3.3 *** A0A2G3DB14_CAPCH)
Solyc01g109300.3	11367.2	-0.436188	0.175517	-2.48517	0.0129491	0.170801	4-hydroxy-3-methylbut-2-enyl diphosphate reductase (AHRD V3.3 *** A0A2L0V4N5_9APIA)
Solyc11g044937.1	76.4953	-0.436157	0.344116	-1.26747	0.204987	0.689885	Plant transposase (Ptta/En/Spm family) (AHRD V3.3 *-* F4I6H5_ARATH)
Solyc04g026300.1	21.501	-0.435948	0.507737	-0.85861	0.390555	0.836554	Unknown protein
Solyc05g051280.3	868.763	-0.435638	0.169854	-2.56478	0.0103241	0.149427	Alpha/beta-Hydrolases superfamily protein (AHRD V3.3 *** A0A2U1NG96_ARTAN)
Solyc03g114340.3	3652.23	-0.435173	0.134704	-3.23058	0.0012354	0.0397249	1-deoxy-D-xylulose-5-phosphate reductoisomerase
Solyc12g008380.1	68.0496	-0.43484	0.349675	-1.24355	0.213664	0.699985	Avr9/Cf-9 rapidly elicited protein (AHRD V3.3 *** Q9ZU12_ARATH)
Solyc10g084680.1	64.941	-0.434559	0.29669	-1.46469	0.143005	0.608398	molybdate transporter 1-like (AHRD V3.3 *** A0A2G2Y2Q5_CAPAN)
Solyc12g006460.2	5861.98	-0.434423	0.226151	-1.92094	0.0547394	0.379488	Cytochrome P450 (AHRD V3.3 *** A0A200PPF3_9MAGN)
Solyc06g071730.3	48.5444	-0.434356	0.320223	-1.35642	0.174967	0.652368	U-box domain-containing protein 52-like (AHRD V3.3 *-* A0A2K3L2U5_TRIPR)
Solyc02g093195.1	15.6806	-0.434173	0.589704	-0.736256	0.461575	0.876829	Unknown protein
Solyc03g043950.4	673.766	-0.434018	0.214775	-2.02081	0.0432996	0.337695	Amino-acid acetyltransferase-like protein (AHRD V3.3 *** A0A2K3MR62_TRIPR)
Solyc10g085220.3	2884.68	-0.433661	0.236547	-1.8333	0.0667585	0.423194	Heparanase-like protein 3 (AHRD V3.3 *** A0A1U8EH62_CAPAN)
Solyc06g051200.3	5141.88	-0.433288	0.215648	-2.00924	0.0445115	0.341931	50S ribosomal protein L3 (AHRD V3.3 *** A0A2G2YWM5_CAPAN)
Solyc08g082010.3	881.465	-0.433264	0.170327	-2.54371	0.0109681	0.154681	Myosin heavy chain-related protein (AHRD V3.3 *-* A0A2U1NUP5_ARTAN)
Solyc03g063560.3	10056.5	-0.433127	0.19382	-2.23468	0.0254382	0.25223	Glutamate synthase (AHRD V3.3 *** W7TEE5_9STRA)
Solyc09g014350.3	2112.85	-0.433043	0.179202	-2.41651	0.0156703	0.191143	Glycerol-3-phosphate acyltransferase, expressed (AHRD V3.3 *** D8L9N9_WHEAT)
Solyc02g085750.4	145.527	-0.432751	0.36409	-1.18858	0.234604	0.722914	Mental retardation GTPase activating protein (AHRD V3.3 *** A0A1P8BBG8_ARATH)
Solyc09g009190.4	2265.27	-0.432568	0.215153	-2.01052	0.0443767	0.341211	1,4-alpha-glucan-branching enzyme 1, chloroplastic/amyloplastic (AHRD V3.3 *** A0A2G2VX17_CAPBA)
Solyc05g025810.3	550.657	-0.431953	0.2161	-1.99885	0.0456242	0.345704	Strictosidine synthase (AHRD V3.3 *** A0A2U1MD24_ARTAN)
Solyc10g081220.3	95.2801	-0.431524	0.380032	-1.13549	0.256169	0.745341	Chaperone protein DnaJ (AHRD V3.3 *** A0A2G3BH88_CAPCH)
Solyc02g089210.4	44.9356	-0.43142	0.576292	-0.748613	0.45409	0.872273	MADS box transcription factor (AHRD V3.3 *** Q689E7_GENTR)
Solyc02g030120.3	44.4044	-0.431257	0.352521	-1.22335	0.221197	0.707066	Subtilisin-like protease-like protein (AHRD V3.3 *** A0A2K3PRK8_TRIPR),Pfam:PF17766
Solyc08g078760.1	226.597	-0.431183	0.395049	-1.09147	0.275067	0.761172	transmembrane protein (AHRD V3.3 *** AT4G17250.1)
Solyc09g010570.1	19.0582	-0.430924	0.565182	-0.762451	0.445791	0.867405	Para-hydroxybenzoic acid efflux pump subunit AaeB/fusaric acid resistance protein (AHRD V3.3 *-* A0A2U1MC19_ARTAN)
Solyc02g077690.4	123.557	-0.430748	0.210055	-2.05064	0.040302	0.325117	Myosin heavy chain-like protein (AHRD V3.3 *** F4HY55_ARATH)
Solyc02g092770.3	60.9901	-0.430672	0.312898	-1.3764	0.168699	0.644029	Sigma-B regulation protein RsbQ (AHRD V3.3 *** A0A2V2Z439_9BACL)
Solyc12g056490.1	101.85	-0.430624	0.238032	-1.8091	0.0704353	0.435248	WD40 repeat (AHRD V3.3 *** A0A200PPM9_9MAGN)
Solyc03g025400.3	57.5561	-0.430483	0.273739	-1.5726	0.115811	0.555936	Short-chain dehydrogenase TIC 32, chloroplastic (AHRD V3.3 *** A0A2G2X783_CAPBA)
Solyc03g032060.1	107.899	-0.430257	0.2847	-1.51127	0.13072	0.582952	RING/U-box superfamily protein (AHRD V3.3 *** A0A2U1LI04_ARTAN)
Solyc09g010550.4	110.666	-0.430187	0.299729	-1.43525	0.151215	0.619888	dentin sialophosphoprotein-like protein (AHRD V3.3 *-* AT5G02520.2)
Solyc08g076450.3	1778.2	-0.429994	0.192051	-2.23896	0.0251583	0.250015	NAD(P)-binding Rossmann-fold superfamily protein (AHRD V3.3 *** A0A1Y1IPQ3_KLENI)
Solyc03g114150.3	3064.21	-0.429947	0.203188	-2.11601	0.0343443	0.299972	Aldehyde dehydrogenase (AHRD V3.3 *** A0A2U1M8J4_ARTAN)
Solyc12g088760.1	1147.21	-0.429935	0.223598	-1.9228	0.0545049	0.378752	Subtilisin-like protease preproenzyme (AHRD V3.3 *** C7E4J6_TOBAC)
Solyc08g075790.4	594.134	-0.429798	0.348606	-1.2329	0.217612	0.702448	Vacuolar protein sorting-associated protein 62 (AHRD V3.3 *** A0A200RA51_9MAGN)
Solyc02g064640.4	259.261	-0.429603	0.177916	-2.41464	0.0157507	0.19186	ADP-ribosylation factor-like protein 8A (AHRD V3.3 *** A0A2G3BN09_CAPCH)
Solyc02g030480.4	1751.32	-0.429586	0.203219	-2.11391	0.0345232	0.300726	Alcohol dehydrogenase superfamily (AHRD V3.3 *-* A0A200Q008_9MAGN)
Solyc08g079750.3	419.022	-0.42956	0.207368	-2.07148	0.0383135	0.317319	1-aminocyclopropane-1-carboxylate synthase (AHRD V3.3 *** Q6U5H3_ROSHC)
Solyc03g013440.4	63.5503	-0.429371	0.43283	-0.992009	0.321193	0.794076	Amino acid transporter (AHRD V3.3 *-* A0A200QES2_9MAGN)
Solyc03g120640.3	63294.2	-0.429159	0.18722	-2.29227	0.0218902	0.231858	Photosystem I reaction center subunit VI, chloroplastic (AHRD V3.3 *** A0A2G3D0C1_CAPCH)
Solyc07g005760.3	4817.45	-0.42915	0.150567	-2.85024	0.00436866	0.0899081	hydroxycinnamoyl CoA quinate transferase
Solyc02g087780.3	567.968	-0.429088	0.174889	-2.45349	0.0141477	0.179876	Aldose 1-epimerase (AHRD V3.3 *** A0A2G3D9R9_CAPCH)
Solyc05g015320.3	69.7597	-0.429043	0.262074	-1.63711	0.101608	0.523237	65-kDa microtubule-associated protein 8 (AHRD V3.3 *** A0A2G2YEW9_CAPAN),Pfam:PF03999
Solyc07g005390.3	16185.1	-0.428918	0.184779	-2.32125	0.0202732	0.221153	Aldehyde dehydrogenase 11A3 (AHRD V3.3 *** A0A2H1ZE23_ARATH)
Solyc07g005470.4	103.846	-0.428776	0.362293	-1.1835	0.236609	0.725549	Reticulon-like protein (AHRD V3.3 *-* A0A2G3BP47_CAPCH)
Solyc03g077920.1	353.995	-0.428575	0.24826	-1.72632	0.0842905	0.476479	C2 calcium/lipid-binding plant phosphoribosyltransferase family protein (AHRD V3.3 *** A0A061EXN6_THECC)
Solyc06g050900.3	480.977	-0.42805	0.203624	-2.10216	0.0355389	0.304749	Protein NRT1/ PTR FAMILY 5.1 (AHRD V3.3 *** A0A1U8H5B7_CAPAN)
Solyc08g008020.1	190.014	-0.427951	0.333918	-1.2816	0.199982	0.683112	C2 calcium/lipid-binding plant phosphoribosyltransferase family protein (AHRD V3.3 *** A0A061G6B5_THECC)
Solyc11g068780.1	39.7914	-0.427682	0.358953	-1.19147	0.233469	0.721777	ovate family protein 30
Solyc11g019910.1	1525.91	-0.427265	0.171399	-2.49282	0.0126734	0.168652	Plant invertase/pectin methylesterase inhibitor superfamily protein (AHRD V3.3 *** A0A2U1KPL8_ARTAN)
Solyc06g007950.2	7.11622	-0.427213	0.664577	-0.642834	0.520332	0.903049	BTB/POZ domain-containing protein (AHRD V3.3 *-* A0A2G2Z754_CAPAN)
Solyc07g063560.4	49.345	-0.427121	0.466387	-0.915807	0.359768	0.818133	Cotton fiber (DUF761) (AHRD V3.3 *** F4HTI9_ARATH)
Solyc03g078000.3	1181.27	-0.426669	0.190203	-2.24323	0.0248822	0.248668	Vacuolar glucose transporter 1
Solyc09g090960.4	2508.32	-0.426459	0.14709	-2.89931	0.00373988	0.0801358	RNA-binding (RRM/RBD/RNP motifs) family protein (AHRD V3.3 *** A0A2U1N2D5_ARTAN)
Solyc07g063600.3	59000	-0.426447	0.132548	-3.21731	0.001294	0.0403214	Chlorophyll a-b binding protein, chloroplastic (AHRD V3.3 *** A0A2G3C388_CAPCH)
Solyc12g044390.3	12.6023	-0.426195	0.566439	-0.752412	0.451804	0.871075	Ethylene-responsive transcription factor (AHRD V3.3 *-* A0A2G3BNS6_CAPCH)
Solyc10g086220.2	2031.37	-0.425902	0.183334	-2.3231	0.020174	0.221153	12-oxophytodienoate reductase
Solyc11g010560.3	2422.03	-0.425671	0.156021	-2.7283	0.0063662	0.113974	Kinesin (AHRD V3.3 *** A0A200PNK3_9MAGN)
Solyc12g056350.2	130.86	-0.425651	0.231361	-1.83977	0.0658015	0.420289	Stress responsive alpha-beta barrel (AHRD V3.3 *** A0A200QUF2_9MAGN)
Solyc08g078210.3	765.576	-0.425614	0.228049	-1.86633	0.0619958	0.406997	Nudix hydrolase 8 (AHRD V3.3 *** A0A2G2XL67_CAPBA)
Solyc11g007340.2	139.102	-0.42561	0.183131	-2.32407	0.0201217	0.220927	Plant tudor-like RNA-binding protein (AHRD V3.3 *** A0A072UR05_MEDTR)
Solyc09g007200.4	354.124	-0.425262	0.186697	-2.27781	0.0227376	0.236865	Pentatricopeptide repeat-containing protein, chloroplastic (AHRD V3.3 *** A0A2G2VZI3_CAPBA)
Solyc06g051460.4	684.092	-0.425077	0.220855	-1.92469	0.0542682	0.377952	Double Clp-N motif-containing P-loop nucleoside triphosphate hydrolases superfamily protein (AHRD V3.3 *** A0A2U1M3E7_ARTAN)
Solyc08g074480.1	25938.1	-0.424707	0.294656	-1.44136	0.149482	0.617373	Bifunctional inhibitor/lipid-transfer protein/seed storage 2S albumin superfamily protein (AHRD V3.3 *** A0A2U1PU47_ARTAN)
Solyc07g064420.3	260.843	-0.424672	0.152917	-2.77715	0.00548381	0.102925	inositol-1%2C4%2C5-trisphosphate 5-phosphatase (AHRD V3.3 *** AT5G54870.1)
Solyc04g078710.3	118.017	-0.424658	0.386519	-1.09867	0.271911	0.758599	Subtilisin-like protease (AHRD V3.3 *** O82777_SOLLC)
Solyc05g010710.3	57.8639	-0.424558	0.36509	-1.16288	0.244876	0.734395	UDP-glycosyltransferase 89A2-like (AHRD V3.3 *** A0A2I4HJA4_9ROSI)
Solyc12g049530.2	24.179	-0.42428	0.415085	-1.02215	0.306708	0.783889	Phosphoinositide phosphatase SAC2 (AHRD V3.3 *-* A0A2G2V918_CAPBA)
Solyc03g082510.1	117.707	-0.424027	0.318148	-1.3328	0.182598	0.662935	Small auxin up-regulated RNA35
Solyc12g094570.1	22.8676	-0.423935	0.50885	-0.833124	0.404775	0.844703	inactive purple acid phosphatase-like protein (AHRD V3.3 *-* AT1G42430.2)
Solyc01g104350.3	329.531	-0.42381	0.210749	-2.01097	0.0443291	0.341211	hypothetical protein (AHRD V3.3 *-* AT3G50040.4)
Solyc12g089140.2	566.129	-0.423693	0.259714	-1.63138	0.102809	0.526207	Erythronate-4-phosphate dehydrogenase family protein (AHRD V3.3 *** Q8VYC6_ARATH)
Solyc01g093990.3	307.342	-0.423442	0.185813	-2.27887	0.022675	0.236731	Glyoxylate/hydroxypyruvate reductase HPR3 (AHRD V3.3 *** A0A2G3AGX8_CAPAN)
Solyc06g061200.1	307.063	-0.423204	0.324138	-1.30563	0.191679	0.674962	glycine-rich protein 1
Solyc12g056120.1	2766.31	-0.423076	0.249846	-1.69335	0.0903891	0.495753	6-phosphogluconate dehydrogenase, decarboxylating (AHRD V3.3 *** A0A2G3B307_CAPCH)
Solyc03g117850.4	539.755	-0.423019	0.227512	-1.85933	0.062981	0.411039	Ribulose bisphosphate carboxylase/oxygenase activase, chloroplastic (AHRD V3.3 *** A0A2G2WQM5_CAPBA)
Solyc02g067480.3	98.4937	-0.422904	0.310406	-1.36242	0.173065	0.648759	FAD/NAD(P)-binding oxidoreductase family protein (AHRD V3.3 *** A0A2U1MZ38_ARTAN),Pfam:PF03486
Solyc03g117520.3	239.97	-0.422837	0.206168	-2.05093	0.0402737	0.325117	Protein FAR1-RELATED SEQUENCE 6 (AHRD V3.3 *** A0A2G2WQF9_CAPBA)
Solyc01g079880.3	6618.36	-0.422243	0.268801	-1.57084	0.11622	0.556361	Aluminum induced protein with YGL and LRDR motifs (AHRD V3.3 *** Q94BR2_ARATH)
Solyc07g007700.3	555.046	-0.42193	0.189263	-2.22934	0.0257916	0.253885	S-isoprenylcysteine O-methyltransferase (AHRD V3.3 *** A0A2K3P4V6_TRIPR)
Solyc07g042190.3	793.129	-0.421087	0.221185	-1.90378	0.0569389	0.387005	DUF581 domain-containing protein (AHRD V3.3 *** A0A1Q3C7K1_CEPFO)
Solyc12g042770.3	4984.97	-0.420862	0.24334	-1.72952	0.0837154	0.474745	Post-illumination chlorophyll fluorescence increase (AHRD V3.3 *** A0A2U1NCC2_ARTAN)
Solyc02g070950.1	60689.4	-0.420726	0.196636	-2.13962	0.0323855	0.28993	Chlorophyll a-b binding protein, chloroplastic (AHRD V3.3 *** A0A2G3A7J8_CAPAN)
Solyc03g117070.1	38.0901	-0.420706	0.291512	-1.44319	0.148968	0.616903	Zinc finger protein 4 (AHRD V3.3 *** A0A2G3CZF7_CAPCH)
Solyc06g009630.1	5991.63	-0.420549	0.186242	-2.25807	0.0239411	0.243025	Calvin cycle protein cp12 chloroplastic-like (AHRD V3.3 *-* A0A2K3LA45_TRIPR)
Solyc07g042260.4	1344.98	-0.420518	0.20199	-2.08187	0.0373541	0.313184	Auxin Response Factor 7
Solyc04g077340.3	540.729	-0.420305	0.291471	-1.44201	0.149299	0.617106	G-type lectin S-receptor-like serine/threonine-protein kinase (AHRD V3.3 *** A0A2G2WZR9_CAPBA)
Solyc03g063550.1	27.0118	-0.420287	0.400612	-1.04911	0.294127	0.775535	Cotton fiber protein (AHRD V3.3 *** Q84RF6_ARATH)
Solyc10g086570.3	911.51	-0.420004	0.243608	-1.72409	0.084691	0.477549	transmembrane protein (AHRD V3.3 *** AT5G02160.1)
Solyc02g086170.3	24.218	-0.419878	0.438266	-0.958042	0.338041	0.80491	hypothetical protein (AHRD V3.3 *** AT5G16160.1)
Solyc02g020940.3	12887.3	-0.419837	0.142226	-2.9519	0.00315826	0.0721266	Glyceraldehyde-3-phosphate dehydrogenase (AHRD V3.3 *** A0A2G3D2C2_CAPCH)
Solyc03g025370.3	98.3674	-0.419834	0.252177	-1.66484	0.0959442	0.510711	NAD(P)-binding Rossmann-fold superfamily protein (AHRD V3.3 *** Q8H1Q6_ARATH)
Solyc04g071360.4	1354.46	-0.419814	0.18681	-2.24727	0.0246226	0.247436	Trihelix transcription factor GTL1 (AHRD V3.3 *** A0A2G2WZ78_CAPBA)
Solyc02g021430.1	766.319	-0.419566	0.16706	-2.51147	0.0120228	0.16356	Mitochondrial transcription termination factor family protein (AHRD V3.3 *** O64685_ARATH)
Solyc12g096320.2	548.441	-0.419547	0.176313	-2.37956	0.0173333	0.201963	Gamma-glutamylcyclotransferase (AHRD V3.3 *** A0A2G3B4Z7_CAPCH)
Solyc07g006630.4	5318.23	-0.4195	0.20264	-2.07018	0.0384359	0.317478	Zinc finger protein CONSTANS-like 5-like (AHRD V3.3 *** A0A2K3N2C5_TRIPR)
Solyc11g071870.2	80.5783	-0.419326	0.319253	-1.31346	0.189028	0.67154	Ubiquitin-conjugating enzyme (AHRD V3.3 *** A0A200R0U5_9MAGN)
Solyc02g071110.3	172.587	-0.4193	0.26611	-1.57566	0.115104	0.553592	Purine permease (AHRD V3.3 *** A0A2R6Q6Y9_ACTCH),Pfam:PF16913
Solyc11g066720.3	10224.4	-0.419134	0.194456	-2.15542	0.0311291	0.28429	UDP-apiose/UDP-xylose synthase (AHRD V3.3 *** A0A1B3TP38_SPIPO)
Solyc07g054820.4	7538.54	-0.418795	0.146024	-2.86799	0.00413088	0.0859136	Protein THYLAKOID FORMATION1, chloroplastic (AHRD V3.3 *** THF1_SOLTU)
Solyc12g015910.1	757.82	-0.4187	0.189486	-2.20967	0.0271283	0.261518	SufE-like protein chloroplastic-like (AHRD V3.3 *** A0A2K3NJS0_TRIPR)
Solyc10g049870.1	55.66	-0.418651	0.282343	-1.48277	0.138135	0.598751	Zinc finger protein (AHRD V3.3 *** A0A200QZQ7_9MAGN)
Solyc12g021280.2	873.464	-0.418398	0.165301	-2.53113	0.0113696	0.158369	Serine/threonine-protein kinase STN7, chloroplastic (AHRD V3.3 *** A0A1U8EJ32_CAPAN)
Solyc09g092620.3	193.424	-0.418013	0.470812	-0.887855	0.374619	0.827246	Cytochrome (AHRD V3.3 *** A0A1U8G4E5_CAPAN)
Solyc08g074490.4	1036.24	-0.417977	0.355768	-1.17486	0.240051	0.727664	Nucleotide-diphospho-sugar transferase, nucleotide-diphospho-sugar transferase (AHRD V3.3 *** A0A2U1NHY0_ARTAN)
Solyc01g060240.4	1111.75	-0.417889	0.187515	-2.22857	0.0258427	0.254179	Unknown protein
Solyc07g065060.1	215.432	-0.417035	0.264153	-1.57876	0.114391	0.552416	MBOAT (Membrane bound O-acyl transferase) family protein (AHRD V3.3 *** A0A2U1LYZ9_ARTAN)
Solyc06g064490.2	239.625	-0.416881	0.209371	-1.99111	0.0464686	0.348772	Exostosin-like protein (AHRD V3.3 *** A0A2U1NB73_ARTAN)
Solyc12g010870.3	645.171	-0.416598	0.226103	-1.84251	0.0653999	0.419237	ATP synthase protein I-related protein (AHRD V3.3 *** A0A2U1Q771_ARTAN)
Solyc07g052740.3	114.856	-0.416549	0.251589	-1.65567	0.0977884	0.515364	STOREKEEPER protein (AHRD V3.3 *-* STK_SOLTU)
Solyc06g007160.4	522.849	-0.415533	0.169102	-2.45729	0.0139991	0.179154	Alternative NAD(P)H dehydrogenase mitochondrial-like (AHRD V3.3 *** A0A2K3P845_TRIPR)
Solyc10g079510.3	136.636	-0.415382	0.315129	-1.31813	0.187459	0.66838	RAD3-like DNA-binding helicase protein (AHRD V3.3 *** A0A1P8AV25_ARATH)
Solyc04g076870.4	11190.1	-0.415299	0.166118	-2.50002	0.0124187	0.16637	Glutamyl-tRNA reductase (AHRD V3.3 *** A6Q0F0_TOBAC)
Solyc09g091700.4	131.899	-0.415012	0.268794	-1.54398	0.122593	0.569326	2-alkenal reductase (NADP(+)-dependent)-like (AHRD V3.3 *** A0A2I4HQE7_9ROSI)
Solyc06g052010.2	216.813	-0.414753	0.25165	-1.64813	0.0993254	0.518726	SUN-like protein 16
Solyc01g006280.3	6530.79	-0.414739	0.170542	-2.43189	0.0150203	0.185775	Formate--tetrahydrofolate ligase (AHRD V3.3 *** A0A2G3DED7_CAPCH)
Solyc02g072120.3	50.4667	-0.414636	0.32928	-1.25922	0.207951	0.692981	ER lumen protein-retaining receptor (AHRD V3.3 *** A0A1U8FK40_CAPAN)
Solyc02g067830.3	258.634	-0.413932	0.230169	-1.79838	0.0721167	0.439811	Protein kinase G11A (AHRD V3.3 *** A0A2G3A680_CAPAN)
Solyc11g044250.3	821.883	-0.41352	0.169686	-2.43697	0.0148108	0.184289	K(+) efflux antiporter 3, chloroplastic (AHRD V3.3 *** A0A1U8F6F8_CAPAN)
Solyc09g047900.2	610.417	-0.413339	0.218805	-1.88907	0.0588819	0.394604	Alpha/beta-Hydrolases superfamily protein (AHRD V3.3 *** Q8VZ57_ARATH)
Solyc07g045080.3	755.248	-0.412979	0.167029	-2.47249	0.0134175	0.174712	2-alkenal reductase (NADP(+)-dependent)-like (AHRD V3.3 *** A0A2I4GX13_9ROSI)
Solyc01g080640.3	7585.42	-0.412878	0.249025	-1.65798	0.0973218	0.513667	ABC transporter C family member 4 (AHRD V3.3 *** A0A2G3DI56_CAPCH)
Solyc01g111750.4	1604.74	-0.412817	0.142909	-2.88868	0.00386866	0.0821985	protein CHAPERONE-LIKE PROTEIN OF POR1, chloroplastic-like (AHRD V3.3 *** A0A2I4EWX0_9ROSI)
Solyc04g025990.3	3554.51	-0.412644	0.171673	-2.40366	0.0162318	0.195136	Potassium transporter (AHRD V3.3 *** A0A2G3CGF8_CAPCH)
Solyc03g007530.3	816.175	-0.412598	0.198688	-2.07662	0.037837	0.315588	ABC transporter C family member 10 (AHRD V3.3 *** A0A2G2ZZN1_CAPAN)
Solyc09g074050.3	593.826	-0.412232	0.224773	-1.83399	0.066656	0.423194	2-oxoglutarate (2OG) and Fe(II)-dependent oxygenase-like protein (AHRD V3.3 *-* G5DX62_SILLA)
Solyc02g093220.3	361.979	-0.412194	0.182665	-2.25656	0.0240359	0.243299	F-box protein (AHRD V3.3 *** A0A2G2V3N1_CAPBA)
Solyc07g054430.3	302.792	-0.411971	0.427983	-0.962587	0.335755	0.80273	folic acid binding / transferase (AHRD V3.3 *** AT2G20830.4)
Solyc01g098740.4	860.755	-0.411949	0.169289	-2.43341	0.0149575	0.185539	Protein kinase superfamily protein (AHRD V3.3 *** F4HYK7_ARATH)
Solyc03g111790.4	19.8512	-0.411681	0.460797	-0.893411	0.371637	0.825439	Centromere protein X (AHRD V3.3 *** A0A1U8FY32_CAPAN)
Solyc09g084470.3	1229.42	-0.411504	0.977273	-0.421074	0.673701	0.951016	Proteinase inhibitor 1 PPI3B2 (AHRD V3.3 *** Q4FE26_SOLTU)
Solyc12g088090.3	33.9628	-0.411452	0.630433	-0.652651	0.513981	0.899768	MADS-box transcription factor 27 (AHRD V3.3 *-* A0A2G2VLJ7_CAPBA)
Solyc09g007750.4	625.056	-0.410896	0.189912	-2.16362	0.0304937	0.280996	Serine/threonine-protein kinase-like protein CCR1 (AHRD V3.3 *** A0A2G2VZP8_CAPBA)
Solyc01g068460.4	1284.37	-0.410216	0.187669	-2.18585	0.0288262	0.27167	Plant calmodulin-binding-like protein (AHRD V3.3 *** G7IW85_MEDTR)
Solyc10g079840.2	152.707	-0.410047	0.233136	-1.75883	0.0786062	0.460985	Peptide chain release factor 2-like protein (AHRD V3.3 *** A0A2K3N7D8_TRIPR)
Solyc06g061070.3	8202.12	-0.409904	0.13701	-2.99179	0.00277348	0.0659783	Glycine cleavage system H protein (AHRD V3.3 *** A0A1U8GUW6_CAPAN)
Solyc10g083960.2	146.047	-0.409774	0.267982	-1.52911	0.126237	0.576463	Phosphoadenosine phosphosulfate (PAPS) reductase family protein (AHRD V3.3 *** Q9LZE4_ARATH)
Solyc07g054190.4	901.733	-0.409598	0.221826	-1.84649	0.0648216	0.417192	Riboflavin synthase (AHRD V3.3 *** A0A2G3C0R1_CAPCH)
Solyc06g073180.3	3466.9	-0.409273	0.143647	-2.84915	0.00438362	0.0901112	CONSTANS interacting protein 1
Solyc05g012620.4	952.063	-0.409268	0.134025	-3.05367	0.00226063	0.0580709	uvrB/uvrC motif-containing protein (AHRD V3.3 *** AT2G03390.4)
Solyc06g007690.1	25.0926	-0.409219	0.456464	-0.896498	0.369987	0.824839	Unknown protein
Solyc04g007210.3	515.682	-0.409214	0.239781	-1.70662	0.0878928	0.487348	Zinc finger protein CONSTANS-LIKE 7 (AHRD V3.3 *** A0A2G2VK65_CAPBA)
Solyc10g052650.3	38.1268	-0.40918	0.376619	-1.08646	0.277277	0.762275	F-box family protein (AHRD V3.3 *-* AT2G16365.6)
Solyc04g078110.1	113.403	-0.409137	0.41877	-0.976996	0.328571	0.79874	serine protease SBT1
Solyc01g096370.4	1651.12	-0.409006	0.195874	-2.0881	0.0367887	0.310354	transcription factor MYC2 (AHRD V3.3 *** A0A2I4DDN6_9ROSI)
Solyc01g068250.2	77.7322	-0.40868	0.363201	-1.12522	0.260497	0.747794	Transducin/WD40 repeat-like superfamily protein (AHRD V3.3 *** A0A2U1NST7_ARTAN)
Solyc03g007230.4	174.565	-0.408608	0.304702	-1.34101	0.179918	0.659692	Protein phosphatase 2C (AHRD V3.3 *** A0A2U1KYU0_ARTAN)
Solyc02g091090.4	147.872	-0.408489	0.209533	-1.94952	0.051233	0.366854	Valyl-tRNA synthetase (AHRD V3.3 *-* A0A2I0WPG5_9ASPA)
Solyc10g008160.3	38.3014	-0.408337	0.424339	-0.962287	0.335905	0.80273	uniform ripening
Solyc05g047590.4	1520.82	-0.40829	0.272756	-1.49691	0.134418	0.589898	Pectinesterase (AHRD V3.3 *** A0A2G3CG09_CAPCH)
Solyc08g006850.4	176.188	-0.40792	1.25632	-0.324694	0.745413	0.964546	Patatin (AHRD V3.3 *** PAT0_SOLTU)
Solyc01g081390.4	1497.6	-0.407883	0.191259	-2.13262	0.0329558	0.292667	Xylulose 5-phosphate/phosphate translocator, chloroplastic (AHRD V3.3 *** A0A1U8EHP7_CAPAN)
Solyc11g008460.1	470.191	-0.407862	0.204149	-1.99786	0.0457316	0.346047	SART-1 family protein DOT2 (AHRD V3.3 *-* A0A1U8F4I8_CAPAN)
Solyc12g098640.3	3392.87	-0.407655	0.200109	-2.03717	0.0416331	0.32984	Cycloeucalenol cycloisomerase (AHRD V3.3 *** A0A2G2YAV1_CAPAN)
Solyc05g052270.3	608.32	-0.407322	0.129642	-3.1419	0.00167853	0.0478394	Non-specific serine/threonine protein kinase (AHRD V3.3 *** A0A2G2ZJA2_CAPAN)
Solyc01g073910.4	655.073	-0.406983	0.297358	-1.36866	0.171105	0.646953	Homeobox-leucine zipper protein HOX27 (AHRD V3.3 *** A0A2G2XRN9_CAPBA)
Solyc12g042910.2	151.35	-0.4068	0.292269	-1.39187	0.163962	0.637986	DNA photolyase (AHRD V3.3 *** A0A200PQM0_9MAGN)
Solyc03g114330.3	288.437	-0.406623	0.237829	-1.70973	0.0873167	0.48598	Peroxisomal membrane protein PEX14 (AHRD V3.3 *** A0A2G2ZCJ2_CAPAN)
Solyc11g069115.1	26.0642	-0.406612	0.373326	-1.08916	0.276083	0.761597	hypothetical protein (AHRD V3.3 -** AT5G60400.3)
Solyc09g007460.4	88.6463	-0.406607	0.297829	-1.36523	0.17218	0.647758	POLAR LOCALIZATION DURING ASYMMETRIC DIVISION AND protein (AHRD V3.3 *** AT3G09730.3)
Solyc02g087340.3	2933.45	-0.406558	0.143322	-2.83667	0.00455871	0.0917914	Seed maturation-like protein (AHRD V3.3 *** Q8LGA2_ARATH)
Solyc11g013500.1	105.728	-0.406533	0.25953	-1.56642	0.117249	0.558149	myotubularin-like protein (AHRD V3.3 *** AT1G36940.1)
Solyc09g055920.4	195.945	-0.406487	0.20947	-1.94055	0.0523128	0.371096	Poly(A)-specific ribonuclease PARN-like (AHRD V3.3 *** A0A2G3BM43_CAPCH)
Solyc06g005710.3	8678.89	-0.406353	0.147119	-2.76208	0.00574352	0.105399	Protein TIC 62, chloroplastic (AHRD V3.3 *** A0A1J3HBE9_NOCCA)
Solyc01g090180.4	626.262	-0.406166	0.268546	-1.51247	0.130415	0.5829	4,5-DOPA dioxygenase extradiol (AHRD V3.3 *** A0A1U8ED16_CAPAN)
Solyc05g015150.3	457.393	-0.406162	0.183008	-2.21936	0.026462	0.257477	Receptor protein kinase-like protein (AHRD V3.3 *** A0A2R6QRC2_ACTCH)
Solyc09g065020.4	171.208	-0.405865	0.202634	-2.00295	0.0451824	0.343954	F-box protein (AHRD V3.3 *** A0A2I0WY04_9ASPA)
Solyc05g056470.1	171.542	-0.405774	0.215779	-1.88051	0.0600392	0.399186	ABC transporter G family member 5 (AHRD V3.3 *** A0A2G2Y4B2_CAPAN)
Solyc02g086520.3	1571.41	-0.405741	0.250672	-1.61861	0.10553	0.533652	Proline-rich receptor-like kinase, putative (DUF1421) (AHRD V3.3 *-* F4J3J5_ARATH)
Solyc07g056020.3	5537.53	-0.405667	0.13181	-3.07766	0.00208636	0.05495	Translation initiation factor IF-2 (AHRD V3.3 *** A0A2G2Z4L1_CAPAN)
Solyc07g005510.3	7706.19	-0.40554	0.134095	-3.02427	0.00249236	0.0615621	Omega-6 fatty acid desaturase, chloroplastic (AHRD V3.3 *** A0A2G3BXG4_CAPCH)
Solyc04g071700.3	490.058	-0.405269	0.16126	-2.51314	0.0119663	0.163167	5-formyltetrahydrofolate cyclo-ligase-like protein (AHRD V3.3 *** A0A2G3CMU4_CAPCH)
Solyc05g043330.3	558.586	-0.405216	0.232005	-1.74658	0.0807094	0.466905	GDSL esterase/lipase (AHRD V3.3 *** A0A2G2Z312_CAPAN)
Solyc03g034170.4	2181.23	-0.405208	0.149999	-2.7014	0.00690485	0.119329	acclimation of photosynthesis to environment (AHRD V3.3 *** AT5G38660.1)
Solyc06g060955.1	13.798	-0.405114	0.478417	-0.846781	0.397117	0.840768	Unknown protein
Solyc02g077160.3	197.221	-0.40509	0.263327	-1.53835	0.123963	0.57176	Phospholipase A1-IIgamma (AHRD V3.3 *** A0A2U1NY06_ARTAN)
Solyc05g009310.3	119.832	-0.404365	0.314104	-1.28736	0.197968	0.68168	Zinc finger protein CONSTANS-LIKE 7 (AHRD V3.3 *** A0A2G2VK65_CAPBA)
Solyc06g069450.4	257.342	-0.403922	0.217013	-1.86128	0.0627043	0.409673	Haloacid dehalogenase-like hydrolase (HAD) superfamily protein (AHRD V3.3 *-* A0A1I9LMI0_ARATH)
Solyc07g006680.1	859.545	-0.403827	0.206023	-1.96011	0.0499832	0.361683	HXXXD-type acyl-transferase family protein (AHRD V3.3 *** F4JBC7_ARATH)
Solyc02g070920.3	640.295	-0.403597	0.191761	-2.10469	0.0353185	0.303182	Unknown protein
Solyc08g062950.4	114.187	-0.402897	0.322905	-1.24773	0.212131	0.697994	Cytochrome P450 family protein (AHRD V3.3 *** G7I9V8_MEDTR)
Solyc05g005990.3	934.373	-0.402544	0.210722	-1.91031	0.0560938	0.384255	Protein NRT1/ PTR FAMILY 1.1 (AHRD V3.3 *-* PTR32_ARATH)
Solyc10g081210.3	55.6657	-0.402514	0.333021	-1.20867	0.226788	0.714353	Replication protein A 14 kDa subunit A (AHRD V3.3 *** A0A2G2YNF1_CAPAN)
Solyc01g044340.3	42.0214	-0.402333	0.315312	-1.27598	0.201961	0.68464	RBR-type E3 ubiquitin transferase (AHRD V3.3 *-* A0A2G3AIF0_CAPAN)
Solyc06g068230.4	6578.87	-0.402199	0.224123	-1.79455	0.0727258	0.441928	Tetratricopeptide repeat (TPR)-like superfamily protein (AHRD V3.3 *** A0A2U1MYN5_ARTAN)
Solyc04g054760.3	119.037	-0.402178	0.333857	-1.20464	0.228342	0.71593	FCS-Like Zinc finger 5 (AHRD V3.3 *** FLZ5_ARATH)
Solyc02g078950.4	412.584	-0.402118	0.158896	-2.53071	0.0113833	0.158369	Beta-galactosidase (AHRD V3.3 *** A0A2G3A8L8_CAPAN)
Solyc04g080640.1	87.5313	-0.401993	0.263642	-1.52477	0.127317	0.578089	tRNA-methyltransferase non-catalytic subunit trm6MTase subunit (AHRD V3.3 *** AT5G66440.1)
Solyc06g060560.3	388.892	-0.401947	0.213118	-1.88603	0.0592911	0.396008	hypothetical protein (AHRD V3.3 *** AT2G27830.1)
Solyc02g023950.3	407.631	-0.40192	0.151744	-2.64867	0.00808091	0.130756	Leucine-rich receptor-like protein kinase family protein (AHRD V3.3 *** A0A061G8R7_THECC)
Solyc08g006760.4	563.539	-0.401816	0.136665	-2.94015	0.00328049	0.0740579	Unknown protein
Solyc02g063030.4	831.479	-0.401646	0.239853	-1.67455	0.0940227	0.505501	Mental retardation GTPase activating protein (AHRD V3.3 *** A0A1I9LSH4_ARATH)
Solyc10g047530.2	87.714	-0.401542	0.300869	-1.33461	0.182005	0.662275	Phototropic-responsive NPH3 family protein (AHRD V3.3 *** A0A2U1PJR6_ARTAN)
Solyc09g014740.3	297.218	-0.401472	0.327128	-1.22726	0.219725	0.706011	Protein kinase domain (AHRD V3.3 *** A0A200Q5X3_9MAGN)
Solyc02g078860.3	402.915	-0.401444	0.205847	-1.95021	0.0511512	0.366767	PAP-specific phosphatase HAL2-like (AHRD V3.3 *** A0A1U8FL20_CAPAN)
Solyc12g094500.3	945.843	-0.401418	0.176451	-2.27496	0.0229084	0.237601	Alcohol dehydrogenase-like 7 (AHRD V3.3 *** A0A2G3B4K6_CAPCH)
Solyc02g085950.4	15229.5	-0.401133	0.34556	-1.16082	0.245715	0.73537	cell wall protein X77373
Solyc07g006230.1	119.378	-0.400818	0.492265	-0.814232	0.415512	0.851072	Unknown protein
Solyc01g006830.3	2878.09	-0.400769	0.176933	-2.26509	0.0235072	0.240855	Protein WVD2-like 1 (AHRD V3.3 *** A0A2G3AXV0_CAPCH)
Solyc05g005480.2	5473.3	-0.400248	0.135968	-2.9437	0.0032431	0.0735893	Quinone oxidoreductase-like protein (AHRD V3.3 *** Q8LEB8_ARATH)
Solyc09g092670.3	645.828	-0.400208	0.201122	-1.98988	0.0466042	0.349068	Cytochrome (AHRD V3.3 *** A0A1U8G4E5_CAPAN)
Solyc11g044450.3	292.188	-0.400135	0.294905	-1.35683	0.174836	0.652144	DnaJ protein (AHRD V3.3 *** B6T720_MAIZE)
Solyc03g119820.1	34.9829	-0.399943	0.37116	-1.07755	0.281235	0.765382	Oleosin (AHRD V3.3 *** A0A200Q8I2_9MAGN)
Solyc09g014520.3	141768	-0.39978	0.163756	-2.44132	0.0146338	0.183275	Chlorophyll a-b binding protein, chloroplastic (AHRD V3.3 *** A0A2G3BKI1_CAPCH)
Solyc12g098490.2	908.997	-0.399532	0.192289	-2.07776	0.0377311	0.315174	Serine hydroxymethyltransferase (AHRD V3.3 *** A0A2G3CI35_CAPCH)
Solyc10g083460.1	223.482	-0.399393	0.194969	-2.04849	0.0405118	0.325523	Zinc finger A20 and AN1 domain-containing stress-associated protein (AHRD V3.3 *** V5PZR5_9CARY)
Solyc09g083150.4	1469.85	-0.398975	0.141679	-2.81604	0.00486192	0.0957363	NADH dehydrogenase-like complex N (AHRD V3.3 *** A0A0F7H005_9ROSI)
Solyc04g051610.3	108.449	-0.398893	0.213219	-1.87081	0.0613713	0.404096	Violaxanthin de-epoxidase-related protein (AHRD V3.3 *** A0A2U1KMC6_ARTAN)
Solyc07g062510.2	54.248	-0.398817	0.319281	-1.24911	0.211625	0.697757	Cytochrome (AHRD V3.3 *** A0A2G2WF27_CAPBA)
Solyc10g076930.2	160.065	-0.398803	0.182711	-2.18269	0.0290585	0.272986	RmlC-type cupin (AHRD V3.3 *** AT3G56820.1)
Solyc03g114250.4	758.638	-0.398768	0.188816	-2.11195	0.0346911	0.301307	Phosphoglycerate mutase family protein (AHRD V3.3 *** A0A2U1L2I8_ARTAN)
Solyc02g093350.3	258.839	-0.398623	0.149294	-2.67005	0.00758397	0.125682	hypothetical protein (AHRD V3.3 *** AT5G40500.1)
Solyc08g068860.3	639.279	-0.398486	0.393393	-1.01295	0.311086	0.788698	Eukaryotic aspartyl protease family protein (AHRD V3.3 *** A0A072U5I5_MEDTR)
Solyc01g108080.4	324.128	-0.398399	0.29085	-1.36978	0.170757	0.646743	ABSCISIC ACID-INSENSITIVE 5-like protein 7 (AHRD V3.3 *** A0A2G3BV73_CAPCH)
Solyc01g006150.3	573.416	-0.398196	0.257905	-1.54397	0.122597	0.569326	Cation efflux protein (AHRD V3.3 *** A0A200PY73_9MAGN)
Solyc10g086170.1	773.798	-0.398159	0.150879	-2.63893	0.00831684	0.132732	Amidase 1 (AHRD V3.3 *** A0A2G3BEL1_CAPCH)
Solyc01g079830.3	50.3349	-0.398153	0.467888	-0.850958	0.394793	0.839231	hypothetical protein (AHRD V3.3 *** AT5G19190.1)
Solyc05g054490.3	4260.39	-0.398059	0.217069	-1.83379	0.0666855	0.423194	3-oxo-5-alpha-steroid 4-dehydrogenase (AHRD V3.3 *** A0A200R6L0_9MAGN)
Solyc01g106400.3	235.927	-0.398013	0.187269	-2.12535	0.0335573	0.296225	Peptide-methionine (R)-S-oxide reductase (AHRD V3.3 *** A0A2G2W8Z3_CAPBA)
Solyc07g063120.4	590.095	-0.397985	0.188911	-2.10674	0.0351405	0.302211	Protein SPA1-RELATED 3 (AHRD V3.3 *** A0A2G2VZ51_CAPBA)
Solyc08g060925.1	75.2104	-0.397959	0.433556	-0.917896	0.358674	0.817325	Unknown protein
Solyc08g006270.1	61.1852	-0.397858	0.297767	-1.33614	0.181505	0.661405	Transcriptional factor B3 family protein (AHRD V3.3 *** A0A1P8B798_ARATH)
Solyc04g083010.4	1284.49	-0.397772	0.175287	-2.26926	0.0232528	0.239212	Protein kinase superfamily protein (AHRD V3.3 *** A0A2U1MH67_ARTAN)
Solyc01g105020.3	1917.67	-0.397646	0.172351	-2.30719	0.0210442	0.226145	Protein phosphatase 2C (PP2C)-like domain (AHRD V3.3 *-* A0A200PXZ2_9MAGN)
Solyc03g098330.2	52.5113	-0.396998	0.370301	-1.07209	0.283678	0.767336	Coiled coil protein (AHRD V3.3 *** A0A1P8B4G0_ARATH)
Solyc01g087760.2	65.8508	-0.396867	0.461495	-0.85996	0.389811	0.836347	Subtilisin-like protease (AHRD V3.3 *-* O82777_SOLLC)
Solyc07g042390.3	1295.86	-0.396831	0.261041	-1.52019	0.128464	0.580179	Plant invertase/pectin methylesterase inhibitor superfamily protein (AHRD V3.3 *** A0A061GSW0_THECC)
Solyc02g089080.2	1910.4	-0.396545	0.179941	-2.20375	0.0275422	0.264068	Protein RALF-like 27 (AHRD V3.3 --* A0A2G3D352_CAPCH)
Solyc04g081970.3	7846.09	-0.396484	0.160336	-2.47282	0.013405	0.174712	Thioredoxin (AHRD V3.3 *** A0A200QEF8_9MAGN)
Solyc04g007540.3	183.804	-0.396341	0.331346	-1.19616	0.231636	0.719512	Protein DETOXIFICATION (AHRD V3.3 *** A0A218W6C6_PUNGR)
Solyc08g083210.3	90.743	-0.396327	0.281491	-1.40796	0.159144	0.63197	endo-1,4-beta-glucanase (cel5)
Solyc11g005080.1	1053.26	-0.395876	0.208289	-1.90061	0.0573533	0.388628	Protein TolB (AHRD V3.3 *** A0A1J3FFV4_NOCCA)
Solyc08g075300.4	131.401	-0.3956	0.229613	-1.7229	0.0849067	0.478435	Protein decapping 5 (AHRD V3.3 *-* A0A2G3B6L4_CAPCH)
Solyc04g006970.4	250.098	-0.395514	0.361795	-1.0932	0.274307	0.760847	Phosphoenolpyruvate carboxylase (AHRD V3.3 *** A6YM33_RICCO)
Solyc06g007440.4	1931.75	-0.395369	0.294989	-1.34028	0.180153	0.659692	Non-specific serine/threonine protein kinase (AHRD V3.3 *** A0A2G3C4Q5_CAPCH)
Solyc11g071280.2	595.84	-0.395365	0.236892	-1.66897	0.0951233	0.508463	4-amino-4-deoxychorismate lyase
Solyc12g049510.3	292.09	-0.395049	0.218378	-1.80901	0.0704491	0.435248	GPI-anchored adhesin-like protein (AHRD V3.3 *-* AT3G14172.2)
Solyc01g080590.3	501.272	-0.394751	0.22045	-1.79066	0.0733477	0.443519	Low-density receptor-like protein (AHRD V3.3 *** AT5G18850.1)
Solyc11g065530.1	184.221	-0.394565	0.356552	-1.10661	0.268462	0.755816	Alpha/beta-Hydrolases superfamily protein (AHRD V3.3 *** A0A2U1P0Y5_ARTAN)
Solyc03g115000.3	2433.52	-0.394533	0.173605	-2.2726	0.0230505	0.238022	protein LONGIFOLIA 1-like (AHRD V3.3 *** A0A2I4EZQ4_9ROSI)
Solyc06g068700.4	34.6902	-0.394524	0.317205	-1.24375	0.21359	0.699985	Calreticulin/calnexin (AHRD V3.3 *** A0A200R3N5_9MAGN)
Solyc06g071030.3	171.392	-0.394393	0.245303	-1.60778	0.107884	0.538193	isochorismate synthase
Solyc01g104010.2	41.133	-0.394217	0.40334	-0.977382	0.32838	0.79874	BPS1-like protein (AHRD V3.3 *** AT1G22030.1)
Solyc11g067140.2	393.494	-0.394209	0.186164	-2.11754	0.0342141	0.299714	DNA polymerase epsilon catalytic subunit (AHRD V3.3 *** A0A2G2VQQ6_CAPBA)
Solyc08g080380.4	412.418	-0.394166	0.28742	-1.37139	0.170252	0.64599	Cytochrome P450 (AHRD V3.3 *** A0A2U1Q499_ARTAN)
Solyc03g120670.3	2067.28	-0.394036	0.143252	-2.75065	0.00594768	0.108078	2-hydroxyacid dehydrogenase (AHRD V3.3 *** A9CH04_AGRFC)
Solyc02g086140.2	49.0123	-0.394031	0.454806	-0.86637	0.386287	0.835333	homeobox Hox-B3-like protein (AHRD V3.3 *** AT1G67035.2)
Solyc03g113060.3	525.944	-0.393988	0.279133	-1.41147	0.158105	0.630674	ABC transporter A family member 7 (AHRD V3.3 *** A0A2G2WRJ6_CAPBA)
Solyc03g032050.4	409.555	-0.393887	0.145779	-2.70195	0.00689345	0.119264	Ras-related protein Rab-11A (AHRD V3.3 *** A0A1J3E4X9_NOCCA)
Solyc02g069510.1	191.145	-0.393883	0.255723	-1.54027	0.123495	0.570883	Protein LIGHT-DEPENDENT SHORT HYPOCOTYLS 6 (AHRD V3.3 *** A0A2G3D431_CAPCH)
Solyc01g098190.3	721.112	-0.393551	0.196189	-2.00598	0.0448579	0.342511	(Sodium/potassium)/proton exchanger 4
Solyc10g078250.1	189.933	-0.393201	0.284633	-1.38143	0.167145	0.641994	Peptidylprolyl isomerase (AHRD V3.3 *-* A0A2G2VW61_CAPBA)
Solyc06g053870.4	99.7308	-0.39319	0.428983	-0.916565	0.359371	0.818044	3-ketoacyl-CoA synthase (AHRD V3.3 *** A0A2G2VLA8_CAPBA)
Solyc12g055970.3	902.818	-0.393176	0.299459	-1.31295	0.189198	0.671611	Endoglucanase (AHRD V3.3 *** A0A2G3B3J7_CAPCH)
Solyc08g076730.4	280.348	-0.393063	0.285933	-1.37467	0.169235	0.644425	Tetratricopeptide repeat (TPR)-like superfamily protein (AHRD V3.3 *-* Q0WUZ1_ARATH)
Solyc04g008060.3	669.676	-0.393003	0.151142	-2.60023	0.00931625	0.141079	Vacuolar iron transporter (AHRD V3.3 *** C4B8E3_TULGE)
Solyc05g015720.2	38.9196	-0.392872	0.381635	-1.02944	0.303271	0.783019	MADS-box transcription factor (AHRD V3.3 *** F1T119_9ERIC)
Solyc11g008440.3	223.339	-0.392773	0.26408	-1.48732	0.13693	0.595835	Amino acid transporter (AHRD V3.3 *** A0A200R5Q3_9MAGN)
Solyc08g013690.1	66.8633	-0.392617	0.280803	-1.39819	0.162055	0.636346	B3 domain-containing protein (AHRD V3.3 *** A0A2G3APE7_CAPAN)
Solyc01g091330.4	107.34	-0.392581	0.223557	-1.75607	0.0790771	0.462979	Glutathione S-transferase (AHRD V3.3 *** A0A200QB36_9MAGN)
Solyc11g012880.2	80.5327	-0.392572	0.229745	-1.70873	0.0875006	0.486392	EamA-like transporter family protein (AHRD V3.3 *** A0A2U1L2E6_ARTAN)
Solyc01g107190.3	354.97	-0.392417	0.362978	-1.0811	0.279651	0.764233	LOB domain-containing protein 38 (AHRD V3.3 *** A0A2G2V731_CAPBA)
Solyc03g117810.4	894.589	-0.392071	0.227808	-1.72106	0.0852395	0.478634	Phosphate ABC transporter ATP-binding protein PstB (AHRD V3.3 *** A0A365XJ19_9ACTN)
Solyc04g016200.1	1200.75	-0.391968	0.210285	-1.86398	0.0623241	0.407685	Glycosyltransferase (AHRD V3.3 *** A0A0A1WDL8_NICAT)
Solyc05g052590.1	549.141	-0.391648	0.205927	-1.90188	0.0571872	0.388096	Pkinase domain-containing protein (AHRD V3.3 *** A0A1Q3DF19_CEPFO)
Solyc08g005540.2	82.3753	-0.391276	0.282482	-1.38513	0.166011	0.640769	Polyamine transporter PUT1 (AHRD V3.3 *** A0A2G2XLF3_CAPBA)
Solyc07g007660.1	249.645	-0.391194	0.246323	-1.58813	0.112257	0.548273	Armadillo-like helical (AHRD V3.3 *** A0A2U1PY40_ARTAN)
Solyc09g064240.3	669.622	-0.390898	0.145137	-2.6933	0.00707478	0.120632	PfkB-like carbohydrate kinase family protein (AHRD V3.3 *** A0A2U1QKJ7_ARTAN)
Solyc12g150101.1	6121.15	-0.390886	0.159351	-2.45299	0.0141673	0.179876	Photosystem II reaction center X protein (AHRD V3.3 *** A0A2G2X3Z0_CAPBA)
Solyc01g091050.4	1577.73	-0.390881	0.256812	-1.52205	0.127996	0.57966	Pectinesterase (AHRD V3.3 *** A0A2G2XP44_CAPBA)
Solyc06g068610.3	98.8666	-0.390814	0.222893	-1.75337	0.0795382	0.4635	Transcriptional regulator of RNA polII, SAGA, subunit (AHRD V3.3 *** Q58G10_ARATH)
Solyc06g071440.4	293.573	-0.390786	0.17755	-2.20099	0.0277367	0.265358	CASP-like protein (AHRD V3.3 *** A0A2G3C9P3_CAPCH)
Solyc10g079550.3	53.0321	-0.390714	0.276037	-1.41544	0.156939	0.629193	Mitochondrial fission 1 protein (AHRD V3.3 *** A0A2G2YNY3_CAPAN)
Solyc05g018130.3	149.518	-0.39066	0.328814	-1.18809	0.234798	0.723233	2-oxoglutarate (2OG) and Fe(II)-dependent oxygenase superfamily protein (AHRD V3.3 *** B4FBV2_MAIZE)
Solyc05g052600.4	17142	-0.390558	0.141154	-2.7669	0.0056593	0.104664	Sedoheptulose-1,7-bisphosphatase, chloroplastic (AHRD V3.3 *-* A0A1U8GZ15_CAPAN)
Solyc09g014900.3	181.47	-0.39053	0.279925	-1.39512	0.162979	0.636996	Cytochrome P450 (AHRD V3.3 *** A0A2U1NKI2_ARTAN)
Solyc03g093830.3	1123.35	-0.390421	0.187331	-2.08413	0.0371484	0.311902	Chaperone protein dnaJ-like (AHRD V3.3 *** Q6H3Y3_ORYSJ)
Solyc03g113430.3	505.858	-0.39038	0.194939	-2.00258	0.0452226	0.344108	Protein NRT1/ PTR FAMILY 2.9 (AHRD V3.3 *** A0A2G2WRK6_CAPBA)
Solyc02g055440.4	912.911	-0.390317	0.199585	-1.95564	0.0505071	0.36368	E3 ubiquitin-protein ligase%2C putative (DUF177) (AHRD V3.3 *** AT3G19800.2)
Solyc07g056560.3	14.3039	-0.39031	0.510665	-0.764317	0.444678	0.867405	Unknown protein
Solyc05g056060.4	86051.8	-0.39014	0.165532	-2.35689	0.0184289	0.208151	Chlorophyll a-b binding protein, chloroplastic (AHRD V3.3 *-* A0A2G3CJ50_CAPCH)
Solyc03g111830.4	755.576	-0.390108	0.172327	-2.26377	0.0235883	0.241184	Protein-L-isoaspartate O-methyltransferase (AHRD V3.3 *** A0A2G2X8E9_CAPBA),Pfam:PF01135
Solyc07g006760.4	528.137	-0.389765	0.171959	-2.26661	0.0234141	0.240375	MAP kinase kinase kinase 43
Solyc07g055750.4	41.1546	-0.389676	0.460241	-0.846677	0.397175	0.840768	Strictosidine synthase-like protein (AHRD V3.3 *** A7WPL3_TOBAC)
Solyc04g058110.3	197.769	-0.389633	0.333999	-1.16657	0.243384	0.73222	G-type lectin S-receptor-like serine/threonine-protein kinase (AHRD V3.3 *** A0A2G3CF44_CAPCH)
Solyc08g080190.4	2419.88	-0.389622	0.200475	-1.9435	0.0519564	0.370011	Glucose-methanol-choline (GMC) oxidoreductase family protein (AHRD V3.3 *** A0A2U1QFE7_ARTAN)
Solyc11g067190.3	35.5559	-0.389608	0.41489	-0.939063	0.347698	0.807776	Fatty acyl-CoA reductase (AHRD V3.3 *** A0A2G3BAW0_CAPCH)
Solyc05g010180.4	542.471	-0.389571	0.195527	-1.99242	0.0463253	0.348738	Carotene isomerase (AHRD V3.3 *** A0A200PZS7_9MAGN)
Solyc01g108710.3	32.252	-0.389467	0.49667	-0.784156	0.432949	0.860105	Unknown protein
Solyc11g011840.2	591.344	-0.389444	0.152668	-2.55092	0.010744	0.152737	Oxidoreductase (AHRD V3.3 *** A0A200R904_9MAGN)
Solyc02g080570.3	1869.17	-0.389204	0.168051	-2.31599	0.0205588	0.22255	Soluble starch synthase (AHRD V3.3 *** C7F7H9_SOLTU)
Solyc08g045850.3	1271.5	-0.388851	0.171041	-2.27344	0.0229998	0.237916	Pentatricopeptide repeat (AHRD V3.3 *** A0A200RA18_9MAGN)
Solyc06g074410.4	87.1132	-0.388839	0.364047	-1.0681	0.285475	0.769234	Fatty acyl-CoA reductase (AHRD V3.3 *** A0A2G2ZDE3_CAPAN)
Solyc06g082280.3	310.81	-0.388664	0.201859	-1.92543	0.0541761	0.377762	Calcineurin-like metallo-phosphoesterase superfamily protein (AHRD V3.3 *** A0A2U1MM52_ARTAN)
Solyc12g042780.2	12.2146	-0.388529	0.621142	-0.625508	0.531637	0.909063	Cupredoxin (AHRD V3.3 *-* A0A2U1MB64_ARTAN)
Solyc07g053640.1	2265.48	-0.388387	0.171056	-2.27052	0.0231761	0.238762	Arabinogalactan-protein (AHRD V3.3 *-* Q41256_NICAL)
Solyc07g025530.1	56.3556	-0.388251	0.286649	-1.35445	0.175593	0.653179	Methyltransf_11 domain-containing protein (AHRD V3.3 *-* A0A1Q3BK19_CEPFO)
Solyc02g088000.3	2425.07	-0.388108	0.221673	-1.75081	0.0799783	0.464692	Starch synthase, chloroplastic/amyloplastic (AHRD V3.3 *** K4BBV6_SOLLC)
Solyc06g082950.4	22388.8	-0.388081	0.195853	-1.98149	0.0475364	0.353627	Photosystem I reaction center subunit XI protein (AHRD V3.3 *** A0A2U1MVK5_ARTAN)
Solyc07g054900.2	267.87	-0.387997	0.253166	-1.53258	0.125379	0.574446	Methylketone synthase Id (AHRD V3.3 *** E0YCS6_SOLLC)
Solyc04g080520.1	184.881	-0.387958	0.258227	-1.50239	0.132995	0.587297	proteoglycan 4 (AHRD V3.3 *-* A0A2I4DDT3_9ROSI)
Solyc03g032090.1	338.067	-0.387784	0.162539	-2.38579	0.0170427	0.200149	Amino acid transporter (AHRD V3.3 *** A0A200PYH9_9MAGN)
Solyc11g069050.2	736.911	-0.387674	0.221991	-1.74635	0.0807501	0.466905	4-coumarate--CoA ligase-like 7 (AHRD V3.3 *** A0A1U8ELY2_CAPAN)
Solyc04g078970.3	201.042	-0.387562	0.15085	-2.5692	0.0101934	0.148488	Protein WEAK CHLOROPLAST MOVEMENT UNDER BLUE LIGHT 1 (AHRD V3.3 *-* A0A2G2VC40_CAPBA)
Solyc03g082560.3	389.243	-0.387561	0.211706	-1.83065	0.0671521	0.424473	Aldo-keto reductase/ oxidoreductase (AHRD V3.3 *** B6TN73_MAIZE)
Solyc09g014215.2	172.761	-0.387486	0.238225	-1.62655	0.103832	0.528839	8-amino-7-oxononanoate synthase (AHRD V3.3 *** AT3G09050.1)
Solyc06g082940.3	58198.8	-0.387398	0.164008	-2.36207	0.0181734	0.207116	Photosystem I reaction center subunit XI protein (AHRD V3.3 *** A0A2U1MVK5_ARTAN)
Solyc02g083590.3	2156.66	-0.387318	0.221831	-1.74601	0.0808093	0.467046	dehydroquinate synthase
Solyc01g087740.1	80.923	-0.387256	0.317858	-1.21833	0.223098	0.709546	Subtilisin-like protease (AHRD V3.3 *** O82777_SOLLC)
Solyc04g082910.1	390.147	-0.387023	0.234286	-1.65193	0.0985496	0.516656	Calvin cycle protein CP12-3, chloroplastic (AHRD V3.3 *** A0A1U8GJB3_CAPAN)
Solyc03g111550.4	1430.83	-0.386928	0.236182	-1.63827	0.101366	0.523033	GDSL esterase/lipase (AHRD V3.3 *** A0A2G3CCU4_CAPCH)
Solyc02g092570.1	199.218	-0.386637	0.233845	-1.65339	0.0982512	0.516162	Transcription factor GRAS (AHRD V3.3 *** A0A200R352_9MAGN)
Solyc09g005350.3	716.175	-0.386312	0.180321	-2.14236	0.0321644	0.289151	DnaJ-like protein (AHRD V3.3 *** Q9SP09_TOBAC)
Solyc06g076790.1	3550.07	-0.3863	0.175493	-2.20122	0.0277204	0.265345	Thylakoid soluble phosphoprotein TSP9 (AHRD V3.3 *-* A0A200Q7Q2_9MAGN)
Solyc04g009720.1	32.5835	-0.386235	0.397402	-0.971901	0.3311	0.800237	Pentatricopeptide repeat-containing protein (AHRD V3.3 *-* A0A2I0WCG1_9ASPA)
Solyc05g009470.4	14096.2	-0.386126	0.145023	-2.66251	0.00775593	0.127222	Glycoside hydrolase family 31 (AHRD V3.3 *** A0A2U1PBY7_ARTAN)
Solyc10g080600.3	504.303	-0.385836	0.184203	-2.09463	0.0362042	0.30777	Zinc finger protein 6 (AHRD V3.3 *** A0A1U8ENE4_CAPAN)
Solyc08g005580.3	113.614	-0.385749	0.392714	-0.982263	0.32597	0.79874	ABC transporter G family member 14 (AHRD V3.3 *** A0A2G2W3Y1_CAPBA)
Solyc03g063040.4	93.5494	-0.385701	0.240536	-1.6035	0.108824	0.541488	Amino acid transporter (AHRD V3.3 *-* S8DQ51_9LAMI)
Solyc10g024360.2	214.437	-0.385671	0.215335	-1.79103	0.073289	0.44343	Potassium channel AKT2 (AHRD V3.3 *** A0A1U8F4T5_CAPAN)
Solyc02g094640.4	2167.33	-0.385596	0.166405	-2.31721	0.0204921	0.222373	Acetyl-coenzyme A synthetase (AHRD V3.3 *** A0A2G2XHZ6_CAPBA)
Solyc01g088620.3	68.3045	-0.385344	0.28164	-1.36822	0.171244	0.64698	Ferredoxin-like protein (AHRD V3.3 *** Q8GYG8_ARATH)
Solyc03g121880.4	955.538	-0.385099	0.211137	-1.82392	0.0681636	0.428419	Protein phosphatase 2C 16 (AHRD V3.3 *** A0A2G2WPX5_CAPBA)
Solyc02g093190.3	162.24	-0.385064	0.254001	-1.51599	0.129521	0.581436	Histone-lysine N-methyltransferase (AHRD V3.3 *-* Q76I95_PETHY)
Solyc03g118700.3	70.314	-0.384953	0.232677	-1.65446	0.0980349	0.515791	nuclear localized protein (AHRD V3.3 *-* AT1G48580.3)
Solyc03g112080.1	104.225	-0.384799	0.239812	-1.60459	0.108585	0.540908	Manganese-dependent ADP-ribose/CDP-alcohol diphosphatase (AHRD V3.3 *** A0A1U8FY22_CAPAN)
Solyc12g007010.2	2459.95	-0.384722	0.14341	-2.68267	0.00730369	0.122995	Iron-sulfur cluster carrier protein (AHRD V3.3 *** A0A2T0U724_9SPHI)
Solyc06g060570.3	87.7612	-0.384677	0.514681	-0.747408	0.454817	0.872458	dihydrofolate reductase-like (AHRD V3.3 *** A0A2I4ECQ2_9ROSI)
Solyc12g005630.2	17168.9	-0.384459	0.150229	-2.55916	0.0104925	0.150975	Cytochrome b6-f complex iron-sulfur subunit (AHRD V3.3 *** A0A1U8G0H9_CAPAN)
Solyc02g092540.2	44.5033	-0.384359	0.455291	-0.844205	0.398555	0.841592	Unknown protein
Solyc01g090490.1	66.2519	-0.384355	0.27202	-1.41297	0.157666	0.63005	transcription termination factor MTEF18, mitochondrial (AHRD V3.3 *** A0A2I4HDY9_9ROSI)
Solyc07g045310.4	861.373	-0.384353	0.131747	-2.91735	0.00353024	0.0773288	ribulose-1,5 bisphosphate carboxylase/oxygenase large subunit N-methyltransferase, chloroplastic (AHRD V3.3 *** A0A1U8HAS0_CAPAN)
Solyc02g076730.3	333.212	-0.384282	0.219451	-1.75111	0.0799275	0.464692	Cysteine protease CP14 (AHRD V3.3 *-* T2BRA8_TOBAC)
Solyc08g083360.3	3471.44	-0.384152	0.133102	-2.88615	0.00389982	0.0824636	Photosynthetic NDH subcomplex B 3 (AHRD V3.3 *** A0A0F7GXX2_9ROSI)
Solyc07g045050.3	754.133	-0.38399	0.171991	-2.23262	0.0255741	0.252983	4-hydroxyphenylpyruvate dioxygenase (AHRD V3.3 *** A0A1U8GPG9_CAPAN)
Solyc10g083440.2	1325.13	-0.383962	0.323036	-1.1886	0.234595	0.722914	Glycosyltransferase (AHRD V3.3 *** A0A2G3BGM7_CAPCH)
Solyc02g082690.3	198.294	-0.383679	0.252671	-1.51849	0.128891	0.580446	Transducin/WD40 repeat-like superfamily protein (AHRD V3.3 *** A0A2U1QAZ8_ARTAN)
Solyc08g068390.3	158.875	-0.383561	0.332287	-1.1543	0.248375	0.737954	Glyoxysomal fatty acid beta-oxidation multifunctional protein MFP-a (AHRD V3.3 *** A0A2G2YXE3_CAPAN)
Solyc06g005420.1	851.208	-0.383521	0.219295	-1.74888	0.0803122	0.465799	Histone H4 (AHRD V3.3 *-* F2E7L1_HORVV)
Solyc01g060180.4	1862.08	-0.383346	0.192074	-1.99582	0.0459532	0.34713	AMP-dependent synthetase/ligase (AHRD V3.3 *** A0A200R265_9MAGN)
Solyc06g075650.3	346.145	-0.383135	0.329859	-1.16151	0.245434	0.73514	tonoplast intrinsic protein 1.2
Solyc07g008030.3	216.73	-0.382805	0.242317	-1.57977	0.114159	0.551772	Beta-1,4-N-acetylglucosaminyltransferase family protein (AHRD V3.3 *** Q9SKF0_ARATH)
Solyc08g007300.3	104.286	-0.382754	0.262532	-1.45793	0.144859	0.610844	Cyclin-D-binding Myb-like transcription factor 1 (AHRD V3.3 *** A0A1J3E546_NOCCA)
Solyc01g008280.4	821.067	-0.382669	0.214573	-1.7834	0.0745214	0.447959	Serine/threonine-protein phosphatase 2A activator (AHRD V3.3 *** A0A2G3AYA9_CAPCH)
Solyc10g074470.3	730.114	-0.382369	0.150518	-2.54036	0.0110739	0.1559	DUF630 family protein, putative (DUF630 and DUF632) (AHRD V3.3 *** Q9XI02_ARATH)
Solyc08g074560.3	1089.44	-0.382311	0.185182	-2.06451	0.0389689	0.318494	Protein kinase superfamily protein (AHRD V3.3 *** A0A1P8B7P6_ARATH)
Solyc04g072780.4	3058.31	-0.382271	0.146336	-2.61229	0.00899376	0.138894	FCS-Like Zinc finger 5 (AHRD V3.3 *** FLZ5_ARATH)
Solyc09g018010.3	3731.02	-0.382112	0.208505	-1.83262	0.0668584	0.423676	Non-specific lipid-transfer protein (AHRD V3.3 *** M0ZNZ5_SOLTU)
Solyc11g066440.2	1323.95	-0.382005	0.170611	-2.23905	0.0251528	0.250015	lethal leaf spot 1
Solyc09g010220.4	423.392	-0.381993	0.265951	-1.43633	0.150909	0.619564	lysosomal Pro-X carboxypeptidase (AHRD V3.3 *** A0A2I4EKY3_9ROSI)
Solyc03g083260.1	9.86344	-0.381765	0.874771	-0.436417	0.662534	0.948039	coiled-coil protein (AHRD V3.3 *-* AT2G31410.1)
Solyc09g063140.4	238.161	-0.381632	0.202265	-1.88679	0.0591883	0.395909	protein LOW PSII ACCUMULATION 1, chloroplastic (AHRD V3.3 *** A0A2I4GK27_9ROSI)
Solyc11g006020.2	937.205	-0.38154	0.20493	-1.8618	0.0626309	0.409344	NADH dehydrogenase-like complex O (AHRD V3.3 *-* A0A0F7GY98_9ASPA)
Solyc04g079040.4	942.85	-0.381494	0.245195	-1.55588	0.119737	0.56417	Serine carboxypeptidase (AHRD V3.3 *** A0A2K3MSK4_TRIPR)
Solyc04g071930.4	1910.14	-0.381437	0.160455	-2.37722	0.0174435	0.202448	Chlorophyll a/b binding protein domain-containing protein (AHRD V3.3 *** A0A2U1NAK6_ARTAN)
Solyc06g069400.4	140.091	-0.380473	0.465418	-0.817487	0.41365	0.850295	Isoaspartyl peptidase/L-asparaginase (AHRD V3.3 *** A0A1U8EDB4_CAPAN)
Solyc01g086720.3	94.3599	-0.38041	0.246599	-1.54263	0.122921	0.570046	C2 calcium/lipid-binding plant phosphoribosyltransferase family protein (AHRD V3.3 *** A0A061DXG0_THECC)
Solyc08g007010.4	1317.24	-0.380331	0.146137	-2.60257	0.00925284	0.141073	Fe-S cluster assembly protein (AHRD V3.3 *** A0A140B483_PRUPE)
Solyc02g068700.3	913.847	-0.38014	0.137799	-2.75866	0.00580389	0.106229	Histidine triad (HIT) protein (AHRD V3.3 *** A0A2U1PU92_ARTAN)
Solyc01g087170.3	3592.83	-0.379898	0.1937	-1.96127	0.0498481	0.361583	Zinc finger transcription factor 11
Solyc11g007250.2	200.714	-0.379318	0.205076	-1.84964	0.0643648	0.415235	Protein kinase G11A (AHRD V3.3 *** A0A1U8F0W3_CAPAN)
Solyc10g008740.3	12665.2	-0.379162	0.150913	-2.51244	0.0119898	0.163363	Mg-protoporphyrin IX chelatase (AHRD V3.3 *** A0A2G2YJA3_CAPAN)
Solyc01g100920.3	104.134	-0.379078	0.294917	-1.28537	0.198662	0.681993	WAT1-related protein (AHRD V3.3 *** K4B1C3_SOLLC)
Solyc01g093965.2	230.598	-0.379076	0.261322	-1.45061	0.14689	0.613884	MADS-box transcription factor (AHRD V3.3 *** Q1EMR8_PLAMJ)
Solyc02g084970.4	46.0261	-0.379027	0.438264	-0.864838	0.387128	0.835384	Phosphatidic acid phosphatase (AHRD V3.3 *** E5F729_9BRAS)
Solyc10g081700.3	24.1117	-0.378931	0.474222	-0.799058	0.424257	0.854743	hypothetical protein (AHRD V3.3 *-* AT2G27180.1)
Solyc08g076150.4	1515.23	-0.378905	0.131288	-2.88607	0.00390089	0.0824636	Pentatricopeptide repeat-containing protein (AHRD V3.3 *** A0A1U8GS04_CAPAN)
Solyc04g008760.3	334.112	-0.378854	0.251303	-1.50756	0.131667	0.584493	Homoserine kinase (AHRD V3.3 *** A0A2G2X9A7_CAPBA)
Solyc01g005010.4	188.365	-0.37877	0.277422	-1.36532	0.172152	0.647758	protein XRI1-like (AHRD V3.3 *** A0A2I4FA04_9ROSI)
Solyc03g118860.3	425.919	-0.378565	0.170635	-2.21856	0.0265164	0.257865	UDP-N-acetylglucosamine--N-acetylmuramyl-(Pentapeptide) pyrophosphoryl-undecaprenol N-acetylglucosamine transferase (AHRD V3.3 *** A0A1J3I8H5_NOCCA)
Solyc01g090790.4	1910.88	-0.378479	0.156086	-2.42482	0.0153159	0.187726	bHLH transcription factor
Solyc10g079610.2	953.63	-0.378354	0.196293	-1.9275	0.0539172	0.377124	Strictosidine synthase family protein (AHRD V3.3 *** D7LVM7_ARALL)
Solyc08g042130.2	210.117	-0.378341	0.193717	-1.95306	0.0508123	0.365135	Phox (PX) domain-containing protein (AHRD V3.3 *** A0A1P8B1Z4_ARATH)
Solyc09g083030.1	321.407	-0.378094	0.227526	-1.66176	0.0965609	0.512165	inactive protein RESTRICTED TEV MOVEMENT 1-like (AHRD V3.3 *** A0A1S3ZEZ8_TOBAC)
Solyc03g112160.3	285.573	-0.377843	0.172341	-2.19242	0.0283493	0.26854	Drought induced 19 protein-like (AHRD V3.3 *** A0A200RD12_9MAGN)
Solyc10g081660.2	815.034	-0.377759	0.187737	-2.01217	0.0442022	0.340738	sucrose phosphatase AF493563
Solyc06g060960.3	305.695	-0.3777	0.191677	-1.9705	0.0487811	0.358292	Histone-lysine N-methyltransferase, H3 lysine-9 specific SUVH6 (AHRD V3.3 *** A0A2G2WK26_CAPBA)
Solyc08g075990.3	381.487	-0.37764	0.207411	-1.82074	0.0686469	0.430387	protein LOW PSII ACCUMULATION 3, chloroplastic (AHRD V3.3 *** A0A2I4H7S7_9ROSI)
Solyc10g008210.3	165.025	-0.377332	0.386217	-0.976995	0.328572	0.79874	Protein TPX2 (AHRD V3.3 *** A0A2G2VWX8_CAPBA)
Solyc01g089850.4	734.441	-0.377293	0.259492	-1.45397	0.145955	0.612226	cyclinU4_1
Solyc03g112010.4	241.171	-0.377181	0.292016	-1.29165	0.19648	0.680129	Cytochrome P450 71A6 (AHRD V3.3 *** A0A2G3CY69_CAPCH)
Solyc03g113460.1	468.225	-0.377171	0.197573	-1.90902	0.0562593	0.384728	Short-chain dehydrogenase reductase 4 (AHRD V3.3 *** A0A2G2WRF5_CAPBA),Pfam:PF13561
Solyc06g071270.3	458.277	-0.377035	0.206887	-1.82242	0.0683916	0.429395	RING/U-box superfamily protein (AHRD V3.3 *** A0A2U1LVQ0_ARTAN)
Solyc12g005070.2	215.556	-0.376854	0.251123	-1.50068	0.133439	0.587499	CASP-like protein (AHRD V3.3 *** A0A2G3D0J5_CAPCH)
Solyc03g097820.2	128.741	-0.376643	0.210927	-1.78565	0.0741557	0.446726	bHLH transcription factor 022
Solyc12g055990.2	202.917	-0.376637	0.209377	-1.79885	0.0720423	0.439675	Abscisic acid receptor PYL10 (AHRD V3.3 *** A0A2G2VH30_CAPBA)
Solyc11g069270.2	2596.65	-0.376486	0.202973	-1.85485	0.0636173	0.413197	beta-galactosidase 5
Solyc08g007790.3	593.048	-0.376331	0.206669	-1.82094	0.0686162	0.430346	3-hydroxy-3-methylglutaryl coenzyme A synthase
Solyc08g078740.1	208.739	-0.376325	0.170692	-2.2047	0.0274749	0.263815	leukocyte receptor cluster member 1 (AHRD V3.3 *** A0A2I4GX21_9ROSI)
Solyc01g104060.3	354.238	-0.376043	0.153157	-2.45528	0.0140774	0.179507	Aminomethyltransferase (AHRD V3.3 *** A0A1J3IXX0_NOCCA)
Solyc11g072180.3	116.954	-0.375633	0.197053	-1.90625	0.0566174	0.385708	THO complex subunit 7A (AHRD V3.3 *-* A0A1U8EMF0_CAPAN)
Solyc02g092220.1	18.4717	-0.375538	0.477444	-0.786558	0.431541	0.859244	Unknown protein
Solyc01g096940.4	334.213	-0.375146	0.292203	-1.28385	0.199193	0.682173	Protein kinase (AHRD V3.3 *** Q2HVC0_MEDTR)
Solyc08g074660.1	137.971	-0.375111	0.177933	-2.10815	0.0350178	0.302059	F-box/kelch-repeat protein SKIP25 (AHRD V3.3 *** A0A2G2XM52_CAPBA)
Solyc03g121120.4	233.295	-0.375063	0.169597	-2.21149	0.0270016	0.26094	DNA repair protein RadA-like protein (AHRD V3.3 *** A0A1J3K4B2_NOCCA)
Solyc02g084610.1	628.051	-0.375049	0.177051	-2.1183	0.0341493	0.29936	Leucine-rich repeat receptor-like protein kinase PXL2 (AHRD V3.3 *** A0A1J3GLI2_NOCCA)
Solyc04g054190.3	4624.77	-0.374856	0.145329	-2.57936	0.00989833	0.146972	Protein kinase superfamily protein (AHRD V3.3 *** A0A2U1MTH5_ARTAN)
Solyc08g005190.4	542.298	-0.374852	0.131868	-2.84263	0.00447423	0.0912321	Pre-mRNA-splicing factor CWC22-like protein (AHRD V3.3 *** A0A2G3BQE7_CAPCH)
Solyc07g052970.3	148.841	-0.374797	0.25011	-1.49853	0.133996	0.589217	BTB domain-containing protein/NPH3 domain-containing protein (AHRD V3.3 *** A0A1Q3D7J0_CEPFO)
Solyc03g093340.4	125.969	-0.374461	0.280764	-1.33372	0.182296	0.66272	Uncharacterized conserved protein (UCP012943) (AHRD V3.3 *** AT4G25170.1)
Solyc11g067160.2	1059.83	-0.374388	0.166887	-2.24337	0.0248729	0.248668	Aldo/keto reductase family oxidoreductase (AHRD V3.3 *** A0A2K3NWG7_TRIPR)
Solyc05g009170.3	87.3681	-0.374214	0.386338	-0.968618	0.332736	0.801483	Zinc finger protein 8 (AHRD V3.3 *** A0A2G3B627_CAPCH)
Solyc10g006860.4	67.7744	-0.374126	0.314773	-1.18856	0.234613	0.722914	NAD(P)-binding Rossmann-fold superfamily protein (AHRD V3.3 *** F4IPI3_ARATH)
Solyc10g074630.3	49.2908	-0.373986	0.42785	-0.874105	0.382061	0.833499	ADP-ribosylation factor-like protein (AHRD V3.3 *** L0L5I8_MEDSF)
Solyc10g007830.1	41.3058	-0.373911	0.601792	-0.62133	0.534383	0.910215	Leucine-rich repeat family protein (AHRD V3.3 *** D7LJD1_ARALL)
Solyc02g081330.4	1910.04	-0.373887	0.147711	-2.53121	0.0113671	0.158369	phytoene synthase 2,Pfam:PF00494
Solyc08g081810.3	142.679	-0.373545	0.324848	-1.14991	0.250182	0.740214	Cation/H(+) antiporter 17 (AHRD V3.3 *** A0A2G2XJX1_CAPBA)
Solyc01g111160.3	51.7223	-0.373539	0.395325	-0.944891	0.344715	0.805829	Unknown protein
Solyc02g065700.3	326.486	-0.373449	0.190075	-1.96475	0.0494436	0.360391	Alpha/beta-Hydrolases superfamily protein (AHRD V3.3 *** Q9LY90_ARATH)
Solyc11g010810.1	607.715	-0.373306	0.297197	-1.25609	0.209084	0.694019	UDP-glycosyltransferase 91A1 (AHRD V3.3 *** A0A2G2Y5N3_CAPAN)
Solyc09g061715.1	23.98	-0.373123	0.432819	-0.862077	0.388645	0.835768	hypothetical protein (AHRD V3.3 *-* AT3G24750.1)
Solyc06g068220.3	3566.34	-0.373085	0.150047	-2.48646	0.0129022	0.170542	Alpha/beta-Hydrolases superfamily protein (AHRD V3.3 *** Q8VZ57_ARATH)
Solyc01g067890.4	7356.8	-0.372993	0.14525	-2.56793	0.0102307	0.148665	1-D-deoxyxylulose 5-phosphate synthase
Solyc05g011860.1	20.6822	-0.372981	0.60479	-0.616712	0.537425	0.910845	Sulfotransferase (AHRD V3.3 *-* A0A2G3B6Y2_CAPCH)
Solyc09g060090.3	172.234	-0.372968	0.295354	-1.26278	0.206667	0.691584	Sec14p-like phosphatidylinositol transfer family protein (AHRD V3.3 *** A0A178VMA9_ARATH)
Solyc08g076970.3	8052.71	-0.372895	0.32569	-1.14494	0.252235	0.741696	Acetylornithine deacetylase (AHRD V3.3 *** A0A2G2XLB1_CAPBA)
Solyc09g098290.3	2302.51	-0.372808	0.108196	-3.44567	0.000569653	0.0245515	Leucine-rich receptor-like protein kinase family protein (AHRD V3.3 *** A0A061EKW3_THECC)
Solyc01g105000.3	44.5363	-0.372734	0.513137	-0.726383	0.467604	0.881848	heavy metal-associated isoprenylated plant protein 3-like (AHRD V3.3 *** A0A1S4DQD5_TOBAC)
Solyc05g015640.3	200.252	-0.372618	0.289968	-1.28503	0.198781	0.681993	transmembrane protein (AHRD V3.3 *-* AT1G27300.1)
Solyc02g092920.4	1497.77	-0.372325	0.182197	-2.04353	0.0409999	0.327162	Heavy metal atpase 1 (AHRD V3.3 *** A0A2U1LYE0_ARTAN)
Solyc07g052320.3	675.55	-0.371794	0.213448	-1.74184	0.0815358	0.468844	Hexosyltransferase (AHRD V3.3 *** A0A2G2WDG1_CAPBA)
Solyc06g066620.4	4955.84	-0.371787	0.12546	-2.96338	0.00304276	0.0702427	Protein CURVATURE THYLAKOID 1C, chloroplastic (AHRD V3.3 *** A0A2G2WLI3_CAPBA)
Solyc06g008500.3	351.385	-0.37176	0.187429	-1.98347	0.0473146	0.35245	Ankyrin repeat-containing protein (AHRD V3.3 *-* A0A2U1M3J2_ARTAN)
Solyc02g079950.3	67780.5	-0.37148	0.146778	-2.5309	0.0113771	0.158369	photosystem II oxygen-evolving complex protein 3
Solyc04g082010.1	75942.3	-0.371449	0.174671	-2.12657	0.0334557	0.295623	pre-plastocyanin
Solyc08g074280.4	1943.44	-0.371427	0.187021	-1.98602	0.0470315	0.35108	Beta-lactamase domain-containing protein/ABC1 domain-containing protein/WaaY domain-containing protein (AHRD V3.3 *** A0A1Q3B6T1_CEPFO)
Solyc01g102520.4	66.2691	-0.37142	0.310231	-1.19723	0.231215	0.719094	MLO-like protein (AHRD V3.3 *** K4B1I0_SOLLC)
Solyc01g100850.3	323.7	-0.371302	0.175372	-2.11723	0.0342404	0.299714	ABC transporter-like (AHRD V3.3 *** A0A200QSY4_9MAGN)
Solyc01g099260.3	585.876	-0.371291	0.214965	-1.72722	0.0841287	0.475885	Chaperone protein DnaJ (AHRD V3.3 *** A0A1J3IQ23_NOCCA)
Solyc04g009050.4	428.715	-0.371218	0.188591	-1.96837	0.0490256	0.359149	agglutinin-like protein (AHRD V3.3 *-* AT3G54500.7)
Solyc08g075280.4	300.49	-0.371184	0.262035	-1.41655	0.156616	0.628586	AT4g19390/T5K18_170 (AHRD V3.3 *-* Q94JM4_ARATH)
Solyc11g072080.1	133.614	-0.370943	0.352307	-1.0529	0.292388	0.774804	F-box/kelch-repeat protein (AHRD V3.3 *-* A0A2G3BAF6_CAPCH)
Solyc09g092430.3	1765.37	-0.370849	0.18024	-2.05753	0.0396355	0.321793	Selenium-binding protein (AHRD V3.3 *** A0A200Q5C9_9MAGN)
Solyc11g073120.2	59.7791	-0.370842	0.424686	-0.873216	0.382545	0.833621	R2R3MYB transcription factor 58
Solyc02g070440.3	2927.11	-0.370802	0.171107	-2.16708	0.0302285	0.280112	Katanin p60 ATPase-containing subunit (AHRD V3.3 *** A0A1Y1IFT3_KLENI)
Solyc07g042315.1	1341.76	-0.370773	0.173661	-2.13503	0.0327584	0.291936	3-oxoacyl-[acyl-carrier-protein] synthase (AHRD V3.3 *** A0A0D3GTI7_9ORYZ)
Solyc01g096360.3	1953.4	-0.370653	0.136264	-2.7201	0.00652615	0.115453	Rho GTPase-activating protein 3 (AHRD V3.3 *** A0A2G2YYE8_CAPAN)
Solyc12g042170.3	54.5903	-0.37056	0.370064	-1.00134	0.316662	0.791543	Adp-ribosylation factor gtpase-activating protein agd3 (AHRD V3.3 *-* A0A314L4B5_NICAT)
Solyc06g071820.3	743.424	-0.370282	0.284031	-1.30367	0.192347	0.674962	BTB/POZ and TAZ domain-containing protein 1 (AHRD V3.3 *** A0A2G3BFP5_CAPCH)
Solyc05g023760.3	293.544	-0.369848	0.204673	-1.80702	0.0707588	0.435887	Receptor-like protein kinase (AHRD V3.3 *** E5GB59_CUCME)
Solyc05g005930.3	387.965	-0.369844	0.226255	-1.63464	0.102125	0.524373	Glycosyltransferase (AHRD V3.3 *** A0A2I4G8J4_9ROSI)
Solyc02g087860.3	73.4985	-0.3698	0.333578	-1.10858	0.267609	0.754927	Transcription factor PRE5 (AHRD V3.3 *** A0A1U8FQB1_CAPAN)
Solyc03g082420.3	46.9036	-0.369667	0.383333	-0.96435	0.334871	0.80273	Small heat shock protein, chloroplastic (AHRD V3.3 *** HS21C_SOLLC)
Solyc05g010240.4	226.822	-0.369596	0.330628	-1.11786	0.263627	0.75072	Chaperonin-60 beta4 (AHRD V3.3 *** A0A0F7J500_9ROSI)
Solyc03g059170.2	1133.58	-0.369334	0.175212	-2.10793	0.0350372	0.302059	Rhodanese/cell cycle control phosphatase superfamily protein (AHRD V3.3 *-* A0A2K3P0J2_TRIPR)
Solyc04g077360.3	116.169	-0.368099	0.300338	-1.22562	0.220343	0.706632	G-type lectin S-receptor-like serine/threonine-protein kinase (AHRD V3.3 *** A0A2G2WZY5_CAPBA)
Solyc03g096820.4	972.447	-0.368063	0.193077	-1.9063	0.0566109	0.385708	Aluminum-activated malate transporter-like (AHRD V3.3 *** K4BJA0_SOLLC)
Solyc04g072603.1	26.1522	-0.368022	0.440943	-0.834625	0.403929	0.844154	Unknown protein
Solyc02g087230.3	3073.31	-0.367999	0.155733	-2.36302	0.0181268	0.206726	Ferredoxin-thioredoxin reductase, catalytic chain (AHRD V3.3 *** A0A2G3D9G9_CAPCH)
Solyc02g070980.1	49380	-0.367939	0.294589	-1.24899	0.211668	0.697769	Chlorophyll a-b binding protein, chloroplastic (AHRD V3.3 *-* A0A2G3A7J8_CAPAN)
Solyc06g064450.3	558.515	-0.367914	0.190886	-1.9274	0.0539296	0.377124	E3 ubiquitin-protein ligase (AHRD V3.3 *** Q9C803_ARATH)
Solyc10g018590.2	322.471	-0.367496	0.241015	-1.52478	0.127313	0.578089	Plastid lipid-associated protein/fibrillin conserved domain-containing protein (AHRD V3.3 *** A0A2U1KDF3_ARTAN)
Solyc12g099920.2	251.389	-0.367445	0.162756	-2.25764	0.0239679	0.243025	hypothetical protein (AHRD V3.3 *-* AT1G21560.6)
Solyc03g096980.1	1402.61	-0.367332	0.169785	-2.16351	0.0305019	0.280996	Cytochrome P450 (AHRD V3.3 *** A0A200R6R8_9MAGN)
Solyc07g005660.4	328.492	-0.367117	0.172319	-2.13045	0.0331342	0.293662	Purine permease (AHRD V3.3 *** A0A2P5FNM5_TREOI)
Solyc12g009470.2	916.066	-0.366873	0.178177	-2.05903	0.0394914	0.320917	yellow-green-2
Solyc06g053840.3	671.806	-0.366427	0.231224	-1.58473	0.113028	0.549585	auxin-regulated IAA4
Solyc01g099840.3	3413.9	-0.366059	0.269982	-1.35587	0.175142	0.65246	Dormancy/auxin associated protein (AHRD V3.3 *** A0A2K3MXX9_TRIPR)
Solyc01g107650.3	1153.55	-0.365873	0.156714	-2.33465	0.0195615	0.216793	Ovary receptor kinase 1 (AHRD V3.3 *** S4WIP5_SOLCH)
Solyc12g013840.3	516.171	-0.365843	0.18303	-1.99882	0.0456278	0.345704	Protein SPA1-RELATED 3 (AHRD V3.3 *** A0A2G2VZ51_CAPBA)
Solyc08g006120.3	84.6267	-0.365747	0.319135	-1.14606	0.251771	0.741337	mitochondrial import inner membrane translocase subunit Tim16 (AHRD V3.3 *** A0A2I4HS40_9ROSI),Pfam:PF03656
Solyc04g072490.4	181.034	-0.365588	0.263227	-1.38887	0.164873	0.638903	Mitochondrial transcription termination factor family protein (AHRD V3.3 *-* Q9SD94_ARATH)
Solyc05g013720.3	619.112	-0.36557	0.234762	-1.5572	0.119424	0.5635	Alpha-galactosidase (AHRD V3.3 *** A0A2G3B902_CAPCH)
Solyc07g007110.4	981.111	-0.365539	0.169796	-2.15282	0.0313331	0.285123	Peptidyl-prolyl cis-trans isomerase (AHRD V3.3 *** A0A2U1P8R3_ARTAN)
Solyc03g120560.3	457.552	-0.365484	0.212409	-1.72066	0.0853122	0.478738	Protein NRT1/ PTR FAMILY 1.1 (AHRD V3.3 *** A0A2G3A3M4_CAPAN)
Solyc09g007420.4	105.721	-0.365214	0.261465	-1.3968	0.162474	0.636723	Glycosyltransferases (AHRD V3.3 *** K4CQD1_SOLLC)
Solyc08g075470.3	453.233	-0.365175	0.131672	-2.77337	0.00554785	0.103594	WAT1-related protein (AHRD V3.3 *** K4CMR4_SOLLC)
Solyc04g082630.3	22226.5	-0.364961	0.0969141	-3.76582	0.000166002	0.0120751	Glyceraldehyde-3-phosphate dehydrogenase (AHRD V3.3 *** A0A2G2X1C8_CAPBA)
Solyc10g006900.3	21498	-0.364777	0.206516	-1.76634	0.0773393	0.458262	light dependent NADH:protochlorophyllide oxidoreductase 3 s2
Solyc09g065860.3	171.046	-0.364766	0.177702	-2.05269	0.0401027	0.32428	Phosphoribulokinase/uridine kinase (AHRD V3.3 *** A0A200Q4F8_9MAGN)
Solyc09g066150.2	107.274	-0.364662	0.530698	-0.687137	0.491997	0.889705	Cytochrome P450 (AHRD V3.3 *** A0A200Q4A2_9MAGN)
Solyc02g067360.3	371.357	-0.364467	0.201456	-1.80916	0.0704261	0.435248	Protease Do-like 8, chloroplastic (AHRD V3.3 *** A0A2G3A5X1_CAPAN)
Solyc12g056850.2	597.187	-0.364449	0.250342	-1.4558	0.145447	0.612171	Chaperone protein DnaJ (AHRD V3.3 *** A0A1J3GRV8_NOCCA)
Solyc00g500070.1	18.8937	-0.364051	0.5782	-0.629629	0.528937	0.90749	ATP-dependent Clp protease proteolytic subunit (AHRD V3.3 *** CLPP_SOLTU)
Solyc12g088320.2	291.954	-0.363964	0.254615	-1.42947	0.152869	0.622998	LIM domain-containing protein (AHRD V3.3 *** A0A1Q3ALK2_CEPFO)
Solyc09g015670.3	1936.6	-0.363941	0.231681	-1.57087	0.116213	0.556361	Vacuolar sorting receptor protein (AHRD V3.3 *** C6KI57_LILLO)
Solyc01g105540.4	2826.97	-0.363857	0.187992	-1.93549	0.0529305	0.373383	Dicarboxylate transporter 2.1, chloroplastic (AHRD V3.3 *** A0A2G2VAJ2_CAPBA)
Solyc05g008625.1	63.5849	-0.36368	0.328885	-1.1058	0.268815	0.755918	Unknown protein
Solyc02g068140.3	511.682	-0.363637	0.214551	-1.69487	0.0900996	0.495026	Major facilitator superfamily protein (AHRD V3.3 *** A0A2U1PZJ0_ARTAN)
Solyc04g079190.4	95.5757	-0.36361	0.220785	-1.64689	0.0995801	0.519289	Alpha/beta-Hydrolases superfamily protein (AHRD V3.3 *** A0A2U1KK17_ARTAN)
Solyc12g016210.2	50.7703	-0.363499	0.344597	-1.05485	0.291493	0.773601	tRNA dimethylallyltransferase (AHRD V3.3 *** AT3G23255.2)
Solyc09g090445.1	177.608	-0.363304	0.234701	-1.54795	0.121636	0.567372	jacalin-related lectin 3-like (AHRD V3.3 *** A0A2G2ZUE0_CAPAN)
Solyc03g094030.4	317.442	-0.36325	0.163524	-2.22138	0.026325	0.256511	Mediator of RNA polymerase II transcription subunit 31 (AHRD V3.3 *** A0A0K9R349_SPIOL)
Solyc03g006050.4	233.331	-0.362967	0.225314	-1.61094	0.107193	0.537293	receptor-like protein 51 (AHRD V3.3 *-* A0A2I4GVM3_9ROSI)
Solyc03g114110.4	417.531	-0.362841	0.203133	-1.78623	0.0740626	0.44647	Cyclic nucleotide-gated channel 16 (AHRD V3.3 *** A0A2U1QP75_ARTAN)
Solyc05g041430.3	243.938	-0.362657	0.232069	-1.56271	0.118121	0.561265	PTB domain engulfment adapter (AHRD V3.3 *** A0A1P8B0D8_ARATH)
Solyc06g082970.3	1215.04	-0.362525	0.166644	-2.17544	0.0295971	0.276286	Chaperone DnaJ-domain superfamily protein (AHRD V3.3 *** A0A0F7H181_9ROSI)
Solyc09g092210.4	83.1685	-0.362497	0.241369	-1.50184	0.133138	0.587337	Protein BOBBER 1 (AHRD V3.3 *-* A0A2G2W249_CAPBA)
Solyc07g005090.4	366.686	-0.362426	0.258155	-1.40391	0.160347	0.633064	Glycosyl hydrolase family protein with chitinase insertion domain-containing protein (AHRD V3.3 *** A0A2U1N1A8_ARTAN)
Solyc10g008980.4	26606.3	-0.362409	0.182068	-1.99051	0.0465345	0.348772	triose phosphate translocator
Solyc01g008100.3	1287.86	-0.362262	0.171594	-2.11116	0.0347587	0.301307	Transferring glycosyl group transferase (AHRD V3.3 *** Q8L9Q7_ARATH)
Solyc12g010380.3	1103.44	-0.362082	0.185673	-1.9501	0.0511638	0.366767	Adenylate kinase (AHRD V3.3 *** A0A2U1NM67_ARTAN)
Solyc10g075090.3	26.7372	-0.362004	0.54478	-0.664495	0.506373	0.896051	Non-specific lipid-transfer protein (AHRD V3.3 *** K4D1V1_SOLLC)
Solyc09g091100.4	500.761	-0.361519	0.155381	-2.32666	0.0199832	0.21975	7-hydroxymethyl chlorophyll a reductase, chloroplastic (AHRD V3.3 *** A0A2G2VZY5_CAPBA)
Solyc04g082930.3	241.869	-0.361477	0.208978	-1.72974	0.0836768	0.474678	Chlorophyll a-b binding protein, chloroplastic (AHRD V3.3 *-* A0A1U8GA31_CAPAN)
Solyc02g088470.1	602.835	-0.361374	0.152897	-2.36351	0.0181026	0.206726	Pentatricopeptide repeat-containing protein (AHRD V3.3 *** A0A2G3D9J1_CAPCH)
Solyc09g098180.4	248.582	-0.361359	0.332289	-1.08748	0.276823	0.762092	Pirin-like protein (AHRD V3.3 *** A0A2G3CR97_CAPCH)
Solyc04g010290.4	518.79	-0.361273	0.178993	-2.01836	0.0435533	0.33869	Core-2/I-branching beta-16-N-acetylglucosaminyltransferase family protein (AHRD V3.3 *** B6ST68_MAIZE)
Solyc01g096250.2	704.728	-0.36108	0.241026	-1.4981	0.134107	0.589308	proline-rich receptor-like protein kinase PERK2 (AHRD V3.3 *-* A0A2I4GSB7_9ROSI)
Solyc05g017900.3	78.9385	-0.360969	0.35624	-1.01328	0.310928	0.788638	EamA domain-containing protein (AHRD V3.3 *-* A0A2U1MSW3_ARTAN)
Solyc01g104770.4	1213.44	-0.360963	0.245082	-1.47282	0.140798	0.604412	Actin-related protein (AHRD V3.3 *** A0A200RCC6_9MAGN)
Solyc01g103140.3	483.49	-0.360926	0.22753	-1.58628	0.112677	0.54856	Chloride channel protein (AHRD V3.3 *** K4B1P0_SOLLC)
Solyc02g069030.3	74.7797	-0.360914	0.248967	-1.44964	0.147158	0.614215	Phloem protein 2-like protein (AHRD V3.3 *** A0A2U1PTN1_ARTAN)
Solyc03g117800.4	434.786	-0.360826	0.29115	-1.23931	0.21523	0.701198	Protein ECERIFERUM 3 (AHRD V3.3 *** A0A2G2WQK1_CAPBA)
Solyc06g053610.3	184.519	-0.360661	0.339798	-1.0614	0.288509	0.772343	R2R3MYB transcription factor 14
Solyc01g091660.3	118.933	-0.360142	0.339587	-1.06053	0.288904	0.772403	NAD(P)-binding Rossmann-fold superfamily protein (AHRD V3.3 *** A0A2U1QER6_ARTAN),Pfam:PF13561
Solyc02g093290.3	1617.2	-0.359838	0.235768	-1.52624	0.126951	0.577721	Nicotinate phosphoribosyltransferase (AHRD V3.3 *** A0A2G3D572_CAPCH)
Solyc06g019200.4	445.943	-0.359718	0.188209	-1.91127	0.0559702	0.38396	Ethylene-dependent gravitropism-deficient and yellow-green-like 2 (AHRD V3.3 *** F4K0T6_ARATH)
Solyc09g015190.2	17.4011	-0.359654	0.424447	-0.847348	0.396801	0.840768	Dehydration-responsive element-binding protein 2D (AHRD V3.3 *-* A0A2G3BKG9_CAPCH)
Solyc09g083120.3	357.649	-0.359344	0.221698	-1.62087	0.105045	0.532531	Acylamino-acid-releasing enzyme (AHRD V3.3 *** A0A1J3FLE9_NOCCA)
Solyc07g041900.3	3118.77	-0.35928	0.301886	-1.19012	0.234001	0.722144	cysteine proteinase
Solyc02g091890.3	2893.82	-0.359017	0.194966	-1.84143	0.065558	0.419476	myb-like protein X (AHRD V3.3 *-* A0A2I4FW88_9ROSI)
Solyc06g054410.4	973.634	-0.358804	0.154509	-2.32222	0.0202212	0.221153	IAA-amino acid hydrolase ILR1 (AHRD V3.3 *** A0A2G2WJJ8_CAPBA)
Solyc06g074260.4	2832.28	-0.358777	0.200995	-1.78501	0.0742604	0.447053	senescence regulator (Protein of unknown function%2C DUF584) (AHRD V3.3 *** AT3G15040.1)
Solyc12g011410.1	68.4806	-0.358634	0.307053	-1.16799	0.242811	0.731866	Unknown protein
Solyc05g014700.3	62.7213	-0.358617	0.298371	-1.20192	0.229396	0.717321	Acid phosphatase/vanadium-dependent haloperoxidase-related protein (AHRD V3.3 *** Q9FXC5_ARATH)
Solyc08g078345.1	8.19317	-0.358608	0.581637	-0.616549	0.537532	0.910845	Unknown protein
Solyc02g093150.3	254.167	-0.358359	0.220517	-1.62509	0.104144	0.529667	APETALA2c
Solyc12g100040.2	247.462	-0.358034	0.195481	-1.83155	0.067018	0.424232	Sequence-specific DNA binding transcription factor (AHRD V3.3 *** A0A2K3PC30_TRIPR)
Solyc06g082190.3	213.397	-0.357942	0.191898	-1.86527	0.0621434	0.407615	Protein kinase like protein (AHRD V3.3 *** Q0WN89_ARATH)
Solyc12g087840.1	98.6998	-0.357862	0.204076	-1.75357	0.0795041	0.4635	RING/U-box superfamily protein (AHRD V3.3 *-* A0A2U1LC40_ARTAN)
Solyc01g087520.3	1455.54	-0.357646	0.151484	-2.36095	0.0182281	0.207339	Ferredoxin-thioredoxin reductase, variable chain (AHRD V3.3 *** A0A2G2XSR5_CAPBA)
Solyc08g076740.4	157.491	-0.357554	0.266149	-1.34343	0.179131	0.658726	ER-based factor for assembly of V-ATPase (AHRD V3.3 *-* AT5G52980.1)
Solyc01g005520.4	2331.57	-0.357511	0.157678	-2.26735	0.0233686	0.240047	Protein LOW PSII ACCUMULATION 1, chloroplastic (AHRD V3.3 *-* A0A1J3E7D8_NOCCA)
Solyc03g006970.1	4381.04	-0.357494	0.22131	-1.61535	0.106235	0.534934	serine protease SBT2
Solyc04g082700.3	2576.8	-0.357395	0.169068	-2.11392	0.0345223	0.300726	Tonoplast monosaccharide transporter 2
Solyc01g107910.4	584.253	-0.357111	0.174453	-2.04704	0.0406545	0.325874	caffeoyl-CoA O-methyltransferase (AHRD V3.3 *** A0A2I4EET3_9ROSI)
Solyc03g013240.4	434.735	-0.357051	0.213863	-1.66954	0.0950112	0.508191	lysine-tRNA ligase (AHRD V3.3 *** AT3G01060.1)
Solyc02g085100.3	2695.86	-0.356632	0.127035	-2.80736	0.00499494	0.0973629	Glucose-6-phosphate 1-epimerase (AHRD V3.3 *** A0A2G3AQU6_CAPCH)
Solyc01g079410.3	867.542	-0.356278	0.273164	-1.30426	0.192144	0.674962	Calcium-dependent phosphotriesterase superfamily protein (AHRD V3.3 *** A0A2U1MTE8_ARTAN)
Solyc04g079960.1	249.927	-0.356263	0.197965	-1.79963	0.0719196	0.439675	geranylgeranyl pyrophosphate synthase 2
Solyc03g119630.4	29.6604	-0.356251	0.380365	-0.936602	0.348963	0.808506	Unknown protein
Solyc03g026130.3	186.564	-0.35615	0.271421	-1.31217	0.189463	0.672005	Cytochrome P450 (AHRD V3.3 *** A0A2U1KE50_ARTAN)
Solyc03g060510.4	582.425	-0.35573	0.154952	-2.29574	0.021691	0.230024	Keratin-associated protein, putative (DUF819) (AHRD V3.3 *** Q9LTG3_ARATH)
Solyc01g005670.3	120.53	-0.355636	0.198706	-1.78976	0.0734931	0.443792	BTB/POZ domain-containing protein (AHRD V3.3 *** A0A2I0X876_9ASPA)
Solyc07g022900.4	2214.87	-0.355595	0.132878	-2.67609	0.00744861	0.124606	Chlorophyll a-b binding protein, chloroplastic (AHRD V3.3 *** A0A2G2V6L4_CAPBA)
Solyc11g018770.3	104.904	-0.355503	0.375669	-0.946319	0.343986	0.805791	Polynucleotide adenylyltransferase family protein (AHRD V3.3 *** A0A2U1LIC0_ARTAN)
Solyc02g063290.3	82.1562	-0.355499	0.273742	-1.29866	0.194059	0.677314	Histone chaperone (AHRD V3.3 *** A9TVI5_PHYPA)
Solyc04g081330.4	1423	-0.355069	0.16506	-2.15114	0.0314649	0.285735	DUF3119 domain-containing protein (AHRD V3.3 *** A0A1Q3BKA3_CEPFO)
Solyc08g066850.3	626.071	-0.354901	0.150946	-2.35118	0.0187141	0.210165	Lactoylglutathione lyase (AHRD V3.3 *** A0A1U8DS55_CAPAN)
Solyc09g074550.3	110.61	-0.354887	0.301592	-1.17671	0.239311	0.727238	CASP-like protein (AHRD V3.3 *** A0A2U1NML5_ARTAN)
Solyc09g011240.3	943.172	-0.354874	0.16342	-2.17155	0.0298897	0.277769	NAD(P)-linked oxidoreductase superfamily protein (AHRD V3.3 *** A0A2U1L511_ARTAN)
Solyc05g014260.3	1090.28	-0.354784	0.285135	-1.24427	0.213402	0.69965	Two-component response regulator (AHRD V3.3 *** A0A2G3B918_CAPCH)
Solyc12g038520.3	193.478	-0.354762	0.297873	-1.19098	0.23366	0.72198	Squamosa promoter binding protein 6c
Solyc01g095430.3	19033.1	-0.354629	0.138486	-2.56076	0.0104443	0.150655	Protein CURVATURE THYLAKOID 1A, chloroplastic (AHRD V3.3 *** A0A2G2YXY1_CAPAN)
Solyc06g082410.1	72.0111	-0.354583	0.304207	-1.1656	0.243777	0.732709	Major facilitator superfamily protein (AHRD V3.3 *-* A0A2U1QBS1_ARTAN)
Solyc11g007020.2	1917.48	-0.35456	0.220333	-1.6092	0.107573	0.538073	mevalonate disphosphate decarboxylase
Solyc05g008230.3	1694.62	-0.354554	0.221658	-1.59955	0.109698	0.543318	RING-type E3 ubiquitin transferase (AHRD V3.3 *** A0A2G3B5V3_CAPCH)
Solyc10g006350.3	662.566	-0.354472	0.129975	-2.72723	0.00638685	0.114183	CONSTANS interacting protein 7
Solyc12g055980.1	71.4726	-0.354306	0.488683	-0.725021	0.468439	0.882686	Endoglucanase (AHRD V3.3 *-* A0A2G2VH75_CAPBA)
Solyc07g055400.2	55.2777	-0.35411	0.356151	-0.994267	0.320093	0.793188	Lectin-domain receptor-like kinase (AHRD V3.3 *-* G4XXY5_NICAT)
Solyc01g094700.4	4880.08	-0.353999	0.22475	-1.57508	0.115239	0.553791	Glycerol-3-phosphate acyltransferase, expressed (AHRD V3.3 *** D8L9N9_WHEAT)
Solyc11g017360.3	44.8723	-0.353787	0.398251	-0.888351	0.374352	0.827218	Transcription factor DIVARICATA-like (AHRD V3.3 *-* A0A2P6VGL2_9CHLO)
Solyc09g098030.4	3779.33	-0.353731	0.212916	-1.66136	0.0966404	0.512165	Geraniol 8-hydroxylase (AHRD V3.3 *** A0A2G3CQY8_CAPCH)
Solyc02g090100.1	1154.26	-0.353696	0.148721	-2.37825	0.0173952	0.202285	homolog of Synechocystis YCF37 (AHRD V3.3 *** AT2G23670.1)
Solyc02g065240.3	472.806	-0.353673	0.211532	-1.67196	0.0945318	0.506698	Methyl esterase 1 (AHRD V3.3 *** A0A2U1LMY0_ARTAN)
Solyc02g062130.4	107.44	-0.353415	0.262016	-1.34883	0.177392	0.655568	Ferredoxin--NADP reductase, chloroplastic (AHRD V3.3 *** K4B6A3_SOLLC)
Solyc07g061740.4	568.135	-0.353004	0.200308	-1.7623	0.0780183	0.459516	Ankyrin repeat (AHRD V3.3 *** A0A200Q4D4_9MAGN)
Solyc09g008920.3	3836.07	-0.352903	0.146666	-2.40618	0.0161204	0.194224	Geranylgeranyl pyrophosphate synthase (AHRD V3.3 *** Q8LAW5_ARATH)
Solyc10g085690.2	261.424	-0.352765	0.142917	-2.46831	0.0135753	0.176021	hypothetical protein (AHRD V3.3 *-* AT2G38570.1)
Solyc11g066110.2	5549.07	-0.352718	0.135596	-2.60124	0.0092888	0.141079	Membrane insertase OXA1/ALB3/YidC (AHRD V3.3 *** A0A200R6K9_9MAGN)
Solyc11g011495.1	43.3201	-0.352684	0.374028	-0.942936	0.345714	0.806579	zinc finger protein 830 (AHRD V3.3 *-* XP_004250205.1)
Solyc06g074370.3	432.844	-0.352591	0.184796	-1.908	0.0563917	0.384875	Sialyltransferase-like protein (AHRD V3.3 *** Q4JEZ5_GOSRA)
Solyc06g068270.3	92.8114	-0.352421	0.23439	-1.50357	0.132692	0.586655	2-oxoglutarate (2OG) and Fe(II)-dependent oxygenase superfamily protein (AHRD V3.3 *** Q9XIA5_ARATH)
Solyc05g054530.1	338.875	-0.352225	0.210446	-1.67371	0.0941881	0.505775	transmembrane protein (AHRD V3.3 *-* AT5G59350.1)
Solyc09g007850.3	9627.83	-0.352192	0.131967	-2.66878	0.00761279	0.125786	RNA-binding protein (AHRD V3.3 *** A0A2U1PI86_ARTAN)
Solyc06g060310.3	3076.46	-0.351967	0.157691	-2.232	0.0256148	0.252983	Chlorophyllide a oxygenase, chloroplastic (AHRD V3.3 *** A0A2G3C7C2_CAPCH)
Solyc05g053760.4	212.298	-0.351925	0.312775	-1.12517	0.260517	0.747794	Chaperone protein DnaJ (AHRD V3.3 *** A0A2G3AV72_CAPCH)
Solyc01g091200.4	829.313	-0.351708	0.179307	-1.96148	0.0498232	0.361583	UDP-glucuronate 4-epimerase 4 (AHRD V3.3 *** A0A1J3F7T2_NOCCA)
Solyc01g079790.4	5443.06	-0.351376	0.115823	-3.03373	0.00241549	0.060313	ADP-glucose pyrophosphorylase large subunit 3
Solyc11g008620.2	8011.5	-0.350889	0.0988825	-3.54855	0.00038736	0.0197616	Phosphoglycolate phosphatase (AHRD V3.3 *** A0A2G3B0Q7_CAPCH)
Solyc08g068480.1	37.7011	-0.350792	0.366533	-0.957054	0.33854	0.80512	Auxin-responsive GH3 family protein (AHRD V3.3 *-* A0A2U1MRW5_ARTAN)
Solyc06g009050.3	98.7746	-0.350566	0.277911	-1.26143	0.207153	0.692166	Adenine nucleotide alpha hydrolases-like superfamily protein (AHRD V3.3 *** O82240_ARATH)
Solyc10g086530.1	79.25	-0.350504	0.341394	-1.02669	0.304569	0.78315	Transcription factor GRAS (AHRD V3.3 *** A0A200R547_9MAGN)
Solyc06g062370.4	5737.08	-0.350476	0.628232	-0.557877	0.576928	0.925789	acid phosphatase 1-like (AHRD V3.3 *** A0A1U7W9D3_NICSY)
Solyc02g086860.4	262.977	-0.350465	0.206029	-1.70105	0.0889345	0.490665	CASP-like protein (AHRD V3.3 *** A0A2I4FB41_9ROSI)
Solyc06g083220.3	109.085	-0.350403	0.236737	-1.48013	0.138838	0.599686	P-loop containing nucleoside triphosphate hydrolases superfamily protein (AHRD V3.3 *** A0A2K3MR94_TRIPR)
Solyc08g068590.4	508.207	-0.350402	0.156621	-2.23726	0.0252691	0.250975	Plastid lipid-associated protein/fibrillin conserved domain (AHRD V3.3 *** A0A200PLI3_9MAGN)
Solyc09g008460.3	267.264	-0.350345	0.213305	-1.64246	0.100495	0.521603	RAB GTPase (AHRD V3.3 *** A0A2U1PC99_ARTAN)
Solyc08g078670.2	1172.74	-0.350284	0.188835	-1.85497	0.0635998	0.413197	Eukaryotic aspartyl protease family protein (AHRD V3.3 *** A0A061G3B8_THECC)
Solyc12g005990.2	425.856	-0.350076	0.155045	-2.25789	0.0239523	0.243025	Protein-tyrosine-phosphatase IBR5 (AHRD V3.3 *** A0A1U8E2D0_CAPAN)
Solyc03g112640.3	225.61	-0.349987	0.271795	-1.28768	0.197856	0.681647	Sec14p-like phosphatidylinositol transfer family protein (AHRD V3.3 *** A0A2U1Q4D3_ARTAN)
Solyc08g005300.3	398.748	-0.349945	0.163746	-2.13712	0.0325884	0.291157	DnaJ domain (AHRD V3.3 *-* A0A200PXA9_9MAGN)
Solyc12g099260.2	4018.04	-0.349895	0.238176	-1.46906	0.141816	0.606109	Citrate synthase-like (AHRD V3.3 *** A0A200R252_9MAGN)
Solyc06g068480.3	2003.89	-0.349723	0.121103	-2.88782	0.0038792	0.0822954	Protein LOW PSII ACCUMULATION 3, chloroplastic (AHRD V3.3 *** A0A1U8H521_CAPAN)
Solyc10g005700.3	1338.92	-0.349377	0.152542	-2.29036	0.0220004	0.232607	hypothetical protein (AHRD V3.3 *** AT4G26450.2)
Solyc05g006730.4	81.4577	-0.349124	0.29385	-1.1881	0.234794	0.723233	Glutathione S-transferase (AHRD V3.3 *** A0A200QY01_9MAGN)
Solyc10g081810.3	57.8244	-0.349043	0.348345	-1.002	0.316341	0.791543	MD-2-related lipid recognition domain-containing protein / ML domain-containing protein (AHRD V3.3 *** A0A2U1NF61_ARTAN)
Solyc11g010960.2	2788.05	-0.348872	0.163931	-2.12817	0.0333232	0.294746	Alcohol dehydrogenase (AHRD V3.3 *** A0A1Y1I027_KLENI)
Solyc10g005640.4	231.007	-0.348681	0.220487	-1.58142	0.113783	0.551283	Protein phosphatase 2C (AHRD V3.3 *** A0A2U1PF73_ARTAN)
Solyc11g010480.2	1995.75	-0.348287	0.207189	-1.68101	0.0927603	0.502069	Protein CURVATURE THYLAKOID 1A, chloroplastic (AHRD V3.3 *** A0A2G3B0C6_CAPCH)
Solyc03g096870.3	107.57	-0.347965	0.534225	-0.651345	NA	NA	cell division cycle 20.2, cofactor of APC complex-like (AHRD V3.3 *** A0A2I4FBA0_9ROSI)
Solyc10g054670.3	65.193	-0.347927	0.407584	-0.853633	0.393309	0.838575	Unknown protein
Solyc09g008840.4	240.677	-0.34787	0.201492	-1.72647	0.084263	0.476476	Pyruvate kinase (AHRD V3.3 *** A0A2G3BIP6_CAPCH)
Solyc01g058205.1	81.2004	-0.347839	0.2426	-1.4338	0.15163	0.620901	Pentatricopeptide repeat-containing protein (AHRD V3.3 *** A0A2G2XPG9_CAPBA)
Solyc02g094120.3	2317.09	-0.347806	0.183459	-1.89583	0.0579824	0.390499	sulfite oxidase
Solyc11g072490.2	2564.38	-0.347705	0.113587	-3.06114	0.00220499	0.0571393	Interactor of constitutive active ROPs-like protein (AHRD V3.3 *** A0A2K3N4K9_TRIPR)
Solyc01g112280.3	2070.74	-0.347683	0.230428	-1.50886	0.131335	0.583987	partialaminoacylase-1
Solyc02g090070.3	829.913	-0.347617	0.156974	-2.21449	0.0267952	0.259862	BTB/POZ domain-containing protein (AHRD V3.3 *** A0A2G3D8Z6_CAPCH)
Solyc09g064500.3	2806.95	-0.347542	0.147484	-2.35647	0.0184493	0.208249	Photosystem II reaction center Psb28 protein (AHRD V3.3 *** A0A1U8EF03_CAPAN)
Solyc12g008690.3	1214.67	-0.347036	0.135425	-2.56257	0.0103899	0.150116	IAA-amino acid hydrolase ILR1-like protein (AHRD V3.3 *** A0A2K3NR96_TRIPR)
Solyc11g007680.2	2066.1	-0.347019	0.160366	-2.16392	0.0304708	0.280996	hypothetical protein (AHRD V3.3 *** AT3G52230.1)
Solyc03g097910.4	1193.11	-0.346914	0.155779	-2.22696	0.0259499	0.254876	putative dehydrogenase
Solyc08g005677.1	410.871	-0.346894	0.369035	-0.940004	0.347216	0.807433	Terpene synthase (AHRD V3.3 *** G5CV36_SOLLC)
Solyc01g068030.3	1546.87	-0.346848	0.17946	-1.93273	0.0532694	0.37443	Polyketide cyclase / dehydrase and lipid transport protein (AHRD V3.3 *** Q1G3L2_ARATH)
Solyc01g110720.2	80.9451	-0.34684	0.270513	-1.28216	0.199788	0.682897	Auxin-responsive protein SAUR21 (AHRD V3.3 *** A0A2G3BWF1_CAPCH)
Solyc05g051700.3	1874.67	-0.346661	0.196059	-1.76815	0.0770365	0.457693	Iron-sulfur assembly protein IscA, chloroplastic (AHRD V3.3 *** A0A1U8GYV7_CAPAN)
Solyc06g069170.4	3504.12	-0.346442	0.124815	-2.77563	0.0055094	0.103295	AT-rich interactive domain protein (AHRD V3.3 *** AT1G73885.1)
Solyc04g072230.4	310.125	-0.346338	0.227178	-1.52452	0.127379	0.57822	Protein kinase superfamily protein (AHRD V3.3 *** A0A2U1PVM4_ARTAN)
Solyc02g068270.4	577.047	-0.346331	0.13737	-2.52115	0.0116973	0.160613	transmembrane protein (AHRD V3.3 *** AT3G51510.1)
Solyc02g082680.4	907.16	-0.346315	0.216055	-1.6029	0.108956	0.541841	RB1-inducible coiled-coil protein (AHRD V3.3 *** AT2G17550.1)
Solyc02g081380.3	800.078	-0.346292	0.147784	-2.34322	0.0191181	0.213618	Ras-related protein Rab-5C (AHRD V3.3 *** A0A2G3A9R5_CAPAN)
Solyc02g078720.4	151.895	-0.346258	0.198643	-1.74312	0.0813127	0.46817	multidrug resistance protein (AHRD V3.3 *** AT1G58007.4)
Solyc07g055640.1	813.968	-0.346115	0.307514	-1.12553	0.260366	0.747794	Immunity to Fusarium wilt race 3
Solyc05g012140.3	339.635	-0.345957	0.282409	-1.22502	0.220567	0.706632	Pentatricopeptide repeat-containing protein, chloroplastic (AHRD V3.3 *** A0A1U8ELM4_CAPAN)
Solyc01g094720.3	1853.38	-0.345736	0.118163	-2.92594	0.00343418	0.0762345	Phosphate transporter (AHRD V3.3 *** A0A2H4H6T0_MALDO)
Solyc09g009940.3	2839.48	-0.34568	0.150118	-2.30272	0.0212948	0.227869	Signal recognition particle protein (AHRD V3.3 *** A0A1U8EGH6_CAPAN)
Solyc08g008290.3	1497.04	-0.345302	0.294528	-1.17239	0.24104	0.72911	Unknown protein
Solyc02g070385.1	29.1076	-0.345149	0.386048	-0.89406	0.37129	0.825353	Unknown protein
Solyc02g093170.4	707.243	-0.345008	0.158541	-2.17615	0.0295442	0.275939	Cyclin delta-3 (AHRD V3.3 *** F4JJY7_ARATH)
Solyc07g062260.3	866.776	-0.344902	0.230232	-1.49806	0.134117	0.589308	BES1/BZR1 (AHRD V3.3 *** A0A2K3PP13_TRIPR)
Solyc12g036130.1	50.575	-0.344846	0.486259	-0.709183	0.478211	0.88496	ABC transporter C family member 2 (AHRD V3.3 *-* A0A2G3DGG8_CAPCH)
Solyc06g053400.3	825.064	-0.344827	0.22318	-1.54506	0.122332	0.569029	Isopropylmalate synthase (AHRD V3.3 *** K4C627_SOLLC)
Solyc04g015340.3	2043.9	-0.344744	0.175676	-1.96238	0.0497179	0.361583	Carboxypeptidase (AHRD V3.3 *** A0A2G2VL35_CAPBA)
Solyc01g102950.3	409.006	-0.344724	0.261103	-1.32026	0.186747	0.667971	Lycopene beta/epsilon cyclase protein (AHRD V3.3 *** A0A2U1QDC2_ARTAN)
Solyc04g079000.4	643.694	-0.344574	0.160872	-2.14191	0.0322005	0.289151	Protein TIC 22, chloroplastic (AHRD V3.3 *** A0A2G2ZRP4_CAPAN)
Solyc04g056580.3	1135.09	-0.344555	0.212765	-1.61941	0.105358	0.532933	Transmembrane protein, putative (DUF2358) (AHRD V3.3 *** Q8L604_ARATH)
Solyc02g063150.3	128066	-0.344452	0.131077	-2.62785	0.00859251	0.135005	RuBP carboxylase small subunit
Solyc11g069600.2	1400.4	-0.344412	0.207409	-1.66054	0.0968051	0.512424	Zinc finger C3HC4 type (RING finger) protein (AHRD V3.3 *** A0A2K3NPY3_TRIPR)
Solyc07g006780.3	496.203	-0.344262	0.175641	-1.96004	0.0499914	0.361683	Carbohydrate kinase (AHRD V3.3 *** A0A200QIB4_9MAGN)
Solyc08g079740.3	453.808	-0.344085	0.16317	-2.10875	0.0349665	0.302059	Leucine-rich receptor-like protein kinase family protein (AHRD V3.3 *** A0A0K9NNG1_ZOSMR)
Solyc06g075600.3	53.1056	-0.344001	0.258418	-1.33118	0.18313	0.663506	Ankyrin repeat-containing protein (AHRD V3.3 *** A0A2G3CAY4_CAPCH)
Solyc05g050280.3	607.277	-0.343795	0.170837	-2.01242	0.0441762	0.340686	Auxin-responsive GH3 family protein (AHRD V3.3 *** A0A2U1NZC8_ARTAN)
Solyc06g066640.3	17581	-0.343688	0.16879	-2.03619	0.0417317	0.330179	Photosystem I reaction center subunit VI, chloroplastic (AHRD V3.3 *** A0A2G2WLH8_CAPBA)
Solyc06g008920.3	413.864	-0.343587	0.166131	-2.06817	0.0386237	0.317822	AMP-dependent synthetase/ligase (AHRD V3.3 *** A0A200QNF3_9MAGN)
Solyc01g099110.4	1134.86	-0.343414	0.143159	-2.39883	0.0164475	0.196183	Xaa-Pro aminopeptidase (AHRD V3.3 *** A0A2I0XJM9_9ASPA)
Solyc03g097940.3	69.4496	-0.343361	0.279746	-1.2274	0.219671	0.706004	Potassium channel SKOR (AHRD V3.3 *** A0A2G3A0N7_CAPAN)
Solyc02g079870.4	123.446	-0.343349	0.251469	-1.36537	0.172136	0.647758	Unknown protein
Solyc11g007900.3	2984.55	-0.343337	0.143008	-2.40083	0.0163579	0.195867	EEIG1/EHBP1 N-terminal domain (AHRD V3.3 *-* A0A200R5E0_9MAGN)
Solyc08g006560.3	58.6551	-0.343163	0.39831	-0.861548	0.388936	0.835768	3-oxoacyl-[acyl-carrier-protein] synthase 3 (AHRD V3.3 *** A0A2U1LL37_ARTAN)
Solyc07g054110.2	14.0154	-0.343052	0.507923	-0.675401	0.499421	0.893576	Pentatricopeptide repeat (AHRD V3.3 *-* A0A200QWZ8_9MAGN)
Solyc07g053140.3	350.579	-0.343003	0.216621	-1.58342	0.113325	0.550384	Zinc finger protein/CONSTANS-like protein (AHRD V3.3 *-* A0A2K3M573_TRIPR)
Solyc03g121910.1	3106.41	-0.34291	0.245234	-1.3983	0.162023	0.636346	Threonine synthase (AHRD V3.3 *** B6TPP7_MAIZE)
Solyc03g081220.1	464.724	-0.342906	0.278617	-1.23074	0.218419	0.703897	RING-H2 zinc finger protein (AHRD V3.3 *** AT5G24460.1)
Solyc07g052610.3	384.349	-0.342831	0.202361	-1.69416	0.0902358	0.49522	cyclinU1_1
Solyc10g080870.3	437.68	-0.342767	0.350162	-0.978882	0.327638	0.79874	Cytochrome P450 (AHRD V3.3 *** A2PZD4_IPONI)
Solyc01g067630.3	578.28	-0.342734	0.207354	-1.65289	0.0983525	0.516304	NAD(P)-binding Rossmann-fold superfamily protein (AHRD V3.3 *** Q8VZB1_ARATH)
Solyc01g097310.3	2498.82	-0.342632	0.152467	-2.24725	0.0246243	0.247436	Sec-independent protein translocase protein TATA, chloroplastic (AHRD V3.3 *** A0A2G2W7A7_CAPBA)
Solyc06g062670.3	1246.29	-0.342415	0.176229	-1.94301	0.0520154	0.370024	Protein indeterminate-domain 7 (AHRD V3.3 *** A0A2G3C8G8_CAPCH)
Solyc08g075810.3	169.017	-0.342244	0.201406	-1.69927	0.0892683	0.491893	AMP-dependent synthetase/ligase (AHRD V3.3 *** A0A200QNF3_9MAGN)
Solyc04g045600.4	521.589	-0.342186	0.170556	-2.00629	0.044825	0.342511	Protein kinase superfamily protein (AHRD V3.3 *** F4JTH2_ARATH)
Solyc10g084090.3	131.467	-0.342028	0.243711	-1.40342	0.160492	0.633064	Pentatricopeptide repeat (AHRD V3.3 *** A0A200R5Q2_9MAGN)
Solyc01g091770.4	289.772	-0.342002	0.20897	-1.63661	0.101711	0.523462	RING/U-box superfamily protein (AHRD V3.3 *-* A0A2U1LC40_ARTAN)
Solyc03g019950.3	1022.6	-0.341946	0.178847	-1.91195	0.0558831	0.38396	Endosomal targeting BRO1-like domain-containing protein (AHRD V3.3 *** A0A2U1N0L7_ARTAN)
Solyc11g150127.1	25.5017	-0.341619	0.467845	-0.730197	0.46527	0.879654	Unknown protein
Solyc06g071945.1	9.0082	-0.341548	0.721007	-0.473709	0.635707	0.939371	Unknown protein
Solyc09g014760.4	2216.05	-0.341382	0.155991	-2.18847	0.0286352	0.270301	Chlorophyll synthase, chloroplastic (AHRD V3.3 *** A0A2G3BKC1_CAPCH)
Solyc01g066440.3	645.214	-0.341309	0.187548	-1.81984	0.0687828	0.430437	hypothetical protein (AHRD V3.3 *** AT3G06840.1)
Solyc02g065000.1	242.895	-0.341244	0.338912	-1.00688	0.313992	0.791012	Calcium-binding EF-hand (AHRD V3.3 *** A0A2U1N7Z6_ARTAN)
Solyc05g005110.1	33.9206	-0.341237	0.403079	-0.846575	0.397232	0.840781	F-box domain (AHRD V3.3 *** A0A200RDT5_9MAGN)
Solyc01g006300.3	8161.66	-0.341166	0.585924	-0.582271	0.560384	0.919544	LECEVI1A
Solyc04g080290.3	2455.33	-0.340832	0.201559	-1.69098	0.0908406	0.49632	Sec14p-like phosphatidylinositol transfer family protein (AHRD V3.3 *** Q9FRK8_ARATH)
Solyc02g078450.3	452.165	-0.340797	0.274387	-1.24203	0.214226	0.700507	tetraspanin-19-like (AHRD V3.3 *** A0A2I4GWP3_9ROSI)
Solyc01g006870.4	412.819	-0.340727	0.227977	-1.49457	0.135027	0.591396	Polyketide cyclase/dehydrase/lipid transport superfamily protein (AHRD V3.3 *** F4K3U5_ARATH)
Solyc02g094150.4	236.149	-0.340625	0.201275	-1.69233	0.0905823	0.49632	Sua5/YciO/YrdC/YwlC family protein (AHRD V3.3 *** B2SXU1_PARPJ)
Solyc08g007250.3	131.102	-0.340553	0.202334	-1.68312	0.0923509	0.500465	Disease resistance protein (AHRD V3.3 *** A0A1J3HCC1_NOCCA)
Solyc07g052730.3	147.63	-0.340545	0.254084	-1.34029	0.180152	0.659692	formin I2I isoform
Solyc01g100770.2	2332.04	-0.340451	0.291902	-1.16632	0.243485	0.732401	DUF538 domain-containing protein (AHRD V3.3 *** A0A1Q3CLQ5_CEPFO)
Solyc09g082180.3	78.0229	-0.340415	0.586134	-0.58078	0.561388	0.919965	C-8 sterol isomerase (AHRD V3.3 *** AT1G05440.1)
Solyc03g083060.3	576.948	-0.340284	0.188194	-1.80816	0.070582	0.435727	Ribonuclease P protein subunit P38-like protein (AHRD V3.3 *** AT5G53020.9)
Solyc02g069410.4	507.035	-0.340212	0.180911	-1.88055	0.0600335	0.399186	Haloacid dehalogenase-like hydrolase domain-containing protein (AHRD V3.3 *** A0A1J3HBG0_NOCCA)
Solyc05g010040.2	717.931	-0.340046	0.353782	-0.961173	0.336465	0.803007	Unknown protein
Solyc03g118310.4	180.685	-0.340035	0.273451	-1.24349	0.213685	0.699985	bHLH transcription factor 083
Solyc08g076180.3	389.85	-0.339917	0.193456	-1.75708	0.0789041	0.462325	cystic fibrosis transmembrane conductance regulator (AHRD V3.3 *** AT2G35585.1)
Solyc11g012680.3	1401.67	-0.339873	0.229021	-1.48402	0.137802	0.59802	Heavy metal transport/detoxification superfamily protein (AHRD V3.3 *-* B3H4A8_ARATH)
Solyc02g086830.3	1612.78	-0.33987	0.146822	-2.31485	0.0206212	0.222743	Protease Do-like chloroplastic-like (AHRD V3.3 *** A0A2K3P0Q7_TRIPR)
Solyc01g087190.4	470.469	-0.339822	0.262295	-1.29557	0.195123	0.678483	Chaperonin-like RbcX (AHRD V3.3 *** A0A200R9J6_9MAGN)
Solyc02g036460.3	210.791	-0.339819	0.165487	-2.05345	0.0400294	0.323951	rho GTPase-activating protein (AHRD V3.3 *-* AT5G37010.1)
Solyc07g006340.3	321.532	-0.339589	0.17893	-1.89789	0.0577109	0.389708	Acyl-CoA N-acyltransferases (NAT) superfamily protein (AHRD V3.3 *** A0A2U1QH18_ARTAN)
Solyc07g039190.4	395.969	-0.339581	0.329324	-1.03115	0.302472	0.782014	hypothetical protein (AHRD V3.3 *-* AT5G56850.4)
Solyc03g111000.3	123.251	-0.339383	0.328263	-1.03388	0.301194	0.78149	Glyceraldehyde-3-phosphate dehydrogenase (AHRD V3.3 *** A0A2G2X869_CAPBA)
Solyc01g006250.2	65.1626	-0.339346	0.287943	-1.17852	0.23859	0.726147	F-box protein (AHRD V3.3 *** A0A2G3AHK9_CAPAN)
Solyc04g076800.3	352.347	-0.339332	0.157725	-2.15142	0.0314434	0.285686	Pentatricopeptide repeat (AHRD V3.3 *** A0A200QXT4_9MAGN)
Solyc04g063240.3	2445.56	-0.339325	0.110721	-3.06467	0.00217908	0.0567171	Protein STAY-GREEN, chloroplastic (AHRD V3.3 *** A0A2G2WYV6_CAPBA)
Solyc08g006930.3	28318.8	-0.339046	0.158106	-2.14442	0.0319993	0.28869	photosystem I reaction center subunit psaK, chloroplastic (AHRD V3.3 *** A0A2G3AN63_CAPAN)
Solyc03g095860.3	748.033	-0.33901	0.186481	-1.81793	0.0690741	0.431441	Ankyrin repeat-containing protein (AHRD V3.3 *** A0A2U1NC91_ARTAN)
Solyc04g050470.4	1209.31	-0.338821	0.181842	-1.86327	0.0624238	0.408141	Ammonium transporter (AHRD V3.3 *** A0A2K3LM80_TRIPR)
Solyc10g074880.3	367.191	-0.338726	0.260397	-1.30081	0.193325	0.676083	protein RETICULATA-RELATED 3, chloroplastic-like (AHRD V3.3 *** A0A2I4E4T7_9ROSI)
Solyc06g069370.4	133.249	-0.338724	0.22854	-1.48212	0.138308	0.598804	bHLH transcription factor 046
Solyc11g013060.1	28.4936	-0.3387	0.377045	-0.898301	0.369025	0.824683	ALBINO3-like protein 2, chloroplastic (AHRD V3.3 *-* A0A1U8G0A5_CAPAN)
Solyc03g120470.4	28437.3	-0.33861	0.252813	-1.33937	0.18045	0.660147	tonoplast intrinsic protein 2.2
Solyc11g065340.2	147.07	-0.338477	0.422166	-0.801763	0.42269	0.854378	Transposase, Ptta/En/Spm, plant (AHRD V3.3 *-* A0A1R3I9M9_9ROSI)
Solyc12g007090.2	755.927	-0.338251	0.179977	-1.87941	0.0601887	0.40003	thermosome subunit gamma (AHRD V3.3 *** AT5G19540.2)
Solyc05g046140.3	51.6424	-0.338205	0.414964	-0.815022	0.41506	0.851036	Kirola (AHRD V3.3 *** A0A2G3B0M8_CAPCH)
Solyc03g093690.3	6900.07	-0.338121	0.164254	-2.05852	0.0395402	0.321166	Peptide methionine sulfoxide reductase (AHRD V3.3 *** A0A2G2X4W4_CAPBA)
Solyc01g100930.3	1368.45	-0.338048	0.212615	-1.58996	0.111844	0.547436	GDSL esterase/lipase (AHRD V3.3 *** A0A1U8GQF3_CAPAN)
Solyc10g008020.3	1663.9	-0.338044	0.153208	-2.20643	0.0273537	0.263116	S-adenosyl-L-methionine-dependent methyltransferase (AHRD V3.3 *** A0A2U1PPX3_ARTAN)
Solyc06g071320.3	341.034	-0.337943	0.270767	-1.24809	0.211997	0.697945	D-ribose-binding periplasmic protein (AHRD V3.3 *** A0A2P5F6E6_TREOI)
Solyc02g065680.3	2035.27	-0.337733	0.192463	-1.75479	0.0792951	0.462984	Amino acid transporter (AHRD V3.3 *** A0A200QY84_9MAGN)
Solyc05g005790.4	54.8063	-0.337647	0.3498	-0.965259	0.334415	0.80273	RING-H2 finger protein ATL47-like (AHRD V3.3 *** A0A2I4FLG8_9ROSI)
Solyc09g018170.4	615.87	-0.337622	0.299767	-1.12628	0.260047	0.747656	MAP kinase kinase kinase 70
Solyc02g067310.4	1122.12	-0.337587	0.169726	-1.98901	0.0467005	0.349494	Zinc-finger homeodomain protein 10 (AHRD V3.3 *** A0A2G2XD03_CAPBA)
Solyc02g065220.4	824.023	-0.3374	0.345319	-0.977067	0.328536	0.79874	Cytochrome P450 (AHRD V3.3 *** A0A1U9X5Y9_THAGA)
Solyc02g081640.4	279.201	-0.337374	0.223032	-1.51268	0.130362	0.5829	Myb_DNA-binding domain-containing protein (AHRD V3.3 *** A0A1Q3B0N5_CEPFO)
Solyc03g113620.3	1367.85	-0.337304	0.179049	-1.88387	0.0595827	0.397495	Transcription factor MYB1R1 (AHRD V3.3 *** A0A2G2WRC4_CAPBA)
Solyc10g085140.2	203.659	-0.337298	0.337515	-0.999358	0.317621	0.791883	Alkyl transferase (AHRD V3.3 *** K7X479_SOLLC)
Solyc11g066060.3	25342.2	-0.337208	0.262408	-1.28505	0.198773	0.681993	70 kDa heat shock protein (AHRD V3.3 *** Q943K7_ORYSJ)
Solyc03g034070.1	855.414	-0.337208	0.196336	-1.7175	0.085887	0.480744	anti-muellerian hormone type-2 receptor (AHRD V3.3 *** AT3G50685.1)
Solyc11g150142.1	19.9415	-0.337144	0.47425	-0.710899	0.477147	0.88496	reactive oxygen species modulator 1 (AHRD V3.3 *** A0A2I4FIE9_9ROSI)
Solyc02g084750.4	1393.66	-0.337091	0.178818	-1.8851	0.0594159	0.396682	tRNA-2-methylthio-N(6)-dimethylallyladenosine synthase (AHRD V3.3 *** A0A2N3V1C6_9BACT)
Solyc01g006020.4	978.688	-0.336843	0.17183	-1.96032	0.0499583	0.361683	BnaCnng41690D protein (AHRD V3.3 *** A0A078JEK8_BRANA)
Solyc04g011700.2	216.032	-0.336547	0.194089	-1.73399	0.0829206	0.472206	Mitochondrial transcription termination factor family protein (AHRD V3.3 *** Q9SD94_ARATH)
Solyc09g007340.4	271.939	-0.336535	0.278281	-1.20933	0.226534	0.71393	Tudor/PWWP/MBT superfamily protein (AHRD V3.3 *-* Q9LYZ0_ARATH)
Solyc08g006510.3	299.999	-0.336497	0.204864	-1.64254	0.100479	0.521603	Rossmann-fold NAD(P)-binding domain-containing protein (AHRD V3.3 *** G5DW32_SILLA)
Solyc06g082060.3	19.377	-0.33647	0.482599	-0.697204	0.485675	0.887851	Unknown protein
Solyc07g063750.3	132.973	-0.336447	0.292631	-1.14973	0.250255	0.740214	S receptor kinase (AHRD V3.3 *** A4UWL8_BRANA)
Solyc01g087710.2	339.784	-0.336438	0.205041	-1.64084	0.100831	0.522427	UPF0114 domain-containing protein (AHRD V3.3 *** A0A1Q3C5D7_CEPFO)
Solyc05g017840.4	35.2834	-0.336186	0.30714	-1.09457	0.273706	0.760621	Protein PLANT CADMIUM RESISTANCE like (AHRD V3.3 *-* A0A2R6RWP9_ACTCH)
Solyc07g048080.4	1165.35	-0.336003	0.155701	-2.15799	0.0309283	0.283334	Threonine--tRNA ligase (AHRD V3.3 *** A0A2G2Z2V0_CAPAN)
Solyc12g010230.2	291.137	-0.335813	0.17044	-1.97027	0.0488074	0.358292	Calcineurin-like metallo-phosphoesterase superfamily protein (AHRD V3.3 *** A0A2U1LQM8_ARTAN)
Solyc09g075750.1	1604.51	-0.335757	0.198568	-1.6909	0.0908568	0.49632	membrane-associated kinase regulator (AHRD V3.3 *** AT5G26230.1)
Solyc03g025600.3	301.439	-0.335642	0.25547	-1.31382	0.188905	0.671418	Pectin acetylesterase (AHRD V3.3 *** K4BF33_SOLLC)
Solyc03g117310.1	82.0859	-0.335554	0.265664	-1.26308	0.206562	0.691584	Sterile alpha motif (SAM) domain-containing protein (AHRD V3.3 *** Q9M8M0_ARATH)
Solyc11g008470.2	698.904	-0.335173	0.176769	-1.89611	0.057945	0.390454	SART-1 family protein DOT2 (AHRD V3.3 *** A0A1U8F4I8_CAPAN)
Solyc01g099240.4	1374.27	-0.335023	0.209753	-1.59723	0.110215	0.544734	2-hydroxy-3-oxopropionate reductase (AHRD V3.3 *** A0A2Z5T525_9BACI)
Solyc12g056530.2	845.285	-0.334988	0.154808	-2.16388	0.0304732	0.280996	Fructose-1,6-bisphosphatase (AHRD V3.3 *** A6N9A0_FLALI)
Solyc08g007690.1	141.714	-0.334979	0.320742	-1.04439	0.296306	0.777033	Subtilisin-like protease (AHRD V3.3 *** Q9LWA3_SOLLC)
Solyc04g049390.3	847.846	-0.334919	0.133116	-2.516	0.0118695	0.162241	Protein kinase superfamily protein (AHRD V3.3 *-* A0A2U1MIH7_ARTAN)
Solyc04g015830.3	2979.49	-0.3349	0.155834	-2.14908	0.0316281	0.286775	Villin (AHRD V3.3 *** A0A2P5EN25_TREOI)
Solyc08g075520.4	218.962	-0.334826	0.253715	-1.31969	0.186937	0.667971	transglutaminase family protein (AHRD V3.3 *** AT4G19160.2)
Solyc12g010130.1	2479.33	-0.334825	0.189237	-1.76934	0.0768366	0.456966	Non-specific serine/threonine protein kinase (AHRD V3.3 *** G4XMX2_SOLLC)
Solyc01g005690.3	883.375	-0.334763	0.177734	-1.88351	0.0596315	0.397671	Calcium ion binding protein (AHRD V3.3 *** A0A2U1KGE3_ARTAN)
Solyc07g045470.3	542.599	-0.334678	0.209203	-1.59977	0.109649	0.5433	alpha-1,6-mannosyl-glycoprotein 2-beta-N-acetylglucosaminyltransferase (AHRD V3.3 *** A0A2I4EZ32_9ROSI)
Solyc10g050890.2	966.1	-0.334233	0.281083	-1.18909	0.234405	0.722769	nitrite reductase 2
Solyc01g090760.4	102.468	-0.334116	0.289851	-1.15272	0.249027	0.738931	GATA transcription factor (AHRD V3.3 *** K4AZ17_SOLLC)
Solyc06g068280.3	600.803	-0.334113	0.161592	-2.06764	0.0386739	0.317924	RNA helicase DEAD20
Solyc07g047750.3	93.7092	-0.333793	0.316979	-1.05305	0.29232	0.774804	Unknown protein
Solyc02g082010.3	468.809	-0.333764	0.140614	-2.37363	0.0176142	0.203362	Mitochondrial transcription termination factor family protein (AHRD V3.3 *** Q9SD94_ARATH)
Solyc04g064480.3	72.8535	-0.333719	0.282152	-1.18276	0.236903	0.725549	Unknown protein
Solyc02g083980.3	875.32	-0.33355	0.141354	-2.35968	0.0182909	0.207653	Endoglucanase (AHRD V3.3 *** A0A2G3D7Z9_CAPCH)
Solyc10g077065.1	171.797	-0.333322	0.208428	-1.59922	0.109772	0.543318	Unknown protein
Solyc10g047210.1	204.303	-0.333272	0.184684	-1.80455	0.0711454	0.436919	Hyccin (AHRD V3.3 *-* A0A2U1P7H9_ARTAN)
Solyc02g091840.3	5223.75	-0.333235	0.126268	-2.63912	0.00831217	0.132732	Leucine rich repeat receptor protein kinase CLAVATA1 (AHRD V3.3 *** F8WS84_SOLLC)
Solyc11g011880.2	543.801	-0.333121	0.315449	-1.05602	0.290958	0.773379	cysteine-rich receptor-like protein kinase 2 (AHRD V3.3 *** A0A2I4FR69_9ROSI)
Solyc08g081220.1	1204.31	-0.333082	0.188112	-1.77066	0.076617	0.455813	Cytochrome P450 (AHRD V3.3 *** A0A200Q5S5_9MAGN)
Solyc07g055940.3	71.6539	-0.332979	0.246617	-1.35019	0.176956	0.655004	Secretion-regulating guanine nucleotide exchange factor (AHRD V3.3 *** Q9LXS2_ARATH)
Solyc01g097170.3	230.848	-0.332669	0.254561	-1.30683	0.19127	0.674629	vitellogenin (AHRD V3.3 *** XP_010327627.1)
Solyc07g021620.1	756.073	-0.332593	0.205989	-1.61462	0.106394	0.535093	Pentatricopeptide repeat (AHRD V3.3 *** A0A200QLP1_9MAGN)
Solyc11g065940.2	149.398	-0.332573	0.315888	-1.05282	0.292423	0.774804	ENTH/VHS-like protein (AHRD V3.3 *** A0A2U1LWI0_ARTAN)
Solyc09g090330.3	1586.16	-0.332471	0.167966	-1.9794	0.0477715	0.354362	harpin binding protein 1
Solyc03g033360.3	65.3124	-0.332458	0.375452	-0.885487	0.375894	0.82788	Eukaryotic aspartyl protease family protein (AHRD V3.3 *** A0A2U1KXY4_ARTAN)
Solyc02g069130.3	225.443	-0.332417	0.189372	-1.75537	0.079196	0.462984	Peptidylprolyl isomerase (AHRD V3.3 *** A0A2G2XYU6_CAPAN)
Solyc01g106800.4	61.5959	-0.332368	0.334635	-0.993225	0.3206	0.793188	amino acid transporter 1
Solyc01g105920.3	195.825	-0.332326	0.330947	-1.00417	0.315299	0.791543	Beta myrcene/limonene synthase (AHRD V3.3 *** G1JUH4_SOLLC)
Solyc11g005615.1	223.536	-0.332312	0.324344	-1.02457	0.305568	0.783319	Unknown protein
Solyc09g010450.1	392.906	-0.33229	0.212659	-1.56255	0.118159	0.561265	Pentatricopeptide repeat (AHRD V3.3 *** A0A200PZE9_9MAGN)
Solyc05g009080.4	700.909	-0.332259	0.196861	-1.68779	0.0914523	0.497729	Cyclase/dehydrase family protein (AHRD V3.3 *** A0A2K3P6S6_TRIPR)
Solyc01g096410.4	167.484	-0.332183	0.314592	-1.05592	0.291006	0.773379	Phosphatidylinositol 4-phosphate 5-kinase (AHRD V3.3 *** K4B029_SOLLC)
Solyc11g027830.2	349.94	-0.332178	0.195028	-1.70323	0.0885242	0.489128	ATP-dependent protease La (LON) domain protein (AHRD V3.3 *** A0A2U1KRZ5_ARTAN)
Solyc08g078020.1	12788.5	-0.332153	0.320233	-1.03722	0.299632	0.779769	Methionine rich arabinogalactan (AHRD V3.3 *-* Q52QJ6_SOLLC)
Solyc03g026010.3	305.327	-0.331942	0.173621	-1.91188	0.0558916	0.38396	transmembrane protein 161AB protein (AHRD V3.3 *** AT5G52180.1)
Solyc09g075670.1	113.201	-0.33193	0.395953	-0.838307	0.401858	0.843429	2-hydroxyisoflavanone dehydratase (AHRD V3.3 *** A0A1U8G399_CAPAN)
Solyc05g052680.1	65.1518	-0.331771	0.536235	-0.618705	0.536111	0.910663	HXXXD-type acyl-transferase family protein (AHRD V3.3 *** V5PZN5_9CARY)
Solyc03g034220.3	190807	-0.33172	0.139513	-2.3777	0.0174212	0.202321	Tomato RuBP carboxylase small subunit
Solyc11g067080.3	986.49	-0.331632	0.227005	-1.4609	0.144043	0.6105	Serine/threonine-protein kinase D6PKL2 (AHRD V3.3 *** A0A2G2YHG1_CAPAN)
Solyc07g065460.1	62.1876	-0.331428	0.297922	-1.11247	0.265938	0.752593	UPA24 (AHRD V3.3 *-* C8YZB6_CAPAN)
Solyc05g014190.4	345.725	-0.331348	0.248825	-1.33165	0.182976	0.663506	CAAX amino terminal protease family protein (AHRD V3.3 *** AT3G26085.2)
Solyc07g008570.3	379.272	-0.331305	0.845769	-0.391721	0.695265	0.953766	Purple acid phosphatase (AHRD V3.3 *** A0A2G2WCI9_CAPBA)
Solyc05g012580.1	12.7894	-0.331236	0.595901	-0.555859	0.578308	0.925789	Unknown protein
Solyc01g068370.4	56.5221	-0.331121	0.295761	-1.11956	0.262903	0.750382	histone-lysine N-methyltransferase SUVR3 (AHRD V3.3 *** A0A2I4DIZ4_9ROSI)
Solyc01g095620.3	3540.25	-0.331078	0.250486	-1.32174	0.186254	0.66782	Glycosyltransferase (AHRD V3.3 *** A0A2U1KKS2_ARTAN)
Solyc03g025680.3	258.828	-0.33085	0.197382	-1.67619	0.0937003	0.50484	PAR1 (AHRD V3.3 *** A0A2U1P9T7_ARTAN)
Solyc05g009270.4	1141.37	-0.330824	0.189161	-1.7489	0.0803082	0.465799	3-ketoacyl-CoA synthase (AHRD V3.3 *** A0A2G3B5Z8_CAPCH)
Solyc12g097010.1	243.04	-0.330821	0.182483	-1.81289	0.0698488	0.434076	Disease resistance protein (TIR-NBS-LRR class) (AHRD V3.3 *** F4KIC7_ARATH)
Solyc08g075890.3	1494.32	-0.330803	0.224692	-1.47225	0.140953	0.60449	Serine/threonine-protein kinase MAK (AHRD V3.3 *-* A0A2G2XMD0_CAPBA)
Solyc03g114930.3	2214.95	-0.330798	0.141902	-2.33118	0.0197438	0.218131	PsbP-like protein 1, chloroplastic (AHRD V3.3 *** A0A2G3A242_CAPAN)
Solyc06g068390.1	45.0258	-0.330755	0.36979	-0.894439	0.371087	0.825187	Zinc finger protein 4 (AHRD V3.3 *** A0A2G3C958_CAPCH)
Solyc10g005500.3	35.0444	-0.330675	0.424724	-0.778564	0.436237	0.862357	Metal tolerance protein 10 (AHRD V3.3 *** A0A2G2VR41_CAPBA)
Solyc10g074540.1	1060.41	-0.330635	0.250578	-1.31949	0.187005	0.667971	Protein EXORDIUM-like 3 (AHRD V3.3 *** A0A1U8DVK9_CAPAN)
Solyc12g088700.1	111.072	-0.33039	0.257264	-1.28424	0.199057	0.682073	Glycosyltransferase (AHRD V3.3 *** A0A2U1PZD4_ARTAN)
Solyc04g071140.3	3597.39	-0.330307	0.257108	-1.2847	0.198897	0.682073	Serine decarboxylase (AHRD V3.3 *** A0A2G3CMP8_CAPCH)
Solyc05g054740.3	1018.61	-0.330203	0.134893	-2.44789	0.0143697	0.18076	Sulfate transporter (AHRD V3.3 *** Q93YK5_BRANA)
Solyc03g043770.4	571.79	-0.330182	0.174745	-1.88951	0.0588236	0.394604	Leucine-rich receptor-like protein kinase family protein (AHRD V3.3 *-* A0A061DPD7_THECC)
Solyc08g080120.3	522.379	-0.330106	0.17253	-1.91332	0.0557074	0.383155	LEU76410 homeobox 2
Solyc01g086920.3	17199.5	-0.330086	0.16527	-1.99725	0.0457978	0.3464	Leucine-rich repeat receptor-like protein (AHRD V3.3 *** H6V789_MALDO)
Solyc09g008860.4	731.421	-0.329928	0.229839	-1.43548	0.151152	0.619841	leucine-rich repeat receptor-like protein kinase PXC1 (AHRD V3.3 *** A0A1S4B9J1_TOBAC)
Solyc04g056290.3	286.162	-0.329635	0.203498	-1.61985	0.105265	0.532617	Ubiquitin carboxyl-terminal hydrolase 46 (AHRD V3.3 *** A0A1U8F3J0_CAPAN)
Solyc08g077970.2	68.1666	-0.329454	0.271236	-1.21464	0.224504	0.711714	transcription factor IIIB (AHRD V3.3 *** AT4G17010.1)
Solyc09g065900.3	2250.26	-0.329361	0.152196	-2.16406	0.0304601	0.280996	Glutathione reductase (AHRD V3.3 *** B8PWQ9_SOLLC)
Solyc01g005380.3	653.95	-0.32934	0.162243	-2.02992	0.0423647	0.333844	Histone-lysine N-methyltransferase setd3 (AHRD V3.3 *** A0A1J3D0A4_NOCCA)
Solyc11g069590.2	176.719	-0.329231	0.207991	-1.58291	0.113441	0.550384	Receptor-like serine/threonine-protein kinase NCRK (AHRD V3.3 *** A0A2G3BBL7_CAPCH)
Solyc10g082030.2	14626.6	-0.329212	0.137441	-2.3953	0.0166069	0.197001	Peroxiredoxin (AHRD V3.3 *** Q9FE12_PHAVU)
Solyc08g006010.3	73.1993	-0.329161	0.285523	-1.15284	0.248978	0.738931	WD-40 repeat containing protein (AHRD V3.3 *** A0A0K0XR07_TOBAC)
Solyc07g066010.3	1416.64	-0.328972	0.127641	-2.57732	0.00995705	0.147349	Amino acid transporter (AHRD V3.3 *** A0A200RAG5_9MAGN)
Solyc10g037890.3	350.438	-0.328961	0.177856	-1.84959	0.064372	0.415235	dihydroorotate dehydrogenase (DUF3598) (AHRD V3.3 *-* AT2G44760.1)
Solyc03g019930.4	230.308	-0.32895	0.188508	-1.74502	0.0809808	0.467255	hypothetical protein (AHRD V3.3 *-* AT1G73380.1)
Solyc05g013460.4	1536.46	-0.32881	0.152328	-2.15857	0.0308838	0.283072	Protein DETOXIFICATION (AHRD V3.3 *** A0A1Q3CW99_CEPFO)
Solyc08g013840.3	300.03	-0.328757	0.163063	-2.01614	0.0437854	0.33915	HAD hydrolase (AHRD V3.3 *** A0A200Q5F3_9MAGN),Pfam:PF13419
Solyc06g075000.3	115.216	-0.328605	0.321552	-1.02194	0.306812	0.784039	MaoC_dehydratas domain-containing protein (AHRD V3.3 *** A0A1Q3B2J7_CEPFO)
Solyc04g056560.4	1337.33	-0.328421	0.1815	-1.80948	0.0703758	0.435248	Protein phosphatase 2C family protein (AHRD V3.3 *-* A0A2U1QE45_ARTAN)
Solyc02g069470.4	824.01	-0.328338	0.187546	-1.7507	0.079997	0.464692	Zinc finger (C3HC4-type RING finger) family protein (AHRD V3.3 *** A0A2U1N0U6_ARTAN)
Solyc08g068150.4	3640.21	-0.328307	0.240521	-1.36498	0.172258	0.647758	BURP domain-containing protein (AHRD V3.3 *-* A0A2U1QID7_ARTAN)
Solyc06g053980.3	676.148	-0.328192	0.245661	-1.33596	0.181564	0.661405	Chlorophyllase 2 (AHRD V3.3 *** A0A2U1KJW6_ARTAN)
Solyc06g071230.3	2134.42	-0.328191	0.181237	-1.81083	0.0701664	0.435248	Transcription factor MYB1R1 (AHRD V3.3 *** MY1R1_SOLTU)
Solyc10g085820.2	120.491	-0.32816	0.256776	-1.278	0.201248	0.684461	dnaJ homolog subfamily C member 28 (AHRD V3.3 *** A0A2I4E0W0_9ROSI)
Solyc01g111370.3	527.144	-0.328012	0.211431	-1.55139	0.120808	0.565728	Choline transporter-like protein (AHRD V3.3 *** A0A2U1NLL4_ARTAN)
Solyc03g121280.4	167.914	-0.327952	0.215727	-1.52022	0.128457	0.580179	Core-2 i-branching beta-n-acetylglucosaminyltransferase family protein (AHRD V3.3 *** A0A2K3MN76_TRIPR)
Solyc04g050050.3	467.359	-0.327846	0.159895	-2.05039	0.0403267	0.325167	SUN-like protein 13
Solyc03g121170.3	1111.55	-0.327809	0.232352	-1.41083	0.158294	0.631145	GDSL esterase/lipase (AHRD V3.3 *** A0A2G3D0R1_CAPCH)
Solyc02g087400.1	2485.99	-0.327739	0.141477	-2.31655	0.0205282	0.222491	Ankyrin repeat-containing protein (AHRD V3.3 *** A0A2U1KW09_ARTAN)
Solyc06g065650.3	499.293	-0.327719	0.130152	-2.51797	0.0118033	0.161567	Tify domain-containing protein (AHRD V3.3 *** A0A1Q3C435_CEPFO)
Solyc08g007670.1	159.427	-0.327607	0.198575	-1.64978	0.0989869	0.517707	Subtilisin-like protease (AHRD V3.3 *** Q9LWA3_SOLLC)
Solyc10g007070.4	262.473	-0.327571	0.379794	-0.862496	0.388415	0.835768	Early nodulin-like protein 1 (AHRD V3.3 *-* A0A2G3BCD1_CAPCH)
Solyc06g074390.3	564.739	-0.327563	0.231115	-1.41731	0.156391	0.628511	Fatty acyl-CoA reductase (AHRD V3.3 *** A0A1U8H367_CAPAN)
Solyc02g072260.4	570.24	-0.327543	0.142452	-2.29932	0.021487	0.228819	Rho termination factor (AHRD V3.3 *** A0A200QXF1_9MAGN)
Solyc06g073970.3	1438.94	-0.327383	0.198994	-1.64519	0.0999309	0.519814	Core-2 i-branching beta-n-acetylglucosaminyltransferase family protein (AHRD V3.3 *** A0A2K3MQ33_TRIPR)
Solyc09g084450.3	841.881	-0.327242	0.705591	-0.463784	0.642803	0.942738	Protease inhibitor I (AHRD V3.3 *** Q07459_SOLTU)
Solyc12g049520.2	31.321	-0.327232	0.410707	-0.796752	0.425595	0.855937	COP1-interacting protein-like protein (AHRD V3.3 *-* F4IDB4_ARATH)
Solyc09g061290.3	1798.42	-0.327216	0.176169	-1.8574	0.0632544	0.411898	Transcriptional corepressor LEUNIG (AHRD V3.3 *** A0A2G3BLE3_CAPCH)
Solyc01g106910.4	90.1443	-0.3271	0.324186	-1.00899	0.312979	0.789653	hypothetical protein (AHRD V3.3 *** AT4G33800.2)
Solyc02g071320.4	1591.05	-0.32698	0.161573	-2.02374	0.0429974	0.336284	Unknown protein
Solyc11g012760.2	205.674	-0.326847	0.184584	-1.77073	0.0766064	0.455813	tRNA (Guanine(9)-N1)-methyltransferase (AHRD V3.3 *** A0A1J3G9U5_NOCCA)
Solyc01g079180.4	289.306	-0.326771	0.38121	-0.857195	0.391337	0.836876	Pectinesterase (AHRD V3.3 *** A0A2G2XQP7_CAPBA)
Solyc11g067060.3	429.529	-0.326661	0.150409	-2.17182	0.0298696	0.277769	Protein-tyrosine phosphatase (AHRD V3.3 *** Q67YE7_ARATH)
Solyc11g068820.3	7696.46	-0.326497	0.16504	-1.97828	0.0478967	0.354558	50S ribosomal protein L27 (AHRD V3.3 *** Q8LEF5_ARATH)
Solyc01g102820.4	827.496	-0.32649	0.136231	-2.3966	0.0165482	0.1967	2-C-methyl-D-erythritol 4-phosphate cytidylyltransferase (AHRD V3.3 *** A9ZN09_HEVBR)
Solyc01g094220.3	79.5484	-0.326486	0.298185	-1.09491	0.273557	0.76049	NAD(P)-binding Rossmann-fold superfamily protein (AHRD V3.3 *** A0A2U1PI94_ARTAN)
Solyc06g076770.3	1392.8	-0.326481	0.165155	-1.97681	0.0480628	0.35548	Transcription factor DIVARICATA (AHRD V3.3 *** A0A2G2ZE22_CAPAN)
Solyc05g048810.4	136.47	-0.326468	0.235659	-1.38534	0.165948	0.640733	tRNA-specific adenosine deaminase 1-like protein (AHRD V3.3 *** A0A2K3PA98_TRIPR)
Solyc08g074360.3	113.109	-0.326467	0.225433	-1.44818	0.147567	0.614215	N-acetylglucosaminylphosphatidylinositol de-N-acetylase family protein (AHRD V3.3 *** A0A2U1L212_ARTAN)
Solyc06g062960.3	210.137	-0.326389	0.34253	-0.952878	0.340652	0.805289	DUF1677 domain-containing protein (AHRD V3.3 *** A0A1Q3B0U5_CEPFO)
Solyc01g104300.3	287.893	-0.326344	0.23321	-1.39936	0.161706	0.635724	DUF639 domain-containing protein (AHRD V3.3 *** A0A1Q3AZD2_CEPFO)
Solyc12g019740.2	557.75	-0.326084	0.266265	-1.22466	0.220703	0.706695	Thioredoxin-like 1-1, chloroplastic (AHRD V3.3 *** A0A1U8F9B4_CAPAN)
Solyc04g016550.4	84.5003	-0.326076	0.342085	-0.953202	0.340488	0.805241	Folylpolyglutamate synthase (AHRD V3.3 *** A0A1U8GL32_CAPAN)
Solyc05g005940.3	259.868	-0.325713	0.325609	-1.00032	0.317156	0.791543	Protein NRT1/ PTR FAMILY 1.2 (AHRD V3.3 *** A0A1J3DU78_NOCCA)
Solyc11g010430.2	75.0367	-0.325528	0.354163	-0.91915	0.358017	0.816579	Dihydrofolate reductase-like protein (AHRD V3.3 *** A0A2K3MS55_TRIPR)
Solyc04g009530.4	970.88	-0.325444	0.132081	-2.46398	0.0137404	0.177383	Glutathione S-transferase (AHRD V3.3 *** A0A200QHH9_9MAGN)
Solyc01g006555.1	1328.03	-0.325325	0.290934	-1.11821	0.263477	0.750668	Lipoxygenase (AHRD V3.3 *** C0KKU8_SOLLC)
Solyc11g069380.2	6960.95	-0.325268	0.152173	-2.13749	0.0325581	0.291033	GcpE
Solyc05g053740.3	109.941	-0.325205	0.257614	-1.26237	0.206815	0.691584	Alkaline ceramidase (AHRD V3.3 *** ACER_ARATH)
Solyc01g090693.1	170.601	-0.325149	0.195906	-1.65972	0.0969712	0.512785	3-hydroxyisobutyryl-CoA hydrolase-like protein 1, mitochondrial (AHRD V3.3 *** A0A1U8EBI0_CAPAN)
Solyc03g123440.3	249.992	-0.325081	0.225949	-1.43874	0.150225	0.618517	DNA demethylase 4
Solyc08g068800.4	44.3272	-0.325057	0.339481	-0.957511	0.338309	0.804911	Glutathione peroxidase (AHRD V3.3 *-* A0A1Q3CJ37_CEPFO)
Solyc10g019195.1	70.6288	-0.325012	0.296492	-1.09619	0.272994	0.760303	Unknown protein
Solyc02g081150.1	692.762	-0.324896	0.161891	-2.00688	0.0447625	0.342511	serine/arginine repetitive matrix-like protein (AHRD V3.3 *** AT4G22190.1)
Solyc11g065620.2	4581.48	-0.324889	0.193007	-1.6833	0.0923161	0.500465	Sulfite reductase (AHRD V3.3 *** H6WYS2_SOLLC)
Solyc06g068510.1	46.0842	-0.324737	0.333354	-0.97415	0.329982	0.799166	MAP kinase kinase kinase 38
Solyc04g009300.4	442.711	-0.324709	0.156708	-2.07207	0.0382593	0.317167	GTP-binding protein BRASSINAZOLE INSENSITIVE PALE GREEN 2, chloroplastic (AHRD V3.3 *** A0A2I4ECT2_9ROSI)
Solyc07g062060.3	851.657	-0.324672	0.178906	-1.81477	0.0695595	0.43304	Peptide methionine sulfoxide reductase MsrB (AHRD V3.3 *** A0A2Z5A926_9PSED)
Solyc02g087560.1	686.331	-0.324638	0.164728	-1.97075	0.0487521	0.358292	Pentatricopeptide repeat (AHRD V3.3 *** A0A200QC49_9MAGN)
Solyc12g062250.2	1044.75	-0.32463	0.194616	-1.66805	0.0953053	0.508573	Phosphoglucan phosphatase LSF1, chloroplastic (AHRD V3.3 *** A0A1U8GMC0_CAPAN)
Solyc09g098590.4	214.286	-0.324584	0.203638	-1.59392	0.110953	0.545639	Sucrose synthase (AHRD V3.3 *** E0Z1D1_SOLLC)
Solyc07g041720.1	56153.6	-0.324536	0.148604	-2.1839	0.0289695	0.272294	Germin-like protein (AHRD V3.3 *** S8E4K0_9LAMI)
Solyc12g015840.3	24.5103	-0.324252	0.484269	-0.669569	0.503132	0.894687	Pleckstrin homology (PH) domain-containing protein (AHRD V3.3 *-* F4JNE4_ARATH)
Solyc07g064550.3	209.681	-0.323845	0.222455	-1.45578	0.145454	0.612171	Polyadenylate-binding protein interacting protein (AHRD V3.3 *** Q93V36_ARATH)
Solyc01g068470.4	218.873	-0.323798	0.201641	-1.60581	0.108315	0.539867	cytochrome C oxidase subunit (AHRD V3.3 *** AT2G38780.4)
Solyc09g018030.4	64.1248	-0.323747	0.248973	-1.30033	0.193489	0.676524	MACPF domain-containing protein (AHRD V3.3 *** A0A1Q3CAN4_CEPFO)
Solyc02g082060.2	400.291	-0.323729	0.336075	-0.963266	0.335414	0.80273	PPPDE putative thiol peptidase family protein (AHRD V3.3 *** A0A2U1M5H1_ARTAN)
Solyc01g008940.2	13.9106	-0.323574	0.610303	-0.530186	0.595983	0.930015	Unknown protein
Solyc09g075950.1	44.851	-0.323364	0.360815	-0.896202	0.370145	0.824945	Heat shock protein 70 kDa (AHRD V3.3 *** A0A2K3P5L8_TRIPR)
Solyc11g012260.3	269.696	-0.323107	0.235362	-1.37281	0.169811	0.645403	MBOAT (Membrane bound O-acyl transferase) family protein (AHRD V3.3 *-* A0A2U1LYZ9_ARTAN)
Solyc02g150110.1	33.9471	-0.323098	0.439766	-0.734703	0.46252	0.877965	Unknown protein
Solyc04g071580.3	131.59	-0.323092	0.21095	-1.5316	0.12562	0.574808	Abscicic acid stress ripening 2
Solyc01g091270.3	78.9848	-0.32298	0.296801	-1.08821	0.276504	0.762056	myeloid leukemia factor (AHRD V3.3 *** AT2G45380.4)
Solyc12g009680.2	174.328	-0.322971	0.252473	-1.27923	0.200816	0.683901	Heptahelical transmembrane protein 1 (AHRD V3.3 *** A0A1U8E8P1_CAPAN)
[truncated: 15,705 more rows]
