# Supplementary material for: Down-regulation of tomato STEROL GLYCOSYLTRANSFERASE 1 perturbs plant development and facilitates viroid infection
Source: J Exp Bot. 2022 Sep 16;74(5):1564–78. doi: 10.1093/jxb/erac361 (PMC10010610; doi:10.1093/jxb/erac361)
Supplement: erac361_suppl_Supplementary_Dataset_S3 [file erac361_suppl_supplementary_dataset_s3.xlsx]

## Sheet: iTAG41
amiRNA	Target Gene - Annotation	Coordinates		Score	Target sequence (5' -> 3')		amiRNA sequence (3' -> 5')	Base-pairing
amiRPSTVd	Solyc02g037540.3.1 Disease resistance protein (AHRD V3.3 *** A0A2U1P5P8_ARTAN)	1140	1160	4.5	UCGCUUGAGGGAUCCCCGGUU	.::::: ::::::::::::	GGCGAAGUCCCUAGGGGCCCU	UCGCUUGAGGGAUCCCCGGUU .::::: :::::::::::: GGCGAAGUCCCUAGGGGCCCU
amiRPSTVd	Solyc11g072610.3.1 DNA repair (Rad51) family protein (AHRD V3.3 *** F4IIR6_ARATH)	931	952	5	CUGCUUUAGGGAUCCACUGGGC	:.::::.:::::::: :.:::	GGCGAAGUCCCUAGG-GGCCCU	CUGCUUUAGGGAUCCACUGGGC :.::::.:::::::: :.::: GGCGAAGUCCCUAGG-GGCCCU
amiRPSTVd	Solyc06g007980.4.1 Sterol 3-beta-glucosyltransferase (AHRD V3.3 *** B6U4Q7_MAIZE)	288	308	5.5	AUUCUUCAGGGACCUCCGGGA	. ::::::::: :.::::::	GGCGAAGUCCCUAGGGGCCCU	AUUCUUCAGGGACCUCCGGGA . ::::::::: :.:::::: GGCGAAGUCCCUAGGGGCCCU
amiRPSTVd	Solyc05g025900.3.1 MT.1	250	270	5.5	CGGCAUCGGAGAUCCUCGGGA	: :: ::.: :::::.:::::	GGCGAAGUCCCUAGGGGCCCU	CGGCAUCGGAGAUCCUCGGGA : :: ::.: :::::.::::: GGCGAAGUCCCUAGGGGCCCU
amiRPSTVd	Solyc11g005700.1.1 RING-type E3 ubiquitin transferase (AHRD V3.3 *** A0A2G2VFF2_CAPBA)	1059	1079	5.5	CCUUUUCCGGGAUCACCGGGC	:: .::: :::::: :::::	GGCGAAGUCCCUAGGGGCCCU	CCUUUUCCGGGAUCACCGGGC :: .::: :::::: ::::: GGCGAAGUCCCUAGGGGCCCU
amiRPSTVd	Solyc02g084620.3.1 Forkhead-associated (FHA) domain (AHRD V3.3 *-* A0A200QTD2_9MAGN)	187	208	6	CUGUUUCAUGGAUUCCUGAGGA	:.:.:::: ::::.::.: :::	GGCGAAGUCCCUAGGGGC-CCU	CUGUUUCAUGGAUUCCUGAGGA :.:.:::: ::::.::.: ::: GGCGAAGUCCCUAGGGGC-CCU
amiRPSTVd	Solyc05g053670.3.1 60S ribosomal protein L13a (AHRD V3.3 *** B6SJA0_MAIZE)	120	140	6	CCGGUUCAGGGAUCUCCGCAA	::: ::::::::::.::: :	GGCGAAGUCCCUAGGGGCCCU	CCGGUUCAGGGAUCUCCGCAA ::: ::::::::::.::: : GGCGAAGUCCCUAGGGGCCCU
amiRPSTVd	Solyc08g065940.5.1 Zinc finger CCCH domain-containing protein 20 (AHRD V3.11 *** tr|A0A1U8E1G0	346	366	6	UCGUUUGAUGGAUCUCCGGGU	.::.:: : :::::.:::::	GGCGAAGUCCCUAGGGGCCCU	UCGUUUGAUGGAUCUCCGGGU .::.:: : :::::.::::: GGCGAAGUCCCUAGGGGCCCU
amiRPSTVd	Solyc10g078480.2.1 Chitobiosyldiphosphodolichol beta-mannosyltransferase-like protein (AHRD V3	1442	1462	6	CUGUUUAAGGGAUUCCCAGGU	:.:.:: ::::::.::: ::	GGCGAAGUCCCUAGGGGCCCU	CUGUUUAAGGGAUUCCCAGGU :.:.:: ::::::.::: :: GGCGAAGUCCCUAGGGGCCCU
amiRPSTVd	Solyc12g009400.2.1 Pyruvate dehydrogenase .1	1176	1196	6	CCGCCUUCGGGAUGCCUGGGG	:::: :. ::::: ::.:::.	GGCGAAGUCCCUAGGGGCCCU	CCGCCUUCGGGAUGCCUGGGG :::: :. ::::: ::.:::. GGCGAAGUCCCUAGGGGCCCU
amiRPSTVd	Solyc12g009410.2.1 Pyruvate dehydrogenase .1	1060	1080	6	CCGCCUUCGGGAUGCCUGGGG	:::: :. ::::: ::.:::.	GGCGAAGUCCCUAGGGGCCCU	CCGCCUUCGGGAUGCCUGGGG :::: :. ::::: ::.:::. GGCGAAGUCCCUAGGGGCCCU
amiRPSTVd	Solyc01g103010.4.1 Cullin-associated NEDD8-dissociated protein.1	1115	1134	6	UUGCUA-AGGUGUCCCCGGGA	..::: ::: .:::::::::	GGCGAAGUCCCUAGGGGCCCU	UUGCUA-AGGUGUCCCCGGGA ..::: ::: .::::::::: GGCGAAGUCCCUAGGGGCCCU
amiRPSTVd	Solyc01g010520.3.1 Helicase with zinc finger protein (AHRD V3.3 *** B3H5Y3_ARATH)	1056	1076	6.5	CCGCUUCGGAGAUUUCAGGGA	:::::::.: :::..: ::::	GGCGAAGUCCCUAGGGGCCCU	CCGCUUCGGAGAUUUCAGGGA :::::::.: :::..: :::: GGCGAAGUCCCUAGGGGCCCU
amiRPSTVd	Solyc10g007280.4.1 P-loop containing nucleoside triphosphate hydrolases superfamily protein (A	801	821	6.5	UUGCUUUAUGGACCUCCGGGA	..::::.: ::: :.::::::	GGCGAAGUCCCUAGGGGCCCU	UUGCUUUAUGGACCUCCGGGA ..::::.: ::: :.:::::: GGCGAAGUCCCUAGGGGCCCU
amiRPSTVd	Solyc10g083190.3.1 Plant/F24K9-26 protein (AHRD V3.3 *** A0A072UED0_MEDTR)	1303	1323	6.5	CAGCUUGAAGGAUUCCUGGGG	: :::: : ::::.::.:::.	GGCGAAGUCCCUAGGGGCCCU	CAGCUUGAAGGAUUCCUGGGG : :::: : ::::.::.:::. GGCGAAGUCCCUAGGGGCCCU
amiRPSTVd	Solyc03g081290.1.1 Unknown protein	201	220	6.5	GCGCCUCGGGG-UCCUUGGGA	::: ::.::: :::..::::	GGCGAAGUCCCUAGGGGCCCU	GCGCCUCGGGG-UCCUUGGGA ::: ::.::: :::..:::: GGCGAAGUCCCUAGGGGCCCU
amiRPSTVd	Solyc05g051920.3.1 Major facilitator superfamily (AHRD V3.3 *** A0A200QUR2_9MAGN)	822	842	6.5	UCGCCCAAGGGGUUUCCGGGA	.::: ::::.:..::::::	GGCGAAGUCCCUAGGGGCCCU	UCGCCCAAGGGGUUUCCGGGA .::: ::::.:..:::::: GGCGAAGUCCCUAGGGGCCCU
amiRPSTVd	Solyc10g007140.3.1 RING/U-box superfamily protein (AHRD V3.3 *** A0A2U1L356_ARTAN)	515	535	6.5	AUGCUGAAGGGAUCCCUGUGA	.::: :::::::::.: ::	GGCGAAGUCCCUAGGGGCCCU	AUGCUGAAGGGAUCCCUGUGA .::: :::::::::.: :: GGCGAAGUCCCUAGGGGCCCU
amiRPSTVd	Solyc03g118800.3.1 RNA binding protein (AHRD V3.3 *-* A0A1T3CGB7_9HYPO)	505	526	6.5	CCGAGACAGGGAAUUCCCGGGG	::: :::::: :.::::::.	GGCGAAGUCCCU-AGGGGCCCU	CCGAGACAGGGAAUUCCCGGGG ::: :::::: :.::::::. GGCGAAGUCCCU-AGGGGCCCU
amiRPSTVd	Solyc08g078240.4.1 Mediator of RNA polymerase II transcription subunit 32 (AHRD V3.3 *** A0A2G	392	412	7	CUGUUUCAGGGAAGCCUGGGC	:.:.:::::::: ::.:::	GGCGAAGUCCCUAGGGGCCCU	CUGUUUCAGGGAAGCCUGGGC :.:.:::::::: ::.::: GGCGAAGUCCCUAGGGGCCCU
amiRPSTVd	Solyc06g008730.3.1 Peroxisome biogenesis protein 6 (AHRD V3.3 *** A0A2G3C3V9_CAPCH)	2428	2448	7	GUGCUUCUGGGGACUCCGGGG	.::::: :::. :.:::::.	GGCGAAGUCCCUAGGGGCCCU	GUGCUUCUGGGGACUCCGGGG .::::: :::. :.:::::. GGCGAAGUCCCUAGGGGCCCU
amiRPSTVd	Solyc03g116440.3.1 PHD finger protein At2g01810 (AHRD V3.3 *** Y2181_ARATH)	416	437	7	GUGAUUUCAUGGAUCUCUGGGA	.: .:::: :::::.:.::::	GGC-GAAGUCCCUAGGGGCCCU	GUGAUUUCAUGGAUCUCUGGGA .: .:::: :::::.:.:::: GGC-GAAGUCCCUAGGGGCCCU
amiRPSTVd	Solyc02g068100.3.1 SWI/SNF complex component SNF12-like protein (AHRD V3.3 *** A0A2G3BVC1_CAPC	320	341	7	AUGCCUUCAGGGUUUCCUGGGG	.:: ::::::: :.::.:::.	GGCG-AAGUCCCUAGGGGCCCU	AUGCCUUCAGGGUUUCCUGGGG .:: ::::::: :.::.:::. GGCG-AAGUCCCUAGGGGCCCU
amiRPSTVd	Solyc07g020790.4.1 plastidic glucose translocator 3	768	788	7	UUGUUCUAGGGAUCCCCGUCA	..:.: .::::::::::: :	GGCGAAGUCCCUAGGGGCCCU	UUGUUCUAGGGAUCCCCGUCA ..:.: .::::::::::: : GGCGAAGUCCCUAGGGGCCCU
amiRPSTVd	Solyc02g088800.2.1 Exocyst subunit Exo70 family protein (AHRD V3.3 *** A0A2G3ABK1_CAPAN)	1933	1953	7	CUGUUUGAGGGAUCUCCAAGA	:.:.:: :::::::.:: ::	GGCGAAGUCCCUAGGGGCCCU	CUGUUUGAGGGAUCUCCAAGA :.:.:: :::::::.:: :: GGCGAAGUCCCUAGGGGCCCU
amiRPSTVd	Solyc11g071300.2.1 Myb (AHRD V3.3 *** Q948S6_TOBAC)	1077	1097	7	UUUAUUCAGGAAUCUUCGGGA	.. :::::: :::..:::::	GGCGAAGUCCCUAGGGGCCCU	UUUAUUCAGGAAUCUUCGGGA .. :::::: :::..::::: GGCGAAGUCCCUAGGGGCCCU
amiRPSTVd	Solyc11g017040.2.1 Peptidase C48 (AHRD V3.3 *** A0A200QIZ9_9MAGN)	2952	2972	7	UCCAUUUAGGGAUUCCUUGGA	.: ::.::::::.::. :::	GGCGAAGUCCCUAGGGGCCCU	UCCAUUUAGGGAUUCCUUGGA .: ::.::::::.::. ::: GGCGAAGUCCCUAGGGGCCCU
amiRPSTVd	Solyc08g081590.3.1 Meiotic recombination protein SPO11-2 (AHRD V3.3 *** A0A2G3DAR1_CAPCH)	569	588	7	CUGCUU-GUGGAUCUUCGGGU	:.:::: . :::::..::::	GGCGAAGUCCCUAGGGGCCCU	CUGCUU-GUGGAUCUUCGGGU :.:::: . :::::..:::: GGCGAAGUCCCUAGGGGCCCU
amiRPSTVd	Solyc03g051900.4.1 Ribosomal protein .1	1681	1700	7	UCGUGUCAGGG-UCCUUGGGU	.::. :::::: :::..:::	GGCGAAGUCCCUAGGGGCCCU	UCGUGUCAGGG-UCCUUGGGU .::. :::::: :::..::: GGCGAAGUCCCUAGGGGCCCU
amiRPSTVd	Solyc06g068720.3.1 Mitochondrial substrate carrier family protein (AHRD V3.3 *** F4KBU1_ARATH)	1500	1519	7	CUAUUUCAGG-AGCCCUGGGA	:. .:::::: : :::.::::	GGCGAAGUCCCUAGGGGCCCU	CUAUUUCAGG-AGCCCUGGGA :. .:::::: : :::.:::: GGCGAAGUCCCUAGGGGCCCU
amiRPSTVd	Solyc09g007540.3.1 Valine--tRNA ligase (AHRD V3.3 *** A0A2G2XZM1_CAPAN)	588	608	7	ACACCUUGUGGGUCCCCGGGA	: : :.. ::.:::::::::	GGCGAAGUCCCUAGGGGCCCU	ACACCUUGUGGGUCCCCGGGA : : :.. ::.::::::::: GGCGAAGUCCCUAGGGGCCCU
amiRPSTVd	Solyc07g043320.3.1 myosin heavy chain%2C embryonic smooth protein (AHRD V3.3 *-* AT1G05320.9)	4678	4697	7	UAGUUUCAGUGAUCCU-GGGA	. :.::::: :::::. ::::	GGCGAAGUCCCUAGGGGCCCU	UAGUUUCAGUGAUCCU-GGGA . :.::::: :::::. :::: GGCGAAGUCCCUAGGGGCCCU
amiRPSTVd	Solyc07g017750.4.1 Adagio-like protein.1	289	310	7	CCACUUCCAGGAUCCUUGGUGA	:: :::: ::::::..:: ::	GGCGAAGUCCCUAGGGGCC-CU	CCACUUCCAGGAUCCUUGGUGA :: :::: ::::::..:: :: GGCGAAGUCCCUAGGGGCC-CU
amiRPSTVd	Solyc04g056280.4.1 cyclin dependent kinase C	1624	1645	7	UGGCUCCCAGUGGUCCCCGGGG	. ::: : :: :.::::::::.	GGCGAAG-UCCCUAGGGGCCCU	UGGCUCCCAGUGGUCCCCGGGG . ::: : :: :.::::::::. GGCGAAG-UCCCUAGGGGCCCU
amiRPSTVd	Solyc08g079810.4.1 obscurin-like protein (AHRD V3.3 *** AT1G73970.1)	2017	2038	7	UCUUUAGAGGGAUACCCUGGGA	.: .: :::::: :::.::::	GGCGAAGUCCCUA-GGGGCCCU	UCUUUAGAGGGAUACCCUGGGA .: .: :::::: :::.:::: GGCGAAGUCCCUA-GGGGCCCU
amiRPSTVd	Solyc01g102340.3.1 R2R3MYB transcription factor 61	1148	1167	7	UCGCUU-GGGGAUCAGCGGGC	.::::: .:::::: ::::	GGCGAAGUCCCUAGGGGCCCU	UCGCUU-GGGGAUCAGCGGGC .::::: .:::::: :::: GGCGAAGUCCCUAGGGGCCCU
amiRPSTVd	Solyc08g005170.3.1 Heat shock factor protein HSF8 (AHRD V3.3 *** HSF8_SOLPE)	416	435	7	GUGGUUU-GGGAUCCUCCGGA	.: ::. :::::::.: :::	GGCGAAGUCCCUAGGGGCCCU	GUGGUUU-GGGAUCCUCCGGA .: ::. :::::::.: ::: GGCGAAGUCCCUAGGGGCCCU
amiRPSTVd	Solyc05g056520.5.1 S-adenosyl-L-methionine-dependent methyltransferases superfamily protein (A	4509	4528	7	CCUCAUCAGG-AUCCCUGGUA	:: : ::::: :::::.:: :	GGCGAAGUCCCUAGGGGCCCU	CCUCAUCAGG-AUCCCUGGUA :: : ::::: :::::.:: : GGCGAAGUCCCUAGGGGCCCU
amiRPSTVd	Solyc06g063210.3.1 glutamate receptor-like 2.5	306	325	7	CCACUUGAGGGAUUCC-GAGA	:: ::: ::::::.:: : ::	GGCGAAGUCCCUAGGGGCCCU	CCACUUGAGGGAUUCC-GAGA :: ::: ::::::.:: : :: GGCGAAGUCCCUAGGGGCCCU
amiRPSTVd	Solyc11g044920.1.1 Calcium-dependent protein kinase (AHRD V3.3 *-* CDPK_DAUCA)	212	231	7	CAGUGUU-GGGAUCCCUCGGA	: :. :. ::::::::. :::	GGCGAAGUCCCUAGGGGCCCU	CAGUGUU-GGGAUCCCUCGGA : :. :. ::::::::. ::: GGCGAAGUCCCUAGGGGCCCU
amiRPSTVd	Solyc02g091420.3.1 NOD26-like intrinsic protein 4.1	497	518	7.5	ACGUUUCCAGGGAUUUCUGUGA	::.::: ::::::..:.: ::	GGCGAAG-UCCCUAGGGGCCCU	ACGUUUCCAGGGAUUUCUGUGA ::.::: ::::::..:.: :: GGCGAAG-UCCCUAGGGGCCCU
amiRPSTVd	Solyc07g040980.3.1 Plant/F27B13-30 protein (AHRD V3.3 *** A0A072V820_MEDTR)	3387	3407	7.5	CUGCUUCAGGGAGCCCUUGUA	:.:::::::::: :::. : :	GGCGAAGUCCCUAGGGGCCCU	CUGCUUCAGGGAGCCCUUGUA :.:::::::::: :::. : : GGCGAAGUCCCUAGGGGCCCU
amiRPSTVd	Solyc06g053620.5.1 Phosphoenolpyruvate carboxylase kinase 2 (AHRD V3.11 *** tr|Q84JP7|Q84JP7_S	690	710	7.5	CAGCUUCAGAGAUCUUCGAGG	: ::::::: ::::..:: :.	GGCGAAGUCCCUAGGGGCCCU	CAGCUUCAGAGAUCUUCGAGG : ::::::: ::::..:: :. GGCGAAGUCCCUAGGGGCCCU
amiRPSTVd	Solyc01g068330.4.1 Cell division control protein 48-like protein C (AHRD V3.3 *** A0A2G3DH55_C	1754	1774	7.5	UUGCUUUAUGGUCCCCCGGGA	..::::.: :: ::::::::	GGCGAAGUCCCUAGGGGCCCU	UUGCUUUAUGGUCCCCCGGGA ..::::.: :: :::::::: GGCGAAGUCCCUAGGGGCCCU
amiRPSTVd	Solyc05g051950.1.1 Major facilitator superfamily (AHRD V3.3 *** A0A200QUR2_9MAGN)	635	655	7.5	UCGCUCAAGGGGUUUCGGGGA	.:::: ::::.:..: ::::	GGCGAAGUCCCUAGGGGCCCU	UCGCUCAAGGGGUUUCGGGGA .:::: ::::.:..: :::: GGCGAAGUCCCUAGGGGCCCU
amiRPSTVd	Solyc08g061920.4.1 Cytokinin oxidase/dehydrogenase (AHRD V3.11 *** tr|C3VPM8|C3VPM8_SOLTU)	1581	1601	7.5	UCACUUUGGGGAUCAAUGGGA	.: :::..:::::: .::::	GGCGAAGUCCCUAGGGGCCCU	UCACUUUGGGGAUCAAUGGGA .: :::..:::::: .:::: GGCGAAGUCCCUAGGGGCCCU
amiRPSTVd	Solyc09g009520.3.1 Alpha/beta-Hydrolases superfamily protein (AHRD V3.3 *** Q9SJM9_ARATH)	168	189	7.5	CUUCAUUCAGGGAUGUUUGGGA	:. : ::::::::: ...::::	GGCG-AAGUCCCUAGGGGCCCU	CUUCAUUCAGGGAUGUUUGGGA :. : ::::::::: ...:::: GGCG-AAGUCCCUAGGGGCCCU
amiRPSTVd	Solyc06g053160.3.1 ATPase family AAA domain-containing protein.1	516	537	7.5	UUGCUUUAUGGACCACCUGGGA	..::::.: ::: : ::.::::	GGCGAAGUCCCUAG-GGGCCCU	UUGCUUUAUGGACCACCUGGGA ..::::.: ::: : ::.:::: GGCGAAGUCCCUAG-GGGCCCU
amiRPSTVd	Solyc02g090910.3.1 RNA-binding (RRM/RBD/RNP motifs) family protein (AHRD V3.3 *** A0A2U1NV59_A	282	303	7.5	UGGUUUUAGGCAUCCCAUGGGA	. :.::.::: ::::: .::::	GGCGAAGUCCCUAGGG-GCCCU	UGGUUUUAGGCAUCCCAUGGGA . :.::.::: ::::: .:::: GGCGAAGUCCCUAGGG-GCCCU
amiRPSTVd	Solyc03g097520.3.1 Histidine kinase-, DNA gyrase B-, and HSP90-like ATPase family protein (AHR	567	587	7.5	CGGAUUUAGGUGUUUCCGGGA	: : ::.::: .:..::::::	GGCGAAGUCCCUAGGGGCCCU	CGGAUUUAGGUGUUUCCGGGA : : ::.::: .:..:::::: GGCGAAGUCCCUAGGGGCCCU
amiRPSTVd	Solyc10g053970.2.1 Sec14p-like phosphatidylinositol transfer family protein (AHRD V3.3 *** A0A	2045	2066	7.5	UUGCUUUUAAGGAUCCCUUGGA	..::::. : :::::::. :::	GGCGAAG-UCCCUAGGGGCCCU	UUGCUUUUAAGGAUCCCUUGGA ..::::. : :::::::. ::: GGCGAAG-UCCCUAGGGGCCCU
amiRPSTVd	Solyc04g050520.3.1 Translational activator GC.1	113	133	7.5	CCGUUUUUGGAAUCUCCGGAG	:::.::. :: :::.:::: .	GGCGAAGUCCCUAGGGGCCCU	CCGUUUUUGGAAUCUCCGGAG :::.::. :: :::.:::: . GGCGAAGUCCCUAGGGGCCCU
amiRPSTVd	Solyc01g111870.3.1 Serine/threonine-protein kinase ATR (AHRD V3.3 *** A0A2G3BW62_CAPCH)	8327	8347	7.5	CCUUGUCAGGCAUCUUUGGGA	:: . ::::: :::...::::	GGCGAAGUCCCUAGGGGCCCU	CCUUGUCAGGCAUCUUUGGGA :: . ::::: :::...:::: GGCGAAGUCCCUAGGGGCCCU
amiRPSTVd	Solyc03g097710.4.1 meiosis chromosome segregation family protein (AHRD V3.3 *-* AT3G26890.8)	1752	1772	7.5	AAGGUUUAGGCAUUCCUGGGA	: ::.::: ::.::.::::	GGCGAAGUCCCUAGGGGCCCU	AAGGUUUAGGCAUUCCUGGGA : ::.::: ::.::.:::: GGCGAAGUCCCUAGGGGCCCU
amiRPSTVd	Solyc09g007940.3.1 Adenosine kinase (AHRD V3.3 *** A0A2G2VXW7_CAPBA)	796	816	7.5	GUUCUUCAGGGAUCCUCAAGA	. ::::::::::::.: ::	GGCGAAGUCCCUAGGGGCCCU	GUUCUUCAGGGAUCCUCAAGA . ::::::::::::.: :: GGCGAAGUCCCUAGGGGCCCU
amiRPSTVd	Solyc07g021150.1.1 Serinc-domain containing serine and sphingolipid biosynthesis protein (AHRD	116	136	7.5	AUGUUAUAUGCAUCCCCGGGA	.:.: .: : ::::::::::	GGCGAAGUCCCUAGGGGCCCU	AUGUUAUAUGCAUCCCCGGGA .:.: .: : :::::::::: GGCGAAGUCCCUAGGGGCCCU
amiRPSTVd	Solyc08g008457.1.1 Unknown protein	1175	1196	7.5	CAGUUUCAGGGCCUCCUCGGGU	: :.::::::: :::.::::	GGCGAAGUCCCU-AGGGGCCCU	CAGUUUCAGGGCCUCCUCGGGU : :.::::::: :::.:::: GGCGAAGUCCCU-AGGGGCCCU
amiRPSTVd	Solyc01g096910.3.1 Vacuolar protein sorting-associated protein 36 (AHRD V3.3 *** A0A2G3BTR2_CA	477	498	7.5	CCGAUUUCAGGCAUCACUGGGU	::: .:::::: ::: :.:::	GGC-GAAGUCCCUAGGGGCCCU	CCGAUUUCAGGCAUCACUGGGU ::: .:::::: ::: :.::: GGC-GAAGUCCCUAGGGGCCCU
amiRPSTVd	Solyc10g078220.2.1 Cytochrome P450 (AHRD V3.3 *** A0A2U1MC34_ARTAN)	541	561	7.5	ACGCUGAGGGGAUACUUGGGA	:::: .::::: :..::::	GGCGAAGUCCCUAGGGGCCCU	ACGCUGAGGGGAUACUUGGGA :::: .::::: :..:::: GGCGAAGUCCCUAGGGGCCCU
amiRPSTVd	Solyc01g087840.3.1 Subtilisin-like protease (AHRD V3.3 *** O82006_SOLLC)	1363	1384	7.5	CCUUUGUCAGGGAUUCUCUGGU	:: .: ::::::::.:.: ::	GGCGA-AGUCCCUAGGGGCCCU	CCUUUGUCAGGGAUUCUCUGGU :: .: ::::::::.:.: :: GGCGA-AGUCCCUAGGGGCCCU
amiRPSTVd	Solyc07g006810.3.1 Adenosylmethionine-8-amino-7-oxononanoate aminotransferase (AHRD V3.3 *** S	2316	2335	7.5	CUGCU-CAGGGAGCUGUGGGA	:.::: :::::: :. .::::	GGCGAAGUCCCUAGGGGCCCU	CUGCU-CAGGGAGCUGUGGGA :.::: :::::: :. .:::: GGCGAAGUCCCUAGGGGCCCU
amiRPSTVd	Solyc08g075390.4.1 Nudix hydrolase 3 (AHRD V3.3 *** A0A2G2XM34_CAPBA)	324	345	7.5	CUGAUUGCAAGGAUUCCUGGGC	:.: :: :: ::::.::.:::	GGCGAA-GUCCCUAGGGGCCCU	CUGAUUGCAAGGAUUCCUGGGC :.: :: :: ::::.::.::: GGCGAA-GUCCCUAGGGGCCCU
amiRPSTVd	Solyc10g160570.1.1 F-box protein At3g07870-like (AHRD V3.11 *-* XP_004248467.1)	219	240	7.5	CAACUUGGGUGGAUCCUUGGGA	: ::: .: ::::::..::::	GGCGAAGUC-CCUAGGGGCCCU	CAACUUGGGUGGAUCCUUGGGA : ::: .: ::::::..:::: GGCGAAGUC-CCUAGGGGCCCU
amiRPSTVd	Solyc01g087850.2.1 serine protease SBT3	1658	1679	7.5	CCUUUGUCAGGGAUUCUCCGGU	:: .: ::::::::.:.: ::	GGCGA-AGUCCCUAGGGGCCCU	CCUUUGUCAGGGAUUCUCCGGU :: .: ::::::::.:.: :: GGCGA-AGUCCCUAGGGGCCCU
amiRPSTVd	Solyc01g109540.4.1 Coatomer subunit gamma (AHRD V3.3 *** A0A1Q3D0F6_CEPFO)	2541	2561	7.5	CAACUUUAGGAAUGCCUGGGA	: :::.::: :: ::.::::	GGCGAAGUCCCUAGGGGCCCU	CAACUUUAGGAAUGCCUGGGA : :::.::: :: ::.:::: GGCGAAGUCCCUAGGGGCCCU
amiRPSTVd	Solyc10g076550.1.1 Wall-associated receptor kinase.1	1109	1128	7.5	UGGUUUUAGGGA-CAUCGGGA	. :.::.::::: : .:::::	GGCGAAGUCCCUAGGGGCCCU	UGGUUUUAGGGA-CAUCGGGA . :.::.::::: : .::::: GGCGAAGUCCCUAGGGGCCCU
amiRPSTVd	Solyc01g098920.4.1 Mitochondrial Rho GTPase (AHRD V3.3 *** A0A2G2XZV8_CAPAN)	1217	1237	7.5	CUGCUCCAGAGAACCCCUGGA	:.::: ::: :: :::: :::	GGCGAAGUCCCUAGGGGCCCU	CUGCUCCAGAGAACCCCUGGA :.::: ::: :: :::: ::: GGCGAAGUCCCUAGGGGCCCU
amiRPSTVd	Solyc09g065170.2.1 titin-like isoform X2 (AHRD V3.3 *-* A0A2I4FZD3_9ROSI)	304	323	7.5	AAGCUU-GGGGUUCUUCGGGA	:::: .::: ::..:::::	GGCGAAGUCCCUAGGGGCCCU	AAGCUU-GGGGUUCUUCGGGA :::: .::: ::..::::: GGCGAAGUCCCUAGGGGCCCU
amiRPSTVd	Solyc11g065470.2.1 DUF604 domain-containing protein (AHRD V3.3 *** A0A1Q3CIC6_CEPFO)	1142	1163	7.5	CACCUUCGUGGGAUCCUUGUGA	: ::::. :::::::..: ::	GGCGAAGU-CCCUAGGGGCCCU	CACCUUCGUGGGAUCCUUGUGA : ::::. :::::::..: :: GGCGAAGU-CCCUAGGGGCCCU
amiRPSTVd	Solyc03g062940.3.1 peroxisomal targeting signal type 2 receptor	669	689	7.5	UCGCAUCUGGGAUGUCCGCGA	.::: :: ::::: .::: ::	GGCGAAGUCCCUAGGGGCCCU	UCGCAUCUGGGAUGUCCGCGA .::: :: ::::: .::: :: GGCGAAGUCCCUAGGGGCCCU
amiRPSTVd	Solyc12g005390.2.1 Vesicle-associated protein 4.1	345	366	7.5	CUGCUACAUGCGACCUCCGGGA	:.::: :: : :: :.::::::	GGCGAAGUCC-CUAGGGGCCCU	CUGCUACAUGCGACCUCCGGGA :.::: :: : :: :.:::::: GGCGAAGUCC-CUAGGGGCCCU
amiRPSTVd	Solyc06g074250.4.1 Vesicle-associated membrane protein (AHRD V3.11 *** tr|A0A2G3CBC8|A0A2G3CBC	182	202	7.5	CCGUGACGGGGAACACCGGGG	:::. :.:::: : :::::.	GGCGAAGUCCCUAGGGGCCCU	CCGUGACGGGGAACACCGGGG :::. :.:::: : :::::. GGCGAAGUCCCUAGGGGCCCU
amiRPSTVd	Solyc06g083870.3.1 structural maintenance of chromosomes 1	232	252	7.5	CCGUCACAGGCGUCGCCGGGA	:::. :::: .:: ::::::	GGCGAAGUCCCUAGGGGCCCU	CCGUCACAGGCGUCGCCGGGA :::. :::: .:: :::::: GGCGAAGUCCCUAGGGGCCCU
amiRPSTVd	Solyc09g091120.3.1 BLISTER (AHRD V3.3 *** A0A2U1QGX3_ARTAN)	2184	2205	7.5	CUUCUACAGAGGAUCUCCGUGA	:. :: ::: :::::.::: ::	GGCGAAGUC-CCUAGGGGCCCU	CUUCUACAGAGGAUCUCCGUGA :. :: ::: :::::.::: :: GGCGAAGUC-CCUAGGGGCCCU
amiRPSTVd	Solyc06g051190.3.1 RNA-dependent RNA polymerase (AHRD V3.3 *** A0A328DJK0_9ASTE)	828	849	7.5	UCACUUACAGAGAGCCCUGGGA	.: ::: ::: :: :::.::::	GGCGAA-GUCCCUAGGGGCCCU	UCACUUACAGAGAGCCCUGGGA .: ::: ::: :: :::.:::: GGCGAA-GUCCCUAGGGGCCCU
amiRPSTVd	Solyc04g077430.4.1 Chaperone protein DnaJ (AHRD V3.3 *** A0A2G2X0H1_CAPBA)	981	1001	7.5	CUUCAUGAUGGAUUCCUGGGA	:. : : : ::::.::.::::	GGCGAAGUCCCUAGGGGCCCU	CUUCAUGAUGGAUUCCUGGGA :. : : : ::::.::.:::: GGCGAAGUCCCUAGGGGCCCU
amiRPSTVd	Solyc02g061610.1.1 Ubiquitin domain-containing protein DSK2b (AHRD V3.3 *** A0A2G3D7C7_CAPCH)	943	962	7.5	CCACUUUCGG-AUCCUUGGGC	:: :::. :: ::::..:::	GGCGAAGUCCCUAGGGGCCCU	CCACUUUCGG-AUCCUUGGGC :: :::. :: ::::..::: GGCGAAGUCCCUAGGGGCCCU
amiRPSTVd	Solyc06g051380.3.1 Transducin family protein / WD-40 repeat family protein (AHRD V3.3 *** A0A2	1703	1722	7.5	CUG-UUCUGGAAUCUCAGGGA	:.: ::: :: :::.: ::::	GGCGAAGUCCCUAGGGGCCCU	CUG-UUCUGGAAUCUCAGGGA :.: ::: :: :::.: :::: GGCGAAGUCCCUAGGGGCCCU
amiRPSTVd	Solyc09g009090.3.1 CTR1-like protein kinase-3	2305	2324	7.5	CUGCUGCUGGGA-CUCCGGAA	:.::: : :::: :.:::: :	GGCGAAGUCCCUAGGGGCCCU	CUGCUGCUGGGA-CUCCGGAA :.::: : :::: :.:::: : GGCGAAGUCCCUAGGGGCCCU
amiRPSTVd	Solyc09g098115.1.1 voltage-gated hydrogen channel-like protein (AHRD V3.3 *** AT1G10800.2)	405	424	7.5	CAGGUAUAGGGAUCUU-GGGA	: : : .:::::::.. ::::	GGCGAAGUCCCUAGGGGCCCU	CAGGUAUAGGGAUCUU-GGGA : : : .:::::::.. :::: GGCGAAGUCCCUAGGGGCCCU
amiRPSTVd	Solyc11g008390.2.1 RING-type E3 ubiquitin transferase (AHRD V3.3 *** A0A1U8EX65_CAPAN)	1969	1988	7.5	UUACU-CAAGGAUCCCGGGGG	.. :: :: ::::::: :::.	GGCGAAGUCCCUAGGGGCCCU	UUACU-CAAGGAUCCCGGGGG .. :: :: ::::::: :::. GGCGAAGUCCCUAGGGGCCCU
amiRPSTVd	Solyc03g097030.3.1 4-coumarate:CoA ligase (AHRD V3.3 *** Q42880_LITER)	744	763	7.5	UUUCGUCAGGGA-CCACGGGG	.. : ::::::: :: ::::.	GGCGAAGUCCCUAGGGGCCCU	UUUCGUCAGGGA-CCACGGGG .. : ::::::: :: ::::. GGCGAAGUCCCUAGGGGCCCU
amiRPSTVd	Solyc05g007270.4.1 Helicase with zinc finger protein (AHRD V3.3 *** B3H5Y3_ARATH)	1346	1366	8	CCGCUUCAGAGAUUUCGGGUA	::::::::: :::..: :: :	GGCGAAGUCCCUAGGGGCCCU	CCGCUUCAGAGAUUUCGGGUA ::::::::: :::..: :: : GGCGAAGUCCCUAGGGGCCCU
amiRPSTVd	Solyc06g060150.3.1 Replication factor C subunit 5 (AHRD V3.3 *** A0A2G3C770_CAPCH)	280	300	8	CUGCUUUAUGGACCUCCUGGA	:.::::.: ::: :.:: :::	GGCGAAGUCCCUAGGGGCCCU	CUGCUUUAUGGACCUCCUGGA :.::::.: ::: :.:: ::: GGCGAAGUCCCUAGGGGCCCU
amiRPSTVd	Solyc04g081080.1.1 Receptor-like protein kinase (AHRD V3.3 *** A0A0A0KGM3_CUCSA)	2873	2893	8	CCGUUUCAUUGAUUCACGGGG	:::.:::: :::.: ::::.	GGCGAAGUCCCUAGGGGCCCU	CCGUUUCAUUGAUUCACGGGG :::.:::: :::.: ::::. GGCGAAGUCCCUAGGGGCCCU
amiRPSTVd	Solyc01g106320.2.1 Phox/Bem1p (AHRD V3.3 *** A0A200QI01_9MAGN)	716	736	8	CCGAUUCAGGCGUCUCCGGCU	::: :::::: .::.::::	GGCGAAGUCCCUAGGGGCCCU	CCGAUUCAGGCGUCUCCGGCU ::: :::::: .::.:::: GGCGAAGUCCCUAGGGGCCCU
amiRPSTVd	Solyc03g113370.3.1 Ubiquitin carboxyl-terminal hydrolase-like protein (AHRD V3.3 *** A0A2K3NQ1	4376	4396	8	CAGCUUCAGGUAUUUCUGGUA	: :::::::: ::..:.:: :	GGCGAAGUCCCUAGGGGCCCU	CAGCUUCAGGUAUUUCUGGUA : :::::::: ::..:.:: : GGCGAAGUCCCUAGGGGCCCU
amiRPSTVd	Solyc05g012250.3.1 Pentatricopeptide repeat-containing protein, mitochondrial (AHRD V3.3 *** A	1354	1374	8	UUGCUUAAAGGAUCUUCGGUA	..:::: : :::::..::: :	GGCGAAGUCCCUAGGGGCCCU	UUGCUUAAAGGAUCUUCGGUA ..:::: : :::::..::: : GGCGAAGUCCCUAGGGGCCCU
amiRPSTVd	Solyc02g082730.3.1 Guanosine nucleotide diphosphate dissociation inhibitor (AHRD V3.3 *** A0A2	1463	1483	8	CUGUUUCUGGAAGUCCUGGGA	:.:.::: :: : .::.::::	GGCGAAGUCCCUAGGGGCCCU	CUGUUUCUGGAAGUCCUGGGA :.:.::: :: : .::.:::: GGCGAAGUCCCUAGGGGCCCU
amiRPSTVd	Solyc06g053860.3.1 alpha-1,2-Mannosidase (AHRD V3.3 *** A0A328D328_9ASTE)	927	947	8	UCUCUUUAGUGAUCCUUGGUA	.: :::.:: :::::..:: :	GGCGAAGUCCCUAGGGGCCCU	UCUCUUUAGUGAUCCUUGGUA .: :::.:: :::::..:: : GGCGAAGUCCCUAGGGGCCCU
amiRPSTVd	Solyc11g065630.3.1 myosin-like protein (AHRD V3.3 *** AT1G51405.1)	1097	1118	8	AGGCUUCACGCGAUUUCUGGGA	:::::: : :::..:.::::	GGCGAAGUCC-CUAGGGGCCCU	AGGCUUCACGCGAUUUCUGGGA :::::: : :::..:.:::: GGCGAAGUCC-CUAGGGGCCCU
amiRPSTVd	Solyc08g076680.3.1 Pentatricopeptide repeat-containing protein, mitochondrial (AHRD V3.3 *** A	1517	1538	8	AAGCUUUGGGGAUAUACCGGGA	::::..::::: . ::::::	GGCGAAGUCCCUAGG-GGCCCU	AAGCUUUGGGGAUAUACCGGGA ::::..::::: . :::::: GGCGAAGUCCCUAGG-GGCCCU
amiRPSTVd	Solyc08g150146.2.1 Pentatricopeptide repeat-containing protein, mitochondrial (AHRD V3.11 ***	4625	4646	8	AAGCUUUGGGGAUAUACCGGGA	::::..::::: . ::::::	GGCGAAGUCCCUAGG-GGCCCU	AAGCUUUGGGGAUAUACCGGGA ::::..::::: . :::::: GGCGAAGUCCCUAGG-GGCCCU
amiRPSTVd	Solyc06g069700.4.1 Pentatricopeptide repeat (PPR) superfamily protein (AHRD V3.3 *** A0A2U1KU7	1181	1201	8	ACGCUGCAGGGGUCGUCGUGA	:::: :::::.:: .:: ::	GGCGAAGUCCCUAGGGGCCCU	ACGCUGCAGGGGUCGUCGUGA :::: :::::.:: .:: :: GGCGAAGUCCCUAGGGGCCCU
amiRPSTVd	Solyc06g009160.4.1 Glyoxysomal fatty acid beta-oxidation multifunctional protein MFP-a (AHRD V	965	985	8	ACACUUCAAAGAUUCCUGGGA	: ::::: :::.::.::::	GGCGAAGUCCCUAGGGGCCCU	ACACUUCAAAGAUUCCUGGGA : ::::: :::.::.:::: GGCGAAGUCCCUAGGGGCCCU
amiRPSTVd	Solyc09g091280.4.1 Retinoblastoma-related protein (AHRD V3.3 *** A0A2G2ZU20_CAPAN)	773	792	8	CCGCUUCAAGGA-CCUUGUGA	:::::::: ::: ::..: ::	GGCGAAGUCCCUAGGGGCCCU	CCGCUUCAAGGA-CCUUGUGA :::::::: ::: ::..: :: GGCGAAGUCCCUAGGGGCCCU
amiRPSTVd	Solyc07g008060.1.1 ANTH domain-containing protein (AHRD V3.3 *** A0A1Q3CQF1_CEPFO)	955	975	8	ACACUUGAGGGAUUCUUGAGA	: ::: ::::::.:..: ::	GGCGAAGUCCCUAGGGGCCCU	ACACUUGAGGGAUUCUUGAGA : ::: ::::::.:..: :: GGCGAAGUCCCUAGGGGCCCU
amiRPSTVd	Solyc01g097650.3.1 Serinc-domain containing serine and sphingolipid biosynthesis protein (AHRD	803	823	8	ACGUUAUAUGCAUCCUCGGGA	::.: .: : ::::.:::::	GGCGAAGUCCCUAGGGGCCCU	ACGUUAUAUGCAUCCUCGGGA ::.: .: : ::::.::::: GGCGAAGUCCCUAGGGGCCCU
amiRPSTVd	Solyc01g103910.1.1 Phospholipase D (AHRD V3.3 *** K4B1W6_SOLLC)	415	435	8	CCGAUUUGUGGAUCCUCCGGU	::: ::.. ::::::.: ::	GGCGAAGUCCCUAGGGGCCCU	CCGAUUUGUGGAUCCUCCGGU ::: ::.. ::::::.: :: GGCGAAGUCCCUAGGGGCCCU
amiRPSTVd	Solyc04g008040.4.1 Microtubule-associated protein 70 (AHRD V3.3 *** A0A200QNX4_9MAGN)	1458	1478	8	UCGCGUCGGCGAUCACUGGGU	.::: ::.: :::: :.:::	GGCGAAGUCCCUAGGGGCCCU	UCGCGUCGGCGAUCACUGGGU .::: ::.: :::: :.::: GGCGAAGUCCCUAGGGGCCCU
amiRPSTVd	Solyc01g102710.2.1 Leucine-rich repeat receptor-like protein kinase.1	2263	2283	8	GUCUUUCAGGGAAGUCCGGGA	. .:::::::: .::::::	GGCGAAGUCCCUAGGGGCCCU	GUCUUUCAGGGAAGUCCGGGA . .:::::::: .:::::: GGCGAAGUCCCUAGGGGCCCU
amiRPSTVd	Solyc09g008030.1.1 TCP transcription factor 19	404	423	8	CUGUUUCUGG-AUUUCCGGUA	:.:.::: :: ::..:::: :	GGCGAAGUCCCUAGGGGCCCU	CUGUUUCUGG-AUUUCCGGUA :.:.::: :: ::..:::: : GGCGAAGUCCCUAGGGGCCCU
amiRPSTVd	Solyc06g071040.4.1 P-loop containing nucleoside triphosphate hydrolases superfamily protein (A	1570	1591	8	AUUCUUCGGGGACUUCCAGGGA	. ::::.:::: :.:: ::::	GGCGAAGUCCCU-AGGGGCCCU	AUUCUUCGGGGACUUCCAGGGA . ::::.:::: :.:: :::: GGCGAAGUCCCU-AGGGGCCCU
amiRPSTVd	Solyc12g056090.2.1 Cox19-like CHCH family protein (AHRD V3.3 *-* F4JPC0_ARATH)	5	25	8	CUUUUUCAUGGAUGCCCCGGA	:. .:::: :::: ::: :::	GGCGAAGUCCCUAGGGGCCCU	CUUUUUCAUGGAUGCCCCGGA :. .:::: :::: ::: ::: GGCGAAGUCCCUAGGGGCCCU
amiRPSTVd	Solyc07g053040.3.1 F-box domain, cyclin-like protein (AHRD V3.3 *** A0A2U1PDA6_ARTAN)	72	92	8	CCGCAUCAGUGAUCUCCCUGA	:::: :::: ::::.:: ::	GGCGAAGUCCCUAGGGGCCCU	CCGCAUCAGUGAUCUCCCUGA :::: :::: ::::.:: :: GGCGAAGUCCCUAGGGGCCCU
amiRPSTVd	Solyc12g042650.2.1 40S ribosomal protein S12 (AHRD V3.3 *** A0A1U8DVK6_CAPAN)	184	205	8	CCGCUCUUGGGGAGCCCAUGGA	::::: :..:::: ::: :::	GGCGA-AGUCCCUAGGGGCCCU	CCGCUCUUGGGGAGCCCAUGGA ::::: :..:::: ::: ::: GGCGA-AGUCCCUAGGGGCCCU
amiRPSTVd	Solyc12g006973.1.1 Leucine-rich repeat family protein (AHRD V3.3 *** A0A061GNA0_THECC)	1123	1143	8	CCGGUGCAACGGUCUCCGGGA	::: : :: :.::.::::::	GGCGAAGUCCCUAGGGGCCCU	CCGGUGCAACGGUCUCCGGGA ::: : :: :.::.:::::: GGCGAAGUCCCUAGGGGCCCU
amiRPSTVd	Solyc01g068100.4.1 Squamosa promoter binding protein12a	3368	3389	8	CCUCUUCAGGGGCUCACCGGAA	:: ::::::::. :: :::: :	GGCGAAGUCCCU-AGGGGCCCU	CCUCUUCAGGGGCUCACCGGAA :: ::::::::. :: :::: : GGCGAAGUCCCU-AGGGGCCCU
amiRPSTVd	Solyc03g082630.3.1 P-loop containing nucleoside triphosphate hydrolases superfamily protein (A	496	516	8	CUGCUCUAUGGACCCCCUGGA	:.::: .: ::: :::: :::	GGCGAAGUCCCUAGGGGCCCU	CUGCUCUAUGGACCCCCUGGA :.::: .: ::: :::: ::: GGCGAAGUCCCUAGGGGCCCU
amiRPSTVd	Solyc01g087700.1.1 Unknown protein	270	290	8	CAGCAACAGGGAUUUCUGUGA	: :: :::::::..:.: ::	GGCGAAGUCCCUAGGGGCCCU	CAGCAACAGGGAUUUCUGUGA : :: :::::::..:.: :: GGCGAAGUCCCUAGGGGCCCU
amiRPSTVd	Solyc05g055580.2.1 Unknown protein	93	113	8	CUUCUUUACGGAUCCCCAGAA	:. :::.: :::::::: : :	GGCGAAGUCCCUAGGGGCCCU	CUUCUUUACGGAUCCCCAGAA :. :::.: :::::::: : : GGCGAAGUCCCUAGGGGCCCU
amiRPSTVd	Solyc12g006980.2.1 Leucine-rich repeat family protein (AHRD V3.3 *-* A0A061GNA0_THECC)	1135	1155	8	CCGGUGCAACGGUCUCCGGGA	::: : :: :.::.::::::	GGCGAAGUCCCUAGGGGCCCU	CCGGUGCAACGGUCUCCGGGA ::: : :: :.::.:::::: GGCGAAGUCCCUAGGGGCCCU
amiRPSTVd	Solyc05g008830.3.1 Octicosapeptide/Phox/Bem1p family protein (AHRD V3.3 *-* A0A2K3L5A6_TRIPR)	233	253	8	CCGCCACACUGAUUCCUGGGA	:::: :: :::.::.::::	GGCGAAGUCCCUAGGGGCCCU	CCGCCACACUGAUUCCUGGGA :::: :: :::.::.:::: GGCGAAGUCCCUAGGGGCCCU
amiRPSTVd	Solyc08g005220.5.1 Plastid lipid-associated protein chloroplastic-like (AHRD V3.11 *** tr|A0A2	2149	2169	8	CCUCUACAGCAAUCUCUGGGA	:: :: ::: :::.:.::::	GGCGAAGUCCCUAGGGGCCCU	CCUCUACAGCAAUCUCUGGGA :: :: ::: :::.:.:::: GGCGAAGUCCCUAGGGGCCCU
amiRPSTVd	Solyc08g080690.4.1 Methyl-CpG binding domain protein (AHRD V3.3 *-* A0A2K3NPJ5_TRIPR)	2591	2611	8	CCUCUUUGGGCAUCCCCCUGA	:: :::..:: :::::: ::	GGCGAAGUCCCUAGGGGCCCU	CCUCUUUGGGCAUCCCCCUGA :: :::..:: :::::: :: GGCGAAGUCCCUAGGGGCCCU
amiRPSTVd	Solyc01g110190.4.1 Kinesin-related protein (AHRD V3.3 *** D3YBF5_TRIRP)	3189	3210	8	CCGCUUGAAGGUUCCUUGGUGA	:::::: : :: :::..:: ::	GGCGAAGUCCCUAGGGGCC-CU	CCGCUUGAAGGUUCCUUGGUGA :::::: : :: :::..:: :: GGCGAAGUCCCUAGGGGCC-CU
amiRPSTVd	Solyc10g018250.2.1 40S ribosomal protein S13 (AHRD V3.3 *** A0A2I0WN36_9ASPA)	362	383	8	UUGCUCCUGAGAUUCCCGAGGA	..::: : : :::.:::: :::	GGCGAAGUCCCUAGGGGC-CCU	UUGCUCCUGAGAUUCCCGAGGA ..::: : : :::.:::: ::: GGCGAAGUCCCUAGGGGC-CCU
amiRPSTVd	Solyc01g108160.3.1 autophagy-related protein 2-like (AHRD V3.3 *** A0A1S4AVK1_TOBAC)	3064	3085	8	CCACUGUCAAGGAUUCUGGGGA	:: :: ::: ::::.:. ::::	GGCGA-AGUCCCUAGGGGCCCU	CCACUGUCAAGGAUUCUGGGGA :: :: ::: ::::.:. :::: GGCGA-AGUCCCUAGGGGCCCU
amiRPSTVd	Solyc01g091220.3.1 40S ribosomal protein S13 (AHRD V3.3 *** A0A2I0WN36_9ASPA)	464	485	8	UUGCUCCCGAGAUUCCCGAGGA	..::: : : :::.:::: :::	GGCGAAGUCCCUAGGGGC-CCU	UUGCUCCCGAGAUUCCCGAGGA ..::: : : :::.:::: ::: GGCGAAGUCCCUAGGGGC-CCU
amiRPSTVd	Solyc01g091300.3.1 Secretory 1A (AHRD V3.3 *** A0A1P8AMM7_ARATH)	741	761	8	CCGAGACACGGGUCUUCGGGA	::: :: ::.::..:::::	GGCGAAGUCCCUAGGGGCCCU	CCGAGACACGGGUCUUCGGGA ::: :: ::.::..::::: GGCGAAGUCCCUAGGGGCCCU
amiRPSTVd	Solyc06g084610.4.1 Beta-carotene isomerase D27, chloroplastic (AHRD V3.3 *** A0A1J3JUT0_NOCCA)	684	705	8	UUUCUUCAAGGAUCACAUGGGA	.. ::::: ::::: : .::::	GGCGAAGUCCCUAGGG-GCCCU	UUUCUUCAAGGAUCACAUGGGA .. ::::: ::::: : .:::: GGCGAAGUCCCUAGGG-GCCCU
amiRPSTVd	Solyc05g005250.3.1 pantothenate kinase family protein AB211526	1381	1401	8	CGGCAUGAGGGAUUUCUUGGA	: :: : ::::::..:. :::	GGCGAAGUCCCUAGGGGCCCU	CGGCAUGAGGGAUUUCUUGGA : :: : ::::::..:. ::: GGCGAAGUCCCUAGGGGCCCU
amiRPSTVd	Solyc03g093520.3.1 ATP-dependent 6-phosphofructokinase (AHRD V3.3 *** A0A2G2ZX77_CAPAN)	955	975	8	CUGUUGCUGGGAUUCCCAAGA	:.:.: : :::::.::: ::	GGCGAAGUCCCUAGGGGCCCU	CUGUUGCUGGGAUUCCCAAGA :.:.: : :::::.::: :: GGCGAAGUCCCUAGGGGCCCU
amiRPSTVd	Solyc10g008590.1.1 Pentatricopeptide repeat (AHRD V3.3 *** A0A200RBW3_9MAGN)	310	331	8	CUGUUUGAUGAAUCUCCGGAGA	:.:.:: : : :::.:::: ::	GGCGAAGUCCCUAGGGGCC-CU	CUGUUUGAUGAAUCUCCGGAGA :.:.:: : : :::.:::: :: GGCGAAGUCCCUAGGGGCC-CU
amiRPSTVd	Solyc03g097110.4.1 binding partner of ACD.1	335	356	8	UCACAUUCAAGGAUCUCCAGGG	.: : :::: :::::.:: ::.	GGCG-AAGUCCCUAGGGGCCCU	UCACAUUCAAGGAUCUCCAGGG .: : :::: :::::.:: ::. GGCG-AAGUCCCUAGGGGCCCU
amiRPSTVd	Solyc12g099310.2.1 Ubiquitin-conjugating enzyme (AHRD V3.3 *** A0A200PWE2_9MAGN)	321	342	8	UUGCAAUCAGGGGUCCACGAGA	..:: ::::::.::: :: ::	GGCGA-AGUCCCUAGGGGCCCU	UUGCAAUCAGGGGUCCACGAGA ..:: ::::::.::: :: :: GGCGA-AGUCCCUAGGGGCCCU
amiRPSTVd	Solyc01g111700.2.1 26S proteasome non-ATPase regulatory subunit 3 (AHRD V3.3 *** B6TAE2_MAIZE)	940	961	8	UUGCUUGGAGAGAUCCCUGAGA	..:::: :: ::::::.: ::	GGCGAAG-UCCCUAGGGGCCCU	UUGCUUGGAGAGAUCCCUGAGA ..:::: :: ::::::.: :: GGCGAAG-UCCCUAGGGGCCCU
amiRPSTVd	Solyc01g009090.3.1 Serrate RNA effector molecule (AHRD V3.3 *** A0A2G3AI64_CAPAN)	258	278	8	CCGUGAUAGAGAUUCACGGGA	:::. .:: :::.: :::::	GGCGAAGUCCCUAGGGGCCCU	CCGUGAUAGAGAUUCACGGGA :::. .:: :::.: ::::: GGCGAAGUCCCUAGGGGCCCU
amiRPSTVd	Solyc07g042760.1.1 Pentatricopeptide repeat (AHRD V3.3 *** A0A200R9C5_9MAGN)	1482	1503	8	UUGCUACAUUGAUCUCCUGGGA	..::: :: ::::.:: ::::	GGCGAAGUCCCUAGGGG-CCCU	UUGCUACAUUGAUCUCCUGGGA ..::: :: ::::.:: :::: GGCGAAGUCCCUAGGGG-CCCU
amiRPSTVd	Solyc01g068010.2.1 Unknown protein	280	299	8	GCGCUUCGAGG-UCCCAGGGG	::::::. :: :::: :::.	GGCGAAGUCCCUAGGGGCCCU	GCGCUUCGAGG-UCCCAGGGG ::::::. :: :::: :::. GGCGAAGUCCCUAGGGGCCCU
amiRPSTVd	Solyc05g052950.5.1 Regulator of chromosome condensation (RCC1) family protein (AHRD V3.11 ***	1319	1340	8	CCUUUCUCACGGAUGUCCGGGG	:: .: ::: :::: .:::::.	GGCGA-AGUCCCUAGGGGCCCU	CCUUUCUCACGGAUGUCCGGGG :: .: ::: :::: .:::::. GGCGA-AGUCCCUAGGGGCCCU
amiRPSTVd	Solyc04g071650.4.1 Cellulose synthase (AHRD V3.3 *** K4BTF5_SOLLC)	1711	1732	8	UCUUGUCAGGGAUCAUCCUGGA	.: . ::::::::: .:: :::	GGCGAAGUCCCUAG-GGGCCCU	UCUUGUCAGGGAUCAUCCUGGA .: . ::::::::: .:: ::: GGCGAAGUCCCUAG-GGGCCCU
amiRPSTVd	Solyc02g070340.3.1 40S ribosomal protein S4 (AHRD V3.3 *** A0A2G2WHB8_CAPBA)	624	645	8	UCACAUUCAGGAUUCCCUGGGG	.: : :::::: ::::.:::.	GGCG-AAGUCCCUAGGGGCCCU	UCACAUUCAGGAUUCCCUGGGG .: : :::::: ::::.:::. GGCG-AAGUCCCUAGGGGCCCU
amiRPSTVd	Solyc06g069480.3.1 Helicase (AHRD V3.3 *** A0A200R859_9MAGN)	4567	4588	8	UCAUAUUCAGGGAUAUCCUGGA	.: . ::::::::: .:: :::	GGCG-AAGUCCCUAGGGGCCCU	UCAUAUUCAGGGAUAUCCUGGA .: . ::::::::: .:: ::: GGCG-AAGUCCCUAGGGGCCCU
amiRPSTVd	Solyc10g085770.1.1 Eukaryotic aspartyl protease family protein (AHRD V3.3 *-* Q0WRU5_ARATH)	113	132	8	CAGCUUCAGGUAUUGC-GGGA	: :::::::: ::. : ::::	GGCGAAGUCCCUAGGGGCCCU	CAGCUUCAGGUAUUGC-GGGA : :::::::: ::. : :::: GGCGAAGUCCCUAGGGGCCCU
amiRPSTVd	Solyc01g087650.4.1 Conserved oligomeric Golgi complex subunit 8 (AHRD V3.3 *** K4AYF5_SOLLC)	1685	1704	8	CCUCUUCAGG-AUCCUCCAGA	:: ::::::: ::::.: ::	GGCGAAGUCCCUAGGGGCCCU	CCUCUUCAGG-AUCCUCCAGA :: ::::::: ::::.: :: GGCGAAGUCCCUAGGGGCCCU
amiRPSTVd	Solyc07g053870.5.1 Switch 2 (AHRD V3.11 *** tr|A0A1U8HBI7|A0A1U8HBI7_CAPAN)	3511	3530	8	CCGCUUGAGGU-UCCAUGGGA	:::::: ::: ::: .::::	GGCGAAGUCCCUAGGGGCCCU	CCGCUUGAGGU-UCCAUGGGA :::::: ::: ::: .:::: GGCGAAGUCCCUAGGGGCCCU
amiRPSTVd	Solyc03g063560.3.1 Glutamate synthase (AHRD V3.3 *** W7TEE5_9STRA)	1289	1308	8	CCG-UUCUGAAGUCCUCGGGA	::: ::: : .:::.:::::	GGCGAAGUCCCUAGGGGCCCU	CCG-UUCUGAAGUCCUCGGGA ::: ::: : .:::.::::: GGCGAAGUCCCUAGGGGCCCU
amiRPSTVd	Solyc10g080750.3.1 Phosphatidylinositol 4-phosphate 5-kinase (AHRD V3.3 *** A0A2G2YNJ1_CAPAN)	588	607	8	CCGGUUC-GUGAUCAUUGGGA	::: ::: : :::: ..::::	GGCGAAGUCCCUAGGGGCCCU	CCGGUUC-GUGAUCAUUGGGA ::: ::: : :::: ..:::: GGCGAAGUCCCUAGGGGCCCU
amiRPSTVd	Solyc02g070200.3.1 FAD-binding Berberine family protein (AHRD V3.3 *** A0A2U1LDC6_ARTAN)	840	859	8	CCUCCUCAGG-AUCUUCGUGA	:: : ::::: :::..:: ::	GGCGAAGUCCCUAGGGGCCCU	CCUCCUCAGG-AUCUUCGUGA :: : ::::: :::..:: :: GGCGAAGUCCCUAGGGGCCCU
amiRPSTVd	Solyc06g051090.3.1 RING-type E3 ubiquitin transferase (AHRD V3.3 *** A0A2I4DGU6_9ROSI)	103	122	8	UUG-UUCAUUGAUCCCCGAGA	..: :::: :::::::: ::	GGCGAAGUCCCUAGGGGCCCU	UUG-UUCAUUGAUCCCCGAGA ..: :::: :::::::: :: GGCGAAGUCCCUAGGGGCCCU
amiRPSTVd	Solyc11g005150.3.1 entensin X55687	426	445	8	CCGUUUU-GGCAUCCCGGAGA	:::.::. :: ::::: : ::	GGCGAAGUCCCUAGGGGCCCU	CCGUUUU-GGCAUCCCGGAGA :::.::. :: ::::: : :: GGCGAAGUCCCUAGGGGCCCU
amiRPSTVd	Solyc01g096990.5.1 Vacuolar protein sorting-associated protein 9A (AHRD V3.11 *** tr|A0A1U8DTK	497	516	8	CCG-UGCAGGAAUUCCUUGGA	::: : :::: ::.::. :::	GGCGAAGUCCCUAGGGGCCCU	CCG-UGCAGGAAUUCCUUGGA ::: : :::: ::.::. ::: GGCGAAGUCCCUAGGGGCCCU
amiRPSTVd	Solyc01g007830.2.1 Condensin complex subunit 2 (AHRD V3.3 *-* A0A2G3C0A3_CAPCH)	39	58	8	UCAUUUGAGGUA-CCCUGGGA	.: .:: ::: : :::.::::	GGCGAAGUCCCUAGGGGCCCU	UCAUUUGAGGUA-CCCUGGGA .: .:: ::: : :::.:::: GGCGAAGUCCCUAGGGGCCCU
amiRPSTVd	Solyc06g071200.3.1 Transportin-3 (AHRD V3.3 *** A0A1J3HKD9_NOCCA)	576	595	8	CCGCUAC-GGGAUUCUCUGAA	::::: : :::::.:.: : :	GGCGAAGUCCCUAGGGGCCCU	CCGCUAC-GGGAUUCUCUGAA ::::: : :::::.:.: : : GGCGAAGUCCCUAGGGGCCCU
amiRPSTVd	Solyc09g072820.5.1 Cellulose synthase (AHRD V3.11 *** tr|K4CUV8|K4CUV8_SOLLC)	2510	2529	8	CCCCUUU-GGUAUGCCUGGGG	:: :::. :: :: ::.:::.	GGCGAAGUCCCUAGGGGCCCU	CCCCUUU-GGUAUGCCUGGGG :: :::. :: :: ::.:::. GGCGAAGUCCCUAGGGGCCCU
amiRPSTVd	Solyc01g080040.3.1 Dual specificity protein phosphatase.1	290	309	8	UCUAUUUAGGG-UCCCUUGGA	.: ::.:::: ::::. :::	GGCGAAGUCCCUAGGGGCCCU	UCUAUUUAGGG-UCCCUUGGA .: ::.:::: ::::. ::: GGCGAAGUCCCUAGGGGCCCU
amiRPSTVd	Solyc04g010270.1.1 Dirigent protein (AHRD V3.3 *** K4BPI1_SOLLC)	1023	1042	8	CUUCUUU-GGGAUCCAUAGGA	:. :::. ::::::: . :::	GGCGAAGUCCCUAGGGGCCCU	CUUCUUU-GGGAUCCAUAGGA :. :::. ::::::: . ::: GGCGAAGUCCCUAGGGGCCCU
amiRPSTVd	Solyc01g107690.4.1 Unknown protein	765	784	8	UUGCUA-AGGUGUCCCGGGGA	..::: ::: .:::: ::::	GGCGAAGUCCCUAGGGGCCCU	UUGCUA-AGGUGUCCCGGGGA ..::: ::: .:::: :::: GGCGAAGUCCCUAGGGGCCCU
amiRPSTVd	Solyc11g071640.3.1 Glycosyl hydrolase family protein (AHRD V3.3 *** A0A1P8BG25_ARATH)	447	466	8	CCGUCUU-GGGAUUCCCAUGA	:::. :. :::::.::: ::	GGCGAAGUCCCUAGGGGCCCU	CCGUCUU-GGGAUUCCCAUGA :::. :. :::::.::: :: GGCGAAGUCCCUAGGGGCCCU
amiRPSTVd	Solyc09g072710.4.1 Phospholipid--sterol O-acyltransferase (AHRD V3.3 *** A0A2G2ZWL8_CAPAN)	1750	1769	8	CUGCUAUUGGGAUUAC-GGGA	:.::: . :::::. : ::::	GGCGAAGUCCCUAGGGGCCCU	CUGCUAUUGGGAUUAC-GGGA :.::: . :::::. : :::: GGCGAAGUCCCUAGGGGCCCU
amiRPSTVd	Solyc02g070340.3.1 40S ribosomal protein S4 (AHRD V3.3 *** A0A2G2WHB8_CAPBA)	3672	3693	8	UCACAUUCAGGACUCCCUGGGG	.: : :::::: ::::.:::.	GGCG-AAGUCCCUAGGGGCCCU	UCACAUUCAGGACUCCCUGGGG .: : :::::: ::::.:::. GGCG-AAGUCCCUAGGGGCCCU
amiRPSTVd	Solyc09g010920.1.1 Transcription factor GRAS (AHRD V3.3 *** A0A200R547_9MAGN)	346	366	8.5	AUGCUUCAGGAGUCCUUGGAA	.:::::::: .:::..:: :	GGCGAAGUCCCUAGGGGCCCU	AUGCUUCAGGAGUCCUUGGAA .:::::::: .:::..:: : GGCGAAGUCCCUAGGGGCCCU
amiRPSTVd	Solyc09g009736.1.1 Unknown protein	940	960	8.5	UCGCUUCAGGGAUCGUUUUGA	.::::::::::::: .. ::	GGCGAAGUCCCUAGGGGCCCU	UCGCUUCAGGGAUCGUUUUGA .::::::::::::: .. :: GGCGAAGUCCCUAGGGGCCCU
amiRPSTVd	Solyc05g025870.4.1 mast cell carboxypeptidase A (AHRD V3.3 *-* XP_004238422.1)	55	75	8.5	CAGUUUCAAGGAUUUAUGGGA	: :.:::: ::::.. .::::	GGCGAAGUCCCUAGGGGCCCU	CAGUUUCAAGGAUUUAUGGGA : :.:::: ::::.. .:::: GGCGAAGUCCCUAGGGGCCCU
amiRPSTVd	Solyc07g055130.4.1 MAP kinase kinase kinase 57	466	486	8.5	CUGCUUCACAGAUUCUCUGGA	:.:::::: :::.:.: :::	GGCGAAGUCCCUAGGGGCCCU	CUGCUUCACAGAUUCUCUGGA :.:::::: :::.:.: ::: GGCGAAGUCCCUAGGGGCCCU
amiRPSTVd	Solyc09g072620.4.1 Glutathione gamma-glutamylcysteinyltransferase.1	1372	1392	8.5	CUGCUACAGUGGUGUCUGGGA	:.::: ::: :.: .:.::::	GGCGAAGUCCCUAGGGGCCCU	CUGCUACAGUGGUGUCUGGGA :.::: ::: :.: .:.:::: GGCGAAGUCCCUAGGGGCCCU
amiRPSTVd	Solyc05g007960.4.1 O-fucosyltransferase (AHRD V3.3 *** A0A2P5FK44_TREOI)	1983	2003	8.5	CUGCUUCUGGGAUUUGUGUGA	:.::::: :::::.. .: ::	GGCGAAGUCCCUAGGGGCCCU	CUGCUUCUGGGAUUUGUGUGA :.::::: :::::.. .: :: GGCGAAGUCCCUAGGGGCCCU
amiRPSTVd	Solyc01g095110.5.1 Pentatricopeptide repeat-containing protein (AHRD V3.11 *** tr|A0A1J3JYF9|A	2194	2214	8.5	CCUCUUUAAAGGUCUUCGGGA	:: :::.: :.::..:::::	GGCGAAGUCCCUAGGGGCCCU	CCUCUUUAAAGGUCUUCGGGA :: :::.: :.::..::::: GGCGAAGUCCCUAGGGGCCCU
amiRPSTVd	Solyc01g091500.3.1 SMAD/FHA domain protein (AHRD V3.3 *** A0A2K3NM18_TRIPR)	2634	2654	8.5	UGGCUUCAGAGGUUGCUGGGA	. ::::::: :.:. :.::::	GGCGAAGUCCCUAGGGGCCCU	UGGCUUCAGAGGUUGCUGGGA . ::::::: :.:. :.:::: GGCGAAGUCCCUAGGGGCCCU
amiRPSTVd	Solyc10g086180.2.1 Phenylalanine ammonia-lyase (AHRD V3.3 *** A0A2G2VU16_CAPBA)	765	786	8.5	CUUCUUCAGGGGUACUCUGGCA	:. ::::::::.: :.:.:: :	GGCGAAGUCCCUA-GGGGCCCU	CUUCUUCAGGGGUACUCUGGCA :. ::::::::.: :.:.:: : GGCGAAGUCCCUA-GGGGCCCU
amiRPSTVd	Solyc08g082530.4.1 ATP-dependent zinc metalloprotease FtsH (AHRD V3.3 *** A0A1J3D189_NOCCA)	2465	2486	8.5	UCGUCUUCAGGUAUUUCUUGGA	.:: ::::::: ::..:. :::	GGC-GAAGUCCCUAGGGGCCCU	UCGUCUUCAGGUAUUUCUUGGA .:: ::::::: ::..:. ::: GGC-GAAGUCCCUAGGGGCCCU
amiRPSTVd	Solyc01g097320.3.1 Mediator of RNA polymerase II transcription subunit 14 (AHRD V3.3 *** A0A2G	2876	2896	8.5	CUUCUUCAGAUAUUUCUGGGA	:. :::::: ::..:.::::	GGCGAAGUCCCUAGGGGCCCU	CUUCUUCAGAUAUUUCUGGGA :. :::::: ::..:.:::: GGCGAAGUCCCUAGGGGCCCU
amiRPSTVd	Solyc02g087540.3.1 P-loop containing nucleoside triphosphate hydrolases superfamily protein (A	1313	1333	8.5	AUGCUUCAGGAAACCCUGAGA	.:::::::: : :::.: ::	GGCGAAGUCCCUAGGGGCCCU	AUGCUUCAGGAAACCCUGAGA .:::::::: : :::.: :: GGCGAAGUCCCUAGGGGCCCU
amiRPSTVd	Solyc02g089870.3.1 E3 ubiquitin-protein ligase (AHRD V3.3 *** A0A2G3D341_CAPCH)	475	495	8.5	CAGUUUCAUGGAUUUCCUGGU	: :.:::: ::::..:: ::	GGCGAAGUCCCUAGGGGCCCU	CAGUUUCAUGGAUUUCCUGGU : :.:::: ::::..:: :: GGCGAAGUCCCUAGGGGCCCU
amiRPSTVd	Solyc11g071920.3.1 Serine/threonine-protein phosphatase (AHRD V3.3 *** A0A2G2VPQ2_CAPBA)	1794	1814	8.5	AUGCUUCAAGGAUCUCGGAGA	.:::::: :::::.: : ::	GGCGAAGUCCCUAGGGGCCCU	AUGCUUCAAGGAUCUCGGAGA .:::::: :::::.: : :: GGCGAAGUCCCUAGGGGCCCU
amiRPSTVd	Solyc05g006690.3.1 Transmembrane protein, putative (DUF247) (AHRD V3.3 *** Q9SN06_ARATH)	1257	1277	8.5	CUACUUCAGAAGUCCCUGGGC	:. :::::: .::::.:::	GGCGAAGUCCCUAGGGGCCCU	CUACUUCAGAAGUCCCUGGGC :. :::::: .::::.::: GGCGAAGUCCCUAGGGGCCCU
amiRPSTVd	Solyc03g117630.1.1 Heat shock 70 kDa protein (AHRD V3.3 *** A0A1U8FVW2_CAPAN)	277	297	8.5	CCGUUUAAGGUAGUUCCGGGU	:::.:: ::: : ..:::::	GGCGAAGUCCCUAGGGGCCCU	CCGUUUAAGGUAGUUCCGGGU :::.:: ::: : ..::::: GGCGAAGUCCCUAGGGGCCCU
amiRPSTVd	Solyc09g014380.3.1 SlLAX1	909	929	8.5	GUGCUUGAUGGAUUACUGGGA	.:::: : ::::. :.::::	GGCGAAGUCCCUAGGGGCCCU	GUGCUUGAUGGAUUACUGGGA .:::: : ::::. :.:::: GGCGAAGUCCCUAGGGGCCCU
amiRPSTVd	Solyc05g015070.4.1 RING-type E3 ubiquitin transferase (AHRD V3.3 *** A0A2G2VMV0_CAPBA)	927	947	8.5	ACGGUUCAGGGAUCCUUUGAG	:: :::::::::::.. : .	GGCGAAGUCCCUAGGGGCCCU	ACGGUUCAGGGAUCCUUUGAG :: :::::::::::.. : . GGCGAAGUCCCUAGGGGCCCU
amiRPSTVd	Solyc03g025470.5.1 Kinesin-like protein (AHRD V3.11 *** tr|E5GCU2|E5GCU2_CUCME)	2652	2672	8.5	AUGCUACAGGAAUCUCUUGGA	.::: :::: :::.:. :::	GGCGAAGUCCCUAGGGGCCCU	AUGCUACAGGAAUCUCUUGGA .::: :::: :::.:. ::: GGCGAAGUCCCUAGGGGCCCU
amiRPSTVd	Solyc10g007120.4.1 transmembrane protein (AHRD V3.3 *** AT3G15110.1)	563	582	8.5	CUGCU-CAGGCACUCUUGGGA	:.::: :::: : .:..::::	GGCGAAGUCCCUAGGGGCCCU	CUGCU-CAGGCACUCUUGGGA :.::: :::: : .:..:::: GGCGAAGUCCCUAGGGGCCCU
amiRPSTVd	Solyc06g036210.1.1 NAD(P)H-quinone oxidoreductase subunit K, chloroplastic (AHRD V3.3 *-* I6N9	278	298	8.5	CUACUUCAGAGAUCCCUACGA	:. :::::: ::::::. ::	GGCGAAGUCCCUAGGGGCCCU	CUACUUCAGAGAUCCCUACGA :. :::::: ::::::. :: GGCGAAGUCCCUAGGGGCCCU
amiRPSTVd	Solyc08g075020.3.1 Pectin acetylesterase (AHRD V3.3 *** K4CMM0_SOLLC)	433	453	8.5	CAUUUUCAGGGAUUCUCAGCA	: .:::::::::.:.: : :	GGCGAAGUCCCUAGGGGCCCU	CAUUUUCAGGGAUUCUCAGCA : .:::::::::.:.: : : GGCGAAGUCCCUAGGGGCCCU
amiRPSTVd	Solyc03g117580.3.1 GAG1At protein (AHRD V3.3 *** AT1G16000.1)	295	315	8.5	CCUCUUCGGUGUUCCCUGGUA	:: ::::.: : ::::.:: :	GGCGAAGUCCCUAGGGGCCCU	CCUCUUCGGUGUUCCCUGGUA :: ::::.: : ::::.:: : GGCGAAGUCCCUAGGGGCCCU
amiRPSTVd	Solyc03g111680.3.1 DNA polymerase III subunit gamma/tau (AHRD V3.3 *** A0A2K3PCP8_TRIPR)	1244	1263	8.5	CUGUUUCAUGG-UCCUCGUGG	:.:.:::: :: :::.:: :.	GGCGAAGUCCCUAGGGGCCCU	CUGUUUCAUGG-UCCUCGUGG :.:.:::: :: :::.:: :. GGCGAAGUCCCUAGGGGCCCU
amiRPSTVd	Solyc12g017830.3.1 Brefeldin A-inhibited guanine nucleotide-exchange protein 5 (AHRD V3.3 ***	1459	1478	8.5	CUACUUCAGGG-UCUUUUGGA	:. :::::::: ::... :::	GGCGAAGUCCCUAGGGGCCCU	CUACUUCAGGG-UCUUUUGGA :. :::::::: ::... ::: GGCGAAGUCCCUAGGGGCCCU
amiRPSTVd	Solyc00g500062.1.1 NAD(P)H-quinone oxidoreductase subunit K, chloroplastic (AHRD V3.3 *** A0A1	692	713	8.5	CUACUUCAGAGAUCCCUACGGA	:. :::::: ::::::. :::	GGCGAAGUCCCUAGGGGC-CCU	CUACUUCAGAGAUCCCUACGGA :. :::::: ::::::. ::: GGCGAAGUCCCUAGGGGC-CCU
amiRPSTVd	Solyc03g161710.1.1 UBN2_3 domain-containing protein (AHRD V3.11 *-* tr|A0A1Q3AQH1|A0A1Q3AQH1_C	78	98	8.5	UCCCUUAAAGGAUCUAUGGGA	.: ::: : :::::. .::::	GGCGAAGUCCCUAGGGGCCCU	UCCCUUAAAGGAUCUAUGGGA .: ::: : :::::. .:::: GGCGAAGUCCCUAGGGGCCCU
amiRPSTVd	Solyc01g067550.3.1 Zinc finger transcription factor 8	872	892	8.5	CUGGUUCAUAUAUCCCUGGGA	:.: :::: :::::.::::	GGCGAAGUCCCUAGGGGCCCU	CUGGUUCAUAUAUCCCUGGGA :.: :::: :::::.:::: GGCGAAGUCCCUAGGGGCCCU
amiRPSTVd	Solyc09g066280.4.1 Transcription factor bHLH155-like protein (AHRD V3.3 *** A0A2K3NNU4_TRIPR)	2090	2110	8.5	UCGCAUCAAGGAGCUCCGUGA	.::: ::: ::: :.::: ::	GGCGAAGUCCCUAGGGGCCCU	UCGCAUCAAGGAGCUCCGUGA .::: ::: ::: :.::: :: GGCGAAGUCCCUAGGGGCCCU
amiRPSTVd	Solyc11g066560.3.1 Vacuolar protein sorting-associated protein .1	3015	3035	8.5	CUUCUUCAGGUACCCCUCGGA	:. ::::::: : :::. :::	GGCGAAGUCCCUAGGGGCCCU	CUUCUUCAGGUACCCCUCGGA :. ::::::: : :::. ::: GGCGAAGUCCCUAGGGGCCCU
amiRPSTVd	Solyc09g031517.1.1 Flocculation protein flo11-like (AHRD V3.3 *-* A0A2K3PPL6_TRIPR)	640	661	8.5	CAGCUUCAGUGGGUCCAAGGGG	: ::::::: ::.::: :::.	GGCGAAGUC-CCUAGGGGCCCU	CAGCUUCAGUGGGUCCAAGGGG : ::::::: ::.::: :::. GGCGAAGUC-CCUAGGGGCCCU
amiRPSTVd	Solyc04g058190.3.1 PHD domain-containing protein (AHRD V3.3 *** A0A1Q3CJX9_CEPFO)	2247	2268	8.5	CAGUUUCAGGGUAAACCUGGGA	: :.::::::: : ::.::::	GGCGAAGUCCC-UAGGGGCCCU	CAGUUUCAGGGUAAACCUGGGA : :.::::::: : ::.:::: GGCGAAGUCCC-UAGGGGCCCU
amiRPSTVd	Solyc03g118510.3.1 Ovary receptor kinase 27 (AHRD V3.3 *** S4WIQ7_SOLCH)	773	794	8.5	CCGCUUGAGGUUUGUCCCGGGG	:::::: ::: : .::::::.	GGCGAAGUCCCUA-GGGGCCCU	CCGCUUGAGGUUUGUCCCGGGG :::::: ::: : .::::::. GGCGAAGUCCCUA-GGGGCCCU
amiRPSTVd	Solyc03g097940.3.1 Potassium channel SKOR (AHRD V3.3 *** A0A2G3A0N7_CAPAN)	306	327	8.5	CUUCUUCAGAGGACUCCCGGAA	:. :::::: ::: .::::: :	GGCGAAGUC-CCUAGGGGCCCU	CUUCUUCAGAGGACUCCCGGAA :. :::::: ::: .::::: : GGCGAAGUC-CCUAGGGGCCCU
amiRPSTVd	Solyc10g074580.2.1 glycerol kinase (AHRD V3.3 *** AT4G38225.3)	684	704	8.5	UUGUUUGAUUGAUCCCGGGGA	..:.:: : :::::: ::::	GGCGAAGUCCCUAGGGGCCCU	UUGUUUGAUUGAUCCCGGGGA ..:.:: : :::::: :::: GGCGAAGUCCCUAGGGGCCCU
amiRPSTVd	Solyc04g005360.1.1 Cytochrome P450 (AHRD V3.3 *** W0FG45_POPTR)	1426	1447	8.5	CUUCUUCAAGGAUUUACCUGGA	:. ::::: ::::.. :: :::	GGCGAAGUCCCUAGG-GGCCCU	CUUCUUCAAGGAUUUACCUGGA :. ::::: ::::.. :: ::: GGCGAAGUCCCUAGG-GGCCCU
amiRPSTVd	Solyc01g109780.3.1 F-box family protein (AHRD V3.3 *-* AT2G16365.6)	1160	1180	8.5	UCCCUUCCAGGAUCCUUUGGA	.: :::: ::::::.. :::	GGCGAAGUCCCUAGGGGCCCU	UCCCUUCCAGGAUCCUUUGGA .: :::: ::::::.. ::: GGCGAAGUCCCUAGGGGCCCU
amiRPSTVd	Solyc06g083660.4.1 Methyl-coenzyme M reductase II subunit gamma, putative (DUF3741) (AHRD V3.3	415	435	8.5	CCUUUUCCAGGAUGCUUGGGA	:: .::: :::: :..::::	GGCGAAGUCCCUAGGGGCCCU	CCUUUUCCAGGAUGCUUGGGA :: .::: :::: :..:::: GGCGAAGUCCCUAGGGGCCCU
amiRPSTVd	Solyc03g120770.4.1 Phox (PX) domain-containing protein (AHRD V3.3 *** F4HZJ6_ARATH)	3696	3716	8.5	UCCCUUUGGCCCUCCCCGGGA	.: :::..: :::::::::	GGCGAAGUCCCUAGGGGCCCU	UCCCUUUGGCCCUCCCCGGGA .: :::..: ::::::::: GGCGAAGUCCCUAGGGGCCCU
amiRPSTVd	Solyc12g057040.2.1 cryptochrome 1b	1022	1043	8.5	CGGCCUUAGGGAGUUCUCGAGA	: :: :.::::: :.:.:: ::	GGCGAAGUCCCU-AGGGGCCCU	CGGCCUUAGGGAGUUCUCGAGA : :: :.::::: :.:.:: :: GGCGAAGUCCCU-AGGGGCCCU
amiRPSTVd	Solyc05g055330.3.1 Pleiotropic drug resistance protein 2 (AHRD V3.3 *** A0A1U8GRL3_CAPAN)	822	842	8.5	CUACUUCUCGGGCCUCCGGGA	:. :::: ::. :.::::::	GGCGAAGUCCCUAGGGGCCCU	CUACUUCUCGGGCCUCCGGGA :. :::: ::. :.:::::: GGCGAAGUCCCUAGGGGCCCU
amiRPSTVd	Solyc10g076270.3.1 Regulatory-associated protein of TOR.1	201	222	8.5	CUGCUUGAAGCAUCUUCAGGGA	:.:::: : : :::..: ::::	GGCGAAGUCCCUAGGGG-CCCU	CUGCUUGAAGCAUCUUCAGGGA :.:::: : : :::..: :::: GGCGAAGUCCCUAGGGG-CCCU
amiRPSTVd	Solyc06g065300.5.1 Helicase (AHRD V3.11 *-* tr|A0A200PRA7|A0A200PRA7_9MAGN)	823	844	8.5	CCUCUUGUAGAUAUCUCUGGGA	:: ::: .:: :::.:.::::	GGCGAA-GUCCCUAGGGGCCCU	CCUCUUGUAGAUAUCUCUGGGA :: ::: .:: :::.:.:::: GGCGAA-GUCCCUAGGGGCCCU
amiRPSTVd	Solyc01g100280.4.1 RNA helicase DEAH-box4	1557	1578	8.5	UCGAUUCAAGAAUCUAUCGGGA	.:: :::: : :::. .:::::	GGCGAAGUCCCUAGG-GGCCCU	UCGAUUCAAGAAUCUAUCGGGA .:: :::: : :::. .::::: GGCGAAGUCCCUAGG-GGCCCU
amiRPSTVd	Solyc01g060140.4.1 Calmodulin-binding transcription activator 5 (AHRD V3.3 *-* A0A2G2XR50_CAPB	279	300	8.5	CUUCAUCAGUGAUUCUUCGGGA	:. : :::: :::.:. :::::	GGCGAAGUCCCUAGGG-GCCCU	CUUCAUCAGUGAUUCUUCGGGA :. : :::: :::.:. ::::: GGCGAAGUCCCUAGGG-GCCCU
amiRPSTVd	Solyc07g017430.3.1 Phosphoinositide phosphatase (AHRD V3.3 *** A0A2R6QUK5_ACTCH)	2815	2836	8.5	CUUCUUCUGGGAAUUCCUGUGA	:. :::: :::: :.::.: ::	GGCGAAGUCCCU-AGGGGCCCU	CUUCUUCUGGGAAUUCCUGUGA :. :::: :::: :.::.: :: GGCGAAGUCCCU-AGGGGCCCU
amiRPSTVd	Solyc10g078320.2.1 Calmodulin-interacting protein (AHRD V3.3 *** A0A2G3BIC3_CAPCH)	1349	1370	8.5	CUUCUUCAUGGGCCACCUGGGA	:. ::::: ::. : ::.::::	GGCGAAGUCCCUAG-GGGCCCU	CUUCUUCAUGGGCCACCUGGGA :. ::::: ::. : ::.:::: GGCGAAGUCCCUAG-GGGCCCU
amiRPSTVd	Solyc09g014780.3.1 Regulatory-associated protein of TOR.1	2182	2203	8.5	CUGCUUGAAGCAUCUUCAGGGA	:.:::: : : :::..: ::::	GGCGAAGUCCCUAGGGG-CCCU	CUGCUUGAAGCAUCUUCAGGGA :.:::: : : :::..: :::: GGCGAAGUCCCUAGGGG-CCCU
amiRPSTVd	Solyc10g079730.4.1 Condensin complex subunit 1 (AHRD V3.11 *** tr|A0A2G2YP95|A0A2G2YP95_CAPAN)	3468	3489	8.5	CUACUUCCAGAUAUCCUUGGGA	:. :::: :: ::::..::::	GGCGAAG-UCCCUAGGGGCCCU	CUACUUCCAGAUAUCCUUGGGA :. :::: :: ::::..:::: GGCGAAG-UCCCUAGGGGCCCU
amiRPSTVd	Solyc04g016370.3.1 DNA helicase INO80 (AHRD V3.3 *** A0A2G2ZF33_CAPAN)	695	716	8.5	CUGCUUUCUUGGAUCUUGGGGA	:.:::: : :::::.. ::::	GGCGAA-GUCCCUAGGGGCCCU	CUGCUUUCUUGGAUCUUGGGGA :.:::: : :::::.. :::: GGCGAA-GUCCCUAGGGGCCCU
amiRPSTVd	Solyc02g090130.4.1 Vacuolar protein sorting-associated protein, putative (DUF1162) (AHRD V3.3	4570	4591	8.5	UUGUUUCUAGGCAUGCCGGGGA	..:.::: ::: :: :: ::::	GGCGAAG-UCCCUAGGGGCCCU	UUGUUUCUAGGCAUGCCGGGGA ..:.::: ::: :: :: :::: GGCGAAG-UCCCUAGGGGCCCU
amiRPSTVd	Solyc05g012610.3.1 Appr-1-p processing enzyme family protein (AHRD V3.3 *** A0A2U1M8F6_ARTAN)	348	367	8.5	CUGCUUCAGGG-UCUGAGGGC	:.::::::::: ::. :::	GGCGAAGUCCCUAGGGGCCCU	CUGCUUCAGGG-UCUGAGGGC :.::::::::: ::. ::: GGCGAAGUCCCUAGGGGCCCU
amiRPSTVd	Solyc01g080620.3.1 BTB/POZ domain-containing protein (AHRD V3.3 *** A0A2U1P225_ARTAN)	392	411	8.5	AUGCUUCAGGGA-CCAUGGAA	.:::::::::: :: .:: :	GGCGAAGUCCCUAGGGGCCCU	AUGCUUCAGGGA-CCAUGGAA .:::::::::: :: .:: : GGCGAAGUCCCUAGGGGCCCU
amiRPSTVd	Solyc01g088730.3.1 DnaJ domain-containing protein (AHRD V3.3 *** A0A2U1Q731_ARTAN)	549	568	8.5	GUGCUUAAGGUAUCUU-GGGA	.:::: ::: :::.. ::::	GGCGAAGUCCCUAGGGGCCCU	GUGCUUAAGGUAUCUU-GGGA .:::: ::: :::.. :::: GGCGAAGUCCCUAGGGGCCCU
amiRPSTVd	Solyc02g091340.4.1 Pyridoxal kinase (AHRD V3.3 *** A0A2G3AAM2_CAPAN)	352	371	8.5	CUG-UUCAGGGAUAUGUGGGC	:.: ::::::::: . .:::	GGCGAAGUCCCUAGGGGCCCU	CUG-UUCAGGGAUAUGUGGGC :.: ::::::::: . .::: GGCGAAGUCCCUAGGGGCCCU
amiRPSTVd	Solyc07g052885.1.1 Unknown protein	121	140	8.5	UCGCUCCAAAGA-CUCCGGGA	.:::: :: :: :.::::::	GGCGAAGUCCCUAGGGGCCCU	UCGCUCCAAAGA-CUCCGGGA .:::: :: :: :.:::::: GGCGAAGUCCCUAGGGGCCCU
amiRPSTVd	Solyc02g071400.3.1 2-oxoglutarate (2OG) and Fe(II)-dependent oxygenase superfamily protein (AH	478	497	8.5	UCG-UUCAGGGAUGCAUUGGA	.:: ::::::::: : . :::	GGCGAAGUCCCUAGGGGCCCU	UCG-UUCAGGGAUGCAUUGGA .:: ::::::::: : . ::: GGCGAAGUCCCUAGGGGCCCU
amiRPSTVd	Solyc02g071430.3.1 2-oxoglutarate (2OG) and Fe(II)-dependent oxygenase superfamily protein (AH	603	622	8.5	UCG-UUCAGGGAUGCAUUGGA	.:: ::::::::: : . :::	GGCGAAGUCCCUAGGGGCCCU	UCG-UUCAGGGAUGCAUUGGA .:: ::::::::: : . ::: GGCGAAGUCCCUAGGGGCCCU
amiRPSTVd	Solyc04g024520.3.1 hypothetical protein (AHRD V3.3 *** AT5G13310.2)	601	620	8.5	UCACUUCAGG-AUCACUGUGA	.: ::::::: ::: :.: ::	GGCGAAGUCCCUAGGGGCCCU	UCACUUCAGG-AUCACUGUGA .: ::::::: ::: :.: :: GGCGAAGUCCCUAGGGGCCCU
amiRPSTVd	Solyc04g014540.3.1 Zinc finger protein 3 (AHRD V3.3 *** A0A2G2XAC6_CAPBA)	386	405	8.5	CUACUUCCCGG-UCCUUGGGA	:. :::: :: :::..::::	GGCGAAGUCCCUAGGGGCCCU	CUACUUCCCGG-UCCUUGGGA :. :::: :: :::..:::: GGCGAAGUCCCUAGGGGCCCU
amiRPSTVd	Solyc06g068550.5.1 Eukaryotic aspartyl protease family protein (AHRD V3.11 *** tr|A0A2U1P524|A	896	915	8.5	UAGCCUCAGGGAUUAU-GGGA	. :: ::::::::. . ::::	GGCGAAGUCCCUAGGGGCCCU	UAGCCUCAGGGAUUAU-GGGA . :: ::::::::. . :::: GGCGAAGUCCCUAGGGGCCCU
amiRPSTVd	Solyc07g043120.1.1 Glycosyltransferase (AHRD V3.3 *** A0A288W8G4_GARJA)	867	886	8.5	CUGUUUU-GGGAGCCAGGGGA	:.:.::. :::: :: ::::	GGCGAAGUCCCUAGGGGCCCU	CUGUUUU-GGGAGCCAGGGGA :.:.::. :::: :: :::: GGCGAAGUCCCUAGGGGCCCU
amiRPSTVd	Solyc01g099360.3.1 Tudor/PWWP/MBT superfamily protein (AHRD V3.3 *-* F4K4D6_ARATH)	2693	2712	8.5	CUGAUUC-GAGGUCCUCAGGA	:.: ::: : :.:::.: :::	GGCGAAGUCCCUAGGGGCCCU	CUGAUUC-GAGGUCCUCAGGA :.: ::: : :.:::.: ::: GGCGAAGUCCCUAGGGGCCCU
amiRPSTVd	Solyc09g063090.4.1 methyl-coenzyme M reductase II subunit gamma%2C putative (DUF3741) (AHRD V3	550	569	8.5	CUUCUCCAGG-AUGCUUGGGA	:. :: :::: :: :..::::	GGCGAAGUCCCUAGGGGCCCU	CUUCUCCAGG-AUGCUUGGGA :. :: :::: :: :..:::: GGCGAAGUCCCUAGGGGCCCU
amiRPSTVd	Solyc12g036330.1.1 Pkinase domain-containing protein/WAK_assoc domain-containing protein (AHRD	135	154	8.5	CCCCUUUUGG-AUUCCUGAGA	:: :::. :: ::.::.: ::	GGCGAAGUCCCUAGGGGCCCU	CCCCUUUUGG-AUUCCUGAGA :: :::. :: ::.::.: :: GGCGAAGUCCCUAGGGGCCCU
amiRPSTVd	Solyc01g087200.3.1 Disease resistance protein (AHRD V3.3 *** A0A2U1Q201_ARTAN)	1849	1868	8.5	CUGCCUC-GGGAUAUCUGGAA	:.:: :: ::::: .:.:: :	GGCGAAGUCCCUAGGGGCCCU	CUGCCUC-GGGAUAUCUGGAA :.:: :: ::::: .:.:: : GGCGAAGUCCCUAGGGGCCCU
amiRPSTVd	Solyc06g083660.4.1 Methyl-coenzyme M reductase II subunit gamma, putative (DUF3741) (AHRD V3.3	1685	1706	8.5	CAGUUUCUAGGCACUCCUGGGA	: :.::: ::: : .::.::::	GGCGAAG-UCCCUAGGGGCCCU	CAGUUUCUAGGCACUCCUGGGA : :.::: ::: : .::.:::: GGCGAAG-UCCCUAGGGGCCCU
amiRPSTVd	Solyc07g040850.1.1 V-type proton ATPase subunit c''2 (AHRD V3.3 *-* A0A1J3FGV2_NOCCA)	68	88	9	UCGCUUCAAGGAUCAUUGUGG	.::::::: ::::: ..: :.	GGCGAAGUCCCUAGGGGCCCU	UCGCUUCAAGGAUCAUUGUGG .::::::: ::::: ..: :. GGCGAAGUCCCUAGGGGCCCU
amiRPSTVd	Solyc09g075370.3.1 Ribosomal protein L46 (AHRD V3.3 *** A0A200QTK4_9MAGN)	171	191	9	UUGCUUCAGUGCUCUUCGAGA	..::::::: : ::..:: ::	GGCGAAGUCCCUAGGGGCCCU	UUGCUUCAGUGCUCUUCGAGA ..::::::: : ::..:: :: GGCGAAGUCCCUAGGGGCCCU
amiRPSTVd	Solyc01g105290.3.1 BTB/POZ domain protein (AHRD V3.3 *** AT3G19920.2)	987	1007	9	CGGCUUCAGGGGUCUCUUGUU	: :::::::::.::.:. :	GGCGAAGUCCCUAGGGGCCCU	CGGCUUCAGGGGUCUCUUGUU : :::::::::.::.:. : GGCGAAGUCCCUAGGGGCCCU
amiRPSTVd	Solyc08g065980.3.1 glycine-rich protein (AHRD V3.3 *** AT4G32920.3)	3820	3840	9	CUGCUUUAAGGAUCUAUGGUA	:.::::.: :::::. .:: :	GGCGAAGUCCCUAGGGGCCCU	CUGCUUUAAGGAUCUAUGGUA :.::::.: :::::. .:: : GGCGAAGUCCCUAGGGGCCCU
amiRPSTVd	Solyc03g025730.3.1 Tubulin beta chain (AHRD V3.3 *** A0A1U8FRZ9_CAPAN)	2576	2597	9	CUGCUUCAGCCAUGUUCCGGGG	:.::::::: :: ..:::::.	GGCGAAGUCCCUA-GGGGCCCU	CUGCUUCAGCCAUGUUCCGGGG :.::::::: :: ..:::::. GGCGAAGUCCCUA-GGGGCCCU
amiRPSTVd	Solyc02g068050.4.1 Rubisco methyltransferase family protein (AHRD V3.3 *** Q8VZB5_ARATH)	610	630	9	ACGCUUGAGAGAGUUCUGGGA	::::: :: :: ..:.::::	GGCGAAGUCCCUAGGGGCCCU	ACGCUUGAGAGAGUUCUGGGA ::::: :: :: ..:.:::: GGCGAAGUCCCUAGGGGCCCU
amiRPSTVd	Solyc05g013800.1.1 Unknown protein	1990	2010	9	GCGCCUCAGGAGUUCCUUGGA	::: ::::: .:.::. :::	GGCGAAGUCCCUAGGGGCCCU	GCGCCUCAGGAGUUCCUUGGA ::: ::::: .:.::. ::: GGCGAAGUCCCUAGGGGCCCU
amiRPSTVd	Solyc12g010900.1.1 F-box protein MAX2 (AHRD V3.3 *** A0A2G2X2R2_CAPBA)	478	498	9	CUGUUUCAAGGAUGCCCGCAA	:.:.:::: :::: :::: :	GGCGAAGUCCCUAGGGGCCCU	CUGUUUCAAGGAUGCCCGCAA :.:.:::: :::: :::: : GGCGAAGUCCCUAGGGGCCCU
amiRPSTVd	Solyc12g150118.1.1 Unknown protein	196	217	9	CCACUUCAGGGACCAUUGAGGA	:: ::::::::: : ..: :::	GGCGAAGUCCCUAGGGGC-CCU	CCACUUCAGGGACCAUUGAGGA :: ::::::::: : ..: ::: GGCGAAGUCCCUAGGGGC-CCU
amiRPSTVd	Solyc11g064850.2.1 Hyp O-arabinosyltransferase-like protein (AHRD V3.3 *** AT5G13500.3)	1034	1054	9	CCCCUCCAGGGGUUCCUGAAA	:: :: :::::.:.::.: :	GGCGAAGUCCCUAGGGGCCCU	CCCCUCCAGGGGUUCCUGAAA :: :: :::::.:.::.: : GGCGAAGUCCCUAGGGGCCCU
amiRPSTVd	Solyc12g160150.1.1 UBN2_3 domain-containing protein (AHRD V3.11 *-* tr|A0A1Q3C7V7|A0A1Q3C7V7_C	296	316	9	UCCUUUCAUGGAUCAUCGAGA	.: .:::: ::::: .:: ::	GGCGAAGUCCCUAGGGGCCCU	UCCUUUCAUGGAUCAUCGAGA .: .:::: ::::: .:: :: GGCGAAGUCCCUAGGGGCCCU
amiRPSTVd	Solyc05g025625.1.1 F-box protein CPR30 (AHRD V3.3 *-* XP_012076146.1)	270	290	9	UCGAUUCAGGAAUCCAUGGAG	.:: :::::: :::: .:: .	GGCGAAGUCCCUAGGGGCCCU	UCGAUUCAGGAAUCCAUGGAG .:: :::::: :::: .:: . GGCGAAGUCCCUAGGGGCCCU
amiRPSTVd	Solyc01g010000.3.1 ACT domain-containing protein (AHRD V3.3 *** A0A1Q3BTU5_CEPFO)	398	419	9	CCGCAUUCAGCAGUCACUGGGA	:::: ::::: .:: :.::::	GGCG-AAGUCCCUAGGGGCCCU	CCGCAUUCAGCAGUCACUGGGA :::: ::::: .:: :.:::: GGCG-AAGUCCCUAGGGGCCCU
amiRPSTVd	Solyc11g160320.1.1 UBN2_3 domain-containing protein (AHRD V3.11 *** tr|A0A1Q3D723|A0A1Q3D723_C	227	247	9	UCCUUUCAUGGAUCAUCGAGA	.: .:::: ::::: .:: ::	GGCGAAGUCCCUAGGGGCCCU	UCCUUUCAUGGAUCAUCGAGA .: .:::: ::::: .:: :: GGCGAAGUCCCUAGGGGCCCU
amiRPSTVd	Solyc08g160660.1.1 UBN2_3 domain-containing protein (AHRD V3.11 *-* tr|A0A1Q3D723|A0A1Q3D723_C	296	316	9	UCAUUUCACGGAUCAUCGAGA	.: .:::: ::::: .:: ::	GGCGAAGUCCCUAGGGGCCCU	UCAUUUCACGGAUCAUCGAGA .: .:::: ::::: .:: :: GGCGAAGUCCCUAGGGGCCCU
amiRPSTVd	Solyc01g150144.1.1 Alpha/beta-Hydrolases superfamily protein (AHRD V3.3 *** A0A2U1MWY4_ARTAN)	195	215	9	UUCCUUCAUGGCUUCCCGGAA	.. ::::: :: :.::::: :	GGCGAAGUCCCUAGGGGCCCU	UUCCUUCAUGGCUUCCCGGAA .. ::::: :: :.::::: : GGCGAAGUCCCUAGGGGCCCU
amiRPSTVd	Solyc01g066457.1.1 Alpha/beta-Hydrolases superfamily protein (AHRD V3.3 *** A0A2U1MWY4_ARTAN)	212	232	9	UUCCUUCAUGGCUUCCCGGAA	.. ::::: :: :.::::: :	GGCGAAGUCCCUAGGGGCCCU	UUCCUUCAUGGCUUCCCGGAA .. ::::: :: :.::::: : GGCGAAGUCCCUAGGGGCCCU
amiRPSTVd	Solyc00g090430.3.1 DUF789 domain-containing protein (AHRD V3.11 *** tr|A0A1Q3BTC9|A0A1Q3BTC9_C	1282	1302	9	CCGUUACAGGAAUCGGUGGGG	:::.: :::: ::: .:::.	GGCGAAGUCCCUAGGGGCCCU	CCGUUACAGGAAUCGGUGGGG :::.: :::: ::: .:::. GGCGAAGUCCCUAGGGGCCCU
amiRPSTVd	Solyc09g015360.5.1 Chaperone protein DnaJ (AHRD V3.11 *** tr|A0A1J3HP96|A0A1J3HP96_NOCCA)	525	545	9	CUUCUUUAAGGAUCUCCAAGA	:. :::.: :::::.:: ::	GGCGAAGUCCCUAGGGGCCCU	CUUCUUUAAGGAUCUCCAAGA :. :::.: :::::.:: :: GGCGAAGUCCCUAGGGGCCCU
amiRPSTVd	Solyc01g068450.5.1 Essential protein Yae1, N-terminal (AHRD V3.11 *** tr|A0A2U1P191|A0A2U1P191	600	620	9	CUGCUUGGCGGAUUCCAGAGA	:.:::: . ::::.:: : ::	GGCGAAGUCCCUAGGGGCCCU	CUGCUUGGCGGAUUCCAGAGA :.:::: . ::::.:: : :: GGCGAAGUCCCUAGGGGCCCU
amiRPSTVd	Solyc09g083330.3.1 Phosphatidate cytidylyltransferase (AHRD V3.3 *** A0A1U8G5A6_CAPAN),Pfam:PF	1096	1116	9	UUCCUUCAUGGUUCCCUUGGA	.. ::::: :: ::::. :::	GGCGAAGUCCCUAGGGGCCCU	UUCCUUCAUGGUUCCCUUGGA .. ::::: :: ::::. ::: GGCGAAGUCCCUAGGGGCCCU
amiRPSTVd	Solyc02g082150.1.1 BnaCnng18720D protein (AHRD V3.3 *** A0A078IGP5_BRANA)	5	26	9	CUGCCUUUAUGGAUCCUCAAGA	:.:: ::.: ::::::.: ::	GGCG-AAGUCCCUAGGGGCCCU	CUGCCUUUAUGGAUCCUCAAGA :.:: ::.: ::::::.: :: GGCG-AAGUCCCUAGGGGCCCU
amiRPSTVd	Solyc05g018590.3.1 26S protease regulatory subunit 8 (AHRD V3.3 *** A0A2G3DFZ1_CAPCH)	775	795	9	CUGCUCUAUGGACCUCCAGGA	:.::: .: ::: :.:: :::	GGCGAAGUCCCUAGGGGCCCU	CUGCUCUAUGGACCUCCAGGA :.::: .: ::: :.:: ::: GGCGAAGUCCCUAGGGGCCCU
amiRPSTVd	Solyc08g015710.2.1 Histidinol-phosphate aminotransferase, chloroplastic (AHRD V3.3 *** A0A2G2X	204	224	9	CCGUCUUAGUGAUCUGCCGGA	:::. :.:: ::::. : :::	GGCGAAGUCCCUAGGGGCCCU	CCGUCUUAGUGAUCUGCCGGA :::. :.:: ::::. : ::: GGCGAAGUCCCUAGGGGCCCU
amiRPSTVd	Solyc05g018810.5.1 Nucleosome assembly protein family (AHRD V3.11 *** tr|A9TVZ4|A9TVZ4_PHYPA)	1162	1182	9	CAGUUUCAUGGUUCACUGGGG	: :.:::: :: :: :.:::.	GGCGAAGUCCCUAGGGGCCCU	CAGUUUCAUGGUUCACUGGGG : :.:::: :: :: :.:::. GGCGAAGUCCCUAGGGGCCCU
amiRPSTVd	Solyc02g079230.3.1 vesicle-associated protein 4-1-like (AHRD V3.3 *** A0A2I4H6S4_9ROSI)	510	531	9	CUGUUUCAUGCGUCCUCCCGGA	:.:.:::: : .::: :: :::	GGCGAAGUCCCUAGG-GGCCCU	CUGUUUCAUGCGUCCUCCCGGA :.:.:::: : .::: :: ::: GGCGAAGUCCCUAGG-GGCCCU
amiRPSTVd	Solyc02g090860.3.1 Phenylalanine--tRNA ligase alpha subunit (AHRD V3.3 *** A0A2G2XXC1_CAPAN)	343	363	9	UCGAUUCGUGGAUGCUCAGGA	.:: :::. :::: :.: :::	GGCGAAGUCCCUAGGGGCCCU	UCGAUUCGUGGAUGCUCAGGA .:: :::. :::: :.: ::: GGCGAAGUCCCUAGGGGCCCU
amiRPSTVd	Solyc07g006190.3.1 5'-nucleotidase domain-containing protein (AHRD V3.3 *** A0A1J3EQC8_NOCCA)	1276	1296	9	CCUCUUUAGUGAUCUCAGAGG	:: :::.:: ::::.: : :.	GGCGAAGUCCCUAGGGGCCCU	CCUCUUUAGUGAUCUCAGAGG :: :::.:: ::::.: : :. GGCGAAGUCCCUAGGGGCCCU
amiRPSTVd	Solyc07g160370.1.1 UBN2_3 domain-containing protein (AHRD V3.11 *** tr|A0A1Q3D723|A0A1Q3D723_C	559	579	9	UCAUUUCAUGGAUCAUCGAGA	.: .:::: ::::: .:: ::	GGCGAAGUCCCUAGGGGCCCU	UCAUUUCAUGGAUCAUCGAGA .: .:::: ::::: .:: :: GGCGAAGUCCCUAGGGGCCCU
amiRPSTVd	Solyc03g117300.4.1 Nodulin-like, Major facilitator superfamily domain protein (AHRD V3.3 *** A	939	959	9	CUCCUUUAGCGAUUCCCUUGA	:. :::.:: :::.::: ::	GGCGAAGUCCCUAGGGGCCCU	CUCCUUUAGCGAUUCCCUUGA :. :::.:: :::.::: :: GGCGAAGUCCCUAGGGGCCCU
amiRPSTVd	Solyc04g076750.2.1 Oligopeptide transporter (AHRD V3.3 *** A0A200QXQ7_9MAGN)	588	608	9	UCUUUUCAGGGCUCUCCAUGA	.: .::::::: ::.:: ::	GGCGAAGUCCCUAGGGGCCCU	UCUUUUCAGGGCUCUCCAUGA .: .::::::: ::.:: :: GGCGAAGUCCCUAGGGGCCCU
amiRPSTVd	Solyc12g160540.1.1 UBN2_3 domain-containing protein (AHRD V3.11 *** tr|A0A1Q3D723|A0A1Q3D723_C	627	647	9	UCAUUUCAUGGAUCAUCGAGA	.: .:::: ::::: .:: ::	GGCGAAGUCCCUAGGGGCCCU	UCAUUUCAUGGAUCAUCGAGA .: .:::: ::::: .:: :: GGCGAAGUCCCUAGGGGCCCU
amiRPSTVd	Solyc12g005780.3.1 traB domain-containing protein-like (AHRD V3.3 *** A0A2I4HRB9_9ROSI)	151	172	9	UCGUCUUUAUCGAUCUCCGUGA	.:: :::.: ::::.::: ::	GGC-GAAGUCCCUAGGGGCCCU	UCGUCUUUAUCGAUCUCCGUGA .:: :::.: ::::.::: :: GGC-GAAGUCCCUAGGGGCCCU
amiRPSTVd	Solyc05g054370.2.1 Acyl-CoA dehydrogenase family member 10 (AHRD V3.3 *** A0A1J3CLI6_NOCCA)	607	627	9	UCGGUUUAGGUAACUACGGGA	.:: ::.::: : :. :::::	GGCGAAGUCCCUAGGGGCCCU	UCGGUUUAGGUAACUACGGGA .:: ::.::: : :. ::::: GGCGAAGUCCCUAGGGGCCCU
amiRPSTVd	Solyc12g014540.2.1 PHD finger protein (AHRD V3.3 *** A0A2G3CUI9_CAPCH)	869	889	9	UUGGUUCAUGGAACUCCGGCA	..: :::: ::: :.:::: :	GGCGAAGUCCCUAGGGGCCCU	UUGGUUCAUGGAACUCCGGCA ..: :::: ::: :.:::: : GGCGAAGUCCCUAGGGGCCCU
amiRPSTVd	Solyc06g062940.5.1 Ring box protein (AHRD V3.11 *** tr|C3SA59|C3SA59_BRADI)	2151	2171	9	CCGGUUUAAGAAUCUCCGGCG	::: ::.: : :::.:::: .	GGCGAAGUCCCUAGGGGCCCU	CCGGUUUAAGAAUCUCCGGCG ::: ::.: : :::.:::: . GGCGAAGUCCCUAGGGGCCCU
amiRPSTVd	Solyc07g007430.3.1 S-acyltransferase (AHRD V3.3 *** A0A2G2WB21_CAPBA)	808	829	9	CUGCUAUUAGGGGUCACCUAGA	:.::: :.::::.:: :: ::	GGCGA-AGUCCCUAGGGGCCCU	CUGCUAUUAGGGGUCACCUAGA :.::: :.::::.:: :: :: GGCGA-AGUCCCUAGGGGCCCU
amiRPSTVd	Solyc05g055530.5.1 Serine/threonine protein phosphatase 2A regulatory subunit (AHRD V3.11 ***	1281	1302	9	UUGAUUCAGAGGAUCCUAGAGA	..: ::::: ::::::. : ::	GGCGAAGUC-CCUAGGGGCCCU	UUGAUUCAGAGGAUCCUAGAGA ..: ::::: ::::::. : :: GGCGAAGUC-CCUAGGGGCCCU
amiRPSTVd	Solyc05g010160.3.1 Importin-9 (AHRD V3.3 *** A0A1J3JQN3_NOCCA)	1465	1486	9	UCGGUUUAGGAGAUACCUUGGA	.:: ::.::: ::: ::. :::	GGCGAAGUCC-CUAGGGGCCCU	UCGGUUUAGGAGAUACCUUGGA .:: ::.::: ::: ::. ::: GGCGAAGUCC-CUAGGGGCCCU
amiRPSTVd	Solyc10g009490.2.1 PAP/OA.1	3143	3164	9	CCUCUUCUGAGAGUUCUUGGGA	:: :::: : :: :.:..::::	GGCGAAGUCCCU-AGGGGCCCU	CCUCUUCUGAGAGUUCUUGGGA :: :::: : :: :.:..:::: GGCGAAGUCCCU-AGGGGCCCU
amiRPSTVd	Solyc11g044430.1.1 Unknown protein	98	117	9	UUGAUUCAAGG-UCCUCAGGA	..: :::: :: :::.: :::	GGCGAAGUCCCUAGGGGCCCU	UUGAUUCAAGG-UCCUCAGGA ..: :::: :: :::.: ::: GGCGAAGUCCCUAGGGGCCCU
amiRPSTVd	Solyc02g063350.1.1 Calcium-dependent protein kinase (AHRD V3.3 *-* CDPK_DAUCA)	340	359	9	UCGCUUAAGG-AUUGCCGGCG	.::::: ::: ::. :::: .	GGCGAAGUCCCUAGGGGCCCU	UCGCUUAAGG-AUUGCCGGCG .::::: ::: ::. :::: . GGCGAAGUCCCUAGGGGCCCU
amiRPSTVd	Solyc03g118440.3.1 knotted 1-binding protein (AHRD V3.3 *** AT5G03050.2)	495	514	9	CUACUUCAGA-AUGUCCGGGG	:. :::::: :: .:::::.	GGCGAAGUCCCUAGGGGCCCU	CUACUUCAGA-AUGUCCGGGG :. :::::: :: .:::::. GGCGAAGUCCCUAGGGGCCCU
amiRPSTVd	Solyc06g017970.4.1 TRAF-like family protein (AHRD V3.3 *** A0A2U1LVB2_ARTAN)	1299	1318	9	CAGAUUCAGGG-UUCUUGGUA	: : ::::::: :.:..:: :	GGCGAAGUCCCUAGGGGCCCU	CAGAUUCAGGG-UUCUUGGUA : : ::::::: :.:..:: : GGCGAAGUCCCUAGGGGCCCU
amiRPSTVd	Solyc06g069040.4.1 glutathione S-transferase T4	307	326	9	UUGCCUCAGG-AUCCUCAUGA	..:: ::::: ::::.: ::	GGCGAAGUCCCUAGGGGCCCU	UUGCCUCAGG-AUCCUCAUGA ..:: ::::: ::::.: :: GGCGAAGUCCCUAGGGGCCCU
amiRPSTVd	Solyc12g042930.2.1 DUF642 domain-containing protein (AHRD V3.3 *** A0A1Q3BMB3_CEPFO)	798	817	9	UCACUUCACGG-UUCCCGAGG	.: ::::: :: :.:::: :.	GGCGAAGUCCCUAGGGGCCCU	UCACUUCACGG-UUCCCGAGG .: ::::: :: :.:::: :. GGCGAAGUCCCUAGGGGCCCU
amiRPSTVd	Solyc08g079270.3.1 R2R3MYB transcription factor 42	427	446	9	UUGCUGCAAG-AUUACCGGGA	..::: :: : ::. ::::::	GGCGAAGUCCCUAGGGGCCCU	UUGCUGCAAG-AUUACCGGGA ..::: :: : ::. :::::: GGCGAAGUCCCUAGGGGCCCU
amiRPSTVd	Solyc11g012840.2.1 BTB/POZ domain-containing protein (AHRD V3.3 *** A0A2G3CLU5_CAPCH)	610	629	9	UUCCUUCACG-AUCUCAGGGA	.. ::::: : :::.: ::::	GGCGAAGUCCCUAGGGGCCCU	UUCCUUCACG-AUCUCAGGGA .. ::::: : :::.: :::: GGCGAAGUCCCUAGGGGCCCU
amiRPSTVd	Solyc09g074370.4.1 Mitochondrial substrate carrier family protein (AHRD V3.3 *** F4JI50_ARATH)	141	160	9	UCCCUUCAGG-AUCCAUGGAG	.: ::::::: :::: .:: .	GGCGAAGUCCCUAGGGGCCCU	UCCCUUCAGG-AUCCAUGGAG .: ::::::: :::: .:: . GGCGAAGUCCCUAGGGGCCCU
amiRPSTVd	Solyc07g045080.3.1 2-alkenal reductase (NADP(+)-dependent)-like (AHRD V3.3 *** A0A2I4GX13_9ROS	551	570	9	UUGCUU-AGGAAUGCCUGGAA	..:::: ::: :: ::.:: :	GGCGAAGUCCCUAGGGGCCCU	UUGCUU-AGGAAUGCCUGGAA ..:::: ::: :: ::.:: : GGCGAAGUCCCUAGGGGCCCU
amiRPSTVd	Solyc06g071490.3.1 serine/threonine-protein kinase ATM (AHRD V3.3 *-* A0A2I4DQU2_9ROSI)	2039	2058	9	CUACUUUAGGG-UGUCCGGUA	:. :::.:::: : .:::: :	GGCGAAGUCCCUAGGGGCCCU	CUACUUUAGGG-UGUCCGGUA :. :::.:::: : .:::: : GGCGAAGUCCCUAGGGGCCCU
amiRPSTVd	Solyc04g050050.3.1 SUN-like protein 13	252	271	9	CUGCAUUAGUG-UGUCCGGGA	:.:: :.:: : : .::::::	GGCGAAGUCCCUAGGGGCCCU	CUGCAUUAGUG-UGUCCGGGA :.:: :.:: : : .:::::: GGCGAAGUCCCUAGGGGCCCU
amiRPSTVd	Solyc08g015630.3.1 Inositol-tetrakisphosphate 1-kinase (AHRD V3.3 *** A0A200PM73_9MAGN)	418	437	9	CUGCUCUACG-AUCUCCUGGA	:.::: .: : :::.:: :::	GGCGAAGUCCCUAGGGGCCCU	CUGCUCUACG-AUCUCCUGGA :.::: .: : :::.:: ::: GGCGAAGUCCCUAGGGGCCCU
amiRPSTVd	Solyc09g005290.1.1 NBS-LRR resistance protein (AHRD V3.3 *** A0A2K3MPX4_TRIPR)	1602	1621	9	CUGCUAUAGC-AUCUCAGGGA	:.::: .:: :::.: ::::	GGCGAAGUCCCUAGGGGCCCU	CUGCUAUAGC-AUCUCAGGGA :.::: .:: :::.: :::: GGCGAAGUCCCUAGGGGCCCU
amiRPSTVd	Solyc07g052240.3.1 L-ascorbate oxidase-like protein (AHRD V3.3 *** A0A2G2V9R9_CAPBA)	1288	1307	9	CUACUUCAAG-AUUCCAGGGG	:. ::::: : ::.:: :::.	GGCGAAGUCCCUAGGGGCCCU	CUACUUCAAG-AUUCCAGGGG :. ::::: : ::.:: :::. GGCGAAGUCCCUAGGGGCCCU
amiRPSTVd	Solyc10g018600.2.1 Cationic amino acid transporter (AHRD V3.3 *** S8E1X3_9LAMI)	1006	1025	9	CUGCUU-GGUGCUCACUGGGA	:.:::: .: : :: :.::::	GGCGAAGUCCCUAGGGGCCCU	CUGCUU-GGUGCUCACUGGGA :.:::: .: : :: :.:::: GGCGAAGUCCCUAGGGGCCCU
amiRPSTVd	Solyc11g073270.1.1 Pentatricopeptide repeat (AHRD V3.3 *** A0A200R6J4_9MAGN)	943	962	9	CUGCUUUUGGU-UCCUCGCGA	:.::::. :: :::.:: ::	GGCGAAGUCCCUAGGGGCCCU	CUGCUUUUGGU-UCCUCGCGA :.::::. :: :::.:: :: GGCGAAGUCCCUAGGGGCCCU
amiRPSTVd	Solyc07g052230.3.1 L-ascorbate oxidase-like protein (AHRD V3.3 *** A0A1U8HJB7_CAPAN)	1312	1331	9	UCACUUCAAU-AUUCCCGGGG	.: ::::: ::.::::::.	GGCGAAGUCCCUAGGGGCCCU	UCACUUCAAU-AUUCCCGGGG .: ::::: ::.::::::. GGCGAAGUCCCUAGGGGCCCU
amiRPSTVd	Solyc08g014470.4.1 Amidohydrolase family (AHRD V3.3 *** A0A2U1PLT8_ARTAN)	1771	1790	9	UUGGUUCAUUG-UCUCCGGGA	..: :::: : ::.::::::	GGCGAAGUCCCUAGGGGCCCU	UUGGUUCAUUG-UCUCCGGGA ..: :::: : ::.:::::: GGCGAAGUCCCUAGGGGCCCU
amiRPSTVd	Solyc07g160370.1.1 UBN2_3 domain-containing protein (AHRD V3.11 *** tr|A0A1Q3D723|A0A1Q3D723_C	1976	1995	9	UUGCU-CAAGGGUCGCCGGAA	..::: :: ::.:: :::: :	GGCGAAGUCCCUAGGGGCCCU	UUGCU-CAAGGGUCGCCGGAA ..::: :: ::.:: :::: : GGCGAAGUCCCUAGGGGCCCU
amiRPSTVd	Solyc12g160540.1.1 UBN2_3 domain-containing protein (AHRD V3.11 *** tr|A0A1Q3D723|A0A1Q3D723_C	2046	2065	9	UUGCU-CAAGGGUCACCGGAA	..::: :: ::.:: :::: :	GGCGAAGUCCCUAGGGGCCCU	UUGCU-CAAGGGUCACCGGAA ..::: :: ::.:: :::: : GGCGAAGUCCCUAGGGGCCCU
amiRPSTVd	Solyc01g096630.3.1 Cilia-and flagella-associated protein 20 (AHRD V3.3 *-* A0A2G2YYL7_CAPAN)	66	86	9.5	CUGCUUCCGGGAUUCUCUAUA	:.::::: :::::.:.: :	GGCGAAGUCCCUAGGGGCCCU	CUGCUUCCGGGAUUCUCUAUA :.::::: :::::.:.: : GGCGAAGUCCCUAGGGGCCCU
amiRPSTVd	Solyc00g500139.1.1 Photosystem I P700 chlorophyll a apoprotein .1	827	848	9.5	GCGCUUUAGGGCGUCCUCAAGA	:::::.:::: .:::.: ::	GGCGAAGUCCC-UAGGGGCCCU	GCGCUUUAGGGCGUCCUCAAGA :::::.:::: .:::.: :: GGCGAAGUCCC-UAGGGGCCCU
amiRPSTVd	Solyc00g500209.1.1 Photosystem I P700 chlorophyll a apoprotein .1	1088	1109	9.5	GCGCUUUAGGGCGUCCUCAAGA	:::::.:::: .:::.: ::	GGCGAAGUCCC-UAGGGGCCCU	GCGCUUUAGGGCGUCCUCAAGA :::::.:::: .:::.: :: GGCGAAGUCCC-UAGGGGCCCU
amiRPSTVd	Solyc00g500057.1.1 Photosystem I P700 chlorophyll a apoprotein .1	1088	1109	9.5	GCGCUUUAGGGCGUCCUCAAGA	:::::.:::: .:::.: ::	GGCGAAGUCCC-UAGGGGCCCU	GCGCUUUAGGGCGUCCUCAAGA :::::.:::: .:::.: :: GGCGAAGUCCC-UAGGGGCCCU
amiRPSTVd	Solyc02g014870.5.1 Thioredoxin-like protein 4A (AHRD V3.11 *-* tr|A0A1U8FQI4|A0A1U8FQI4_CAPAN)	133	153	9.5	CCGCUUCGGCCAUGACUGGGA	:::::::.: :: :.::::	GGCGAAGUCCCUAGGGGCCCU	CCGCUUCGGCCAUGACUGGGA :::::::.: :: :.:::: GGCGAAGUCCCUAGGGGCCCU
amiRPSTVd	Solyc12g038920.2.1 Protein kinase domain (AHRD V3.3 *** A0A200QQM3_9MAGN)	237	256	9.5	CCGUUUCAGG-AUCCUUCGUC	:::.:::::: ::::.. :	GGCGAAGUCCCUAGGGGCCCU	CCGUUUCAGG-AUCCUUCGUC :::.:::::: ::::.. : GGCGAAGUCCCUAGGGGCCCU
amiRPSTVd	Solyc02g069720.3.1 LS.1	750	769	9.5	CUGCUUCAGG-AUCCUCUUCA	:.:::::::: ::::.: :	GGCGAAGUCCCUAGGGGCCCU	CUGCUUCAGG-AUCCUCUUCA :.:::::::: ::::.: : GGCGAAGUCCCUAGGGGCCCU
amiRPSTVd	Solyc02g070990.1.1 Chlorophyll a-b binding protein, chloroplastic (AHRD V3.3 *** A0A2G3A7J8_CA	68	88	9.5	CUGCCUCAGAAAUCUCUGGAA	:.:: :::: :::.:.:: :	GGCGAAGUCCCUAGGGGCCCU	CUGCCUCAGAAAUCUCUGGAA :.:: :::: :::.:.:: : GGCGAAGUCCCUAGGGGCCCU
amiRPSTVd	Solyc02g070940.1.1 Chlorophyll a-b binding protein, chloroplastic (AHRD V3.3 *** A0A2G3A7J8_CA	68	88	9.5	CUGCCUCAGAAAUCUCUGGAA	:.:: :::: :::.:.:: :	GGCGAAGUCCCUAGGGGCCCU	CUGCCUCAGAAAUCUCUGGAA :.:: :::: :::.:.:: : GGCGAAGUCCCUAGGGGCCCU
amiRPSTVd	Solyc02g070970.1.1 Chlorophyll a-b binding protein, chloroplastic (AHRD V3.3 *** A0A2G3A7J8_CA	68	88	9.5	CUGCCUCAGAAAUCUCUGGAA	:.:: :::: :::.:.:: :	GGCGAAGUCCCUAGGGGCCCU	CUGCCUCAGAAAUCUCUGGAA :.:: :::: :::.:.:: : GGCGAAGUCCCUAGGGGCCCU
amiRPSTVd	Solyc02g071010.1.1 Chlorophyll a-b binding protein, chloroplastic (AHRD V3.3 *** A0A2G3A7J8_CA	68	88	9.5	CUGCCUCAGAAAUCUCUGGAA	:.:: :::: :::.:.:: :	GGCGAAGUCCCUAGGGGCCCU	CUGCCUCAGAAAUCUCUGGAA :.:: :::: :::.:.:: : GGCGAAGUCCCUAGGGGCCCU
amiRPSTVd	Solyc10g160810.1.1 Reverse transcriptase (AHRD V3.11 *-* tr|D5LVJ1|D5LVJ1_ELEAC)	413	434	9.5	CUGCUUCAAGGACUCUUCCAGA	:.:::::: ::: ::..: ::	GGCGAAGUCCCU-AGGGGCCCU	CUGCUUCAAGGACUCUUCCAGA :.:::::: ::: ::..: :: GGCGAAGUCCCU-AGGGGCCCU
amiRPSTVd	Solyc08g078550.1.1 Metalloendoproteinase 1-like protein (AHRD V3.3 *** A0A2K3NXA7_TRIPR)	661	681	9.5	CCGUUUGACGGAGUGCUGGGA	:::.:: : ::: . :.::::	GGCGAAGUCCCUAGGGGCCCU	CCGUUUGACGGAGUGCUGGGA :::.:: : ::: . :.:::: GGCGAAGUCCCUAGGGGCCCU
amiRPSTVd	Solyc00g500317.1.1 NADH-ubiquinone oxidoreductase chain 5 (AHRD V3.3 *** A0A0C5ARN6_HYONI)	28	48	9.5	UCUCUUCAAUUAUUCCUGGGA	.: ::::: ::.::.::::	GGCGAAGUCCCUAGGGGCCCU	UCUCUUCAAUUAUUCCUGGGA .: ::::: ::.::.:::: GGCGAAGUCCCUAGGGGCCCU
amiRPSTVd	Solyc00g500271.1.1 NADH-ubiquinone oxidoreductase chain 5 (AHRD V3.3 *** A0A0C5ARN6_HYONI)	28	48	9.5	UCUCUUCAAUUAUUCCUGGGA	.: ::::: ::.::.::::	GGCGAAGUCCCUAGGGGCCCU	UCUCUUCAAUUAUUCCUGGGA .: ::::: ::.::.:::: GGCGAAGUCCCUAGGGGCCCU
amiRPSTVd	Solyc00g500098.1.1 NADH-ubiquinone oxidoreductase chain 5 (AHRD V3.3 *** A0A0C5ARN6_HYONI)	28	48	9.5	UCUCUUCAAUUAUUCCUGGGA	.: ::::: ::.::.::::	GGCGAAGUCCCUAGGGGCCCU	UCUCUUCAAUUAUUCCUGGGA .: ::::: ::.::.:::: GGCGAAGUCCCUAGGGGCCCU
amiRPSTVd	Solyc06g083200.3.1 Pentatricopeptide repeat (AHRD V3.3 *** A0A200Q3F8_9MAGN)	921	941	9.5	UCGCUUUGAGGAUGCCAGUGA	.:::::.. :::: :: : ::	GGCGAAGUCCCUAGGGGCCCU	UCGCUUUGAGGAUGCCAGUGA .:::::.. :::: :: : :: GGCGAAGUCCCUAGGGGCCCU
amiRPSTVd	Solyc12g017350.2.1 Cation efflux protein (AHRD V3.3 *** A0A200Q589_9MAGN)	32	53	9.5	CUGCUUGAGGGAUUCAAUGAGA	:.:::: ::::::.: .: ::	GGCGAAGUCCCUAGGG-GCCCU	CUGCUUGAGGGAUUCAAUGAGA :.:::: ::::::.: .: :: GGCGAAGUCCCUAGGG-GCCCU
amiRPSTVd	Solyc00g500169.1.1 NADH-ubiquinone oxidoreductase chain 5 (AHRD V3.3 *** A0A0C5ARN6_HYONI)	170	190	9.5	UCUCUUCAAUUAUUCCUGGGA	.: ::::: ::.::.::::	GGCGAAGUCCCUAGGGGCCCU	UCUCUUCAAUUAUUCCUGGGA .: ::::: ::.::.:::: GGCGAAGUCCCUAGGGGCCCU
amiRPSTVd	Solyc05g050990.1.1 UDP-glucuronate 4-epimerase 4 (AHRD V3.3 *** A0A1J3F7T2_NOCCA)	192	213	9.5	UCUCUUCAGGAGAUCUCUUAGA	.: ::::::: ::::.:. ::	GGCGAAGUCC-CUAGGGGCCCU	UCUCUUCAGGAGAUCUCUUAGA .: ::::::: ::::.:. :: GGCGAAGUCC-CUAGGGGCCCU
amiRPSTVd	Solyc04g082650.3.1 S-acyltransferase (AHRD V3.3 *** A0A2G2XUG9_CAPAN)	618	638	9.5	CUGCUGCAGGGGGUCCCAGCA	:.::: :::::. .::: : :	GGCGAAGUCCCUAGGGGCCCU	CUGCUGCAGGGGGUCCCAGCA :.::: :::::. .::: : : GGCGAAGUCCCUAGGGGCCCU
amiRPSTVd	Solyc02g087740.3.1 Plant cysteine oxidase 2 (AHRD V3.3 *** A0A2G3AC71_CAPAN)	919	940	9.5	CCGUUUUCAAGUAUCUCUGUGA	:::.:: :: : :::.:.: ::	GGCGAA-GUCCCUAGGGGCCCU	CCGUUUUCAAGUAUCUCUGUGA :::.:: :: : :::.:.: :: GGCGAA-GUCCCUAGGGGCCCU
amiRPSTVd	Solyc02g079050.3.1 Anaphase-promoting complex subunit 4 (AHRD V3.3 *** A0A1J6JF33_NICAT)	2094	2114	9.5	CCACUUCGGAGAGCUCUGGAA	:: ::::.: :: :.:.:: :	GGCGAAGUCCCUAGGGGCCCU	CCACUUCGGAGAGCUCUGGAA :: ::::.: :: :.:.:: : GGCGAAGUCCCUAGGGGCCCU
amiRPSTVd	Solyc11g062240.2.1 Zinc finger transcription factor 66	41	61	9.5	CCGUCUCAGUCAUCUUCGUGA	:::. :::: :::..:: ::	GGCGAAGUCCCUAGGGGCCCU	CCGUCUCAGUCAUCUUCGUGA :::. :::: :::..:: :: GGCGAAGUCCCUAGGGGCCCU
amiRPSTVd	Solyc03g094020.3.1 Alpha-glucosidase-like protein (AHRD V3.3 *** A0A2K3NWB8_TRIPR)	413	433	9.5	CUGUUUUAAUGAUCACAGGGA	:.:.::.: :::: : ::::	GGCGAAGUCCCUAGGGGCCCU	CUGUUUUAAUGAUCACAGGGA :.:.::.: :::: : :::: GGCGAAGUCCCUAGGGGCCCU
amiRPSTVd	Solyc00g500095.1.1 Phenylalanine ammonia-lyase (AHRD V3.3 *** A0A2G2VZP0_CAPBA)	626	647	9.5	CUGCUUCAAGGCUACUCUGGCA	:.:::::: :: : :.:.:: :	GGCGAAGUCCCUA-GGGGCCCU	CUGCUUCAAGGCUACUCUGGCA :.:::::: :: : :.:.:: : GGCGAAGUCCCUA-GGGGCCCU
amiRPSTVd	Solyc11g017420.2.1 Transmembrane protein (DUF616) (AHRD V3.3 *** Q9SST1_ARATH)	1634	1654	9.5	UAGCUUCAUGCAUCUUCGGAA	. :::::: : :::..::: :	GGCGAAGUCCCUAGGGGCCCU	UAGCUUCAUGCAUCUUCGGAA . :::::: : :::..::: : GGCGAAGUCCCUAGGGGCCCU
amiRPSTVd	Solyc03g005590.2.1 Regulator of chromosome condensation (RCC1) family protein (AHRD V3.3 *** A	108	128	9.5	CCCUUUCAGAGUUUCUCCGGA	:: .::::: : :.:.: :::	GGCGAAGUCCCUAGGGGCCCU	CCCUUUCAGAGUUUCUCCGGA :: .::::: : :.:.: ::: GGCGAAGUCCCUAGGGGCCCU
amiRPSTVd	Solyc10g011925.2.1 Phenylalanine ammonia-lyase (AHRD V3.11 *** tr|A0A2G3BJ62|A0A2G3BJ62_CAPCH)	22	43	9.5	CUGCUUCAAGGCUACUCUGGCA	:.:::::: :: : :.:.:: :	GGCGAAGUCCCUA-GGGGCCCU	CUGCUUCAAGGCUACUCUGGCA :.:::::: :: : :.:.:: : GGCGAAGUCCCUA-GGGGCCCU
amiRPSTVd	Solyc09g010280.3.1 LETM1-like (AHRD V3.3 *** A0A200QVE4_9MAGN)	2557	2577	9.5	CAGCUUUAGGGCUACUUCGGA	: ::::.:::: : :.. :::	GGCGAAGUCCCUAGGGGCCCU	CAGCUUUAGGGCUACUUCGGA : ::::.:::: : :.. ::: GGCGAAGUCCCUAGGGGCCCU
amiRPSTVd	Solyc09g007890.1.1 Phenylalanine ammonia-lyase (AHRD V3.3 *** A0A2G3BJ62_CAPCH)	517	538	9.5	CUGCUUCAAGGCUACUCUGGCA	:.:::::: :: : :.:.:: :	GGCGAAGUCCCUA-GGGGCCCU	CUGCUUCAAGGCUACUCUGGCA :.:::::: :: : :.:.:: : GGCGAAGUCCCUA-GGGGCCCU
amiRPSTVd	Solyc03g042560.3.1 Phenylalanine ammonia-lyase (AHRD V3.3 *** A0A2G2YQ27_CAPAN)	466	487	9.5	CUGCUUCAAGGCUACUCUGGCA	:.:::::: :: : :.:.:: :	GGCGAAGUCCCUA-GGGGCCCU	CUGCUUCAAGGCUACUCUGGCA :.:::::: :: : :.:.:: : GGCGAAGUCCCUA-GGGGCCCU
amiRPSTVd	Solyc04g082660.3.1 S-acyltransferase (AHRD V3.11 *** tr|A0A2G2XUG9|A0A2G2XUG9_CAPAN)	2826	2846	9.5	CUGCUGCAGGGGGUCCCAGCA	:.::: :::::. .::: : :	GGCGAAGUCCCUAGGGGCCCU	CUGCUGCAGGGGGUCCCAGCA :.::: :::::. .::: : : GGCGAAGUCCCUAGGGGCCCU
amiRPSTVd	Solyc00g500353.1.1 Phenylalanine ammonia-lyase (AHRD V3.3 *** A0A2G2VZP0_CAPBA)	627	648	9.5	CUGCUUCAAGGCUACUCUGGCA	:.:::::: :: : :.:.:: :	GGCGAAGUCCCUA-GGGGCCCU	CUGCUUCAAGGCUACUCUGGCA :.:::::: :: : :.:.:: : GGCGAAGUCCCUA-GGGGCCCU
amiRPSTVd	Solyc09g007900.5.1 Phenylalanine ammonia-lyase (AHRD V3.11 *** tr|A0A2G2YQ27|A0A2G2YQ27_CAPAN)	696	717	9.5	CUGCUUCAAGGCUACUCUGGCA	:.:::::: :: : :.:.:: :	GGCGAAGUCCCUA-GGGGCCCU	CUGCUUCAAGGCUACUCUGGCA :.:::::: :: : :.:.:: : GGCGAAGUCCCUA-GGGGCCCU
amiRPSTVd	Solyc12g009640.1.1 zinc finger BED domain-containing protein DAYSLEEPER-like (AHRD V3.3 *** A0	2688	2709	9.5	UCGCUACAGGUGUUCCUUGCGA	.:::: :::: : :::..: ::	GGCGAAGUCC-CUAGGGGCCCU	UCGCUACAGGUGUUCCUUGCGA .:::: :::: : :::..: :: GGCGAAGUCC-CUAGGGGCCCU
amiRPSTVd	Solyc09g007920.4.1 Phenylalanine ammonia-lyase (AHRD V3.3 *** A0A2G3BJ81_CAPCH)	514	535	9.5	CUGCUUCAAGGCUACUCUGGCA	:.:::::: :: : :.:.:: :	GGCGAAGUCCCUA-GGGGCCCU	CUGCUUCAAGGCUACUCUGGCA :.:::::: :: : :.:.:: : GGCGAAGUCCCUA-GGGGCCCU
amiRPSTVd	Solyc02g014460.5.1 DNA damage-binding protein CMR1 (AHRD V3.11 *** tr|U9T3R7|U9T3R7_RHIID)	788	809	9.5	CAGUUUCAGGAAUACUUGUGGA	: :.:::::: :: :..: :::	GGCGAAGUCCCUAGGGGC-CCU	CAGUUUCAGGAAUACUUGUGGA : :.:::::: :: :..: ::: GGCGAAGUCCCUAGGGGC-CCU
amiRPSTVd	Solyc01g080220.3.1 endo-1,31,4-beta-D-glucanase-like (AHRD V3.3 *** A0A2I4F2Y3_9ROSI)	218	237	9.5	CAGCUUCAGGG-UACUUGGUG	: ::::::::: : :..:: .	GGCGAAGUCCCUAGGGGCCCU	CAGCUUCAGGG-UACUUGGUG : ::::::::: : :..:: . GGCGAAGUCCCUAGGGGCCCU
amiRPSTVd	Solyc10g008090.1.1 Oligosaccharyltransferase complex/magnesium transporter family protein (AHR	684	703	9.5	CUUCUUCAGUG-UUUCGGGGA	:. :::::: : :..: ::::	GGCGAAGUCCCUAGGGGCCCU	CUUCUUCAGUG-UUUCGGGGA :. :::::: : :..: :::: GGCGAAGUCCCUAGGGGCCCU
amiRPSTVd	Solyc00g500184.1.1 NADH dehydrogenase subunit 7 (AHRD V3.3 *** A0A0C5B9X5_9SOLA)	813	832	9.5	UCGCUUCCGGU-UCUUCGGAA	.:::::: :: ::..::: :	GGCGAAGUCCCUAGGGGCCCU	UCGCUUCCGGU-UCUUCGGAA .:::::: :: ::..::: : GGCGAAGUCCCUAGGGGCCCU
amiRPSTVd	Solyc01g106140.2.1 F-box protein (AHRD V3.3 *-* A0A2K3NB03_TRIPR)	484	503	9.5	CCGCGUUAUG-AUCCUUGGAA	:::: :.: : ::::..:: :	GGCGAAGUCCCUAGGGGCCCU	CCGCGUUAUG-AUCCUUGGAA :::: :.: : ::::..:: : GGCGAAGUCCCUAGGGGCCCU
amiRPSTVd	Solyc08g076380.3.1 AP2-like ethylene-responsive transcription factor BBM2 (AHRD V3.3 *** A0A2G	1286	1305	9.5	CUUCUUCAGCU-UCCUUGGGA	:. :::::: :::..::::	GGCGAAGUCCCUAGGGGCCCU	CUUCUUCAGCU-UCCUUGGGA :. :::::: :::..:::: GGCGAAGUCCCUAGGGGCCCU
amiRPSTVd	Solyc09g031950.3.1 Villin-4 (AHRD V3.3 *-* A0A2G3BHK0_CAPCH)	924	943	9.5	CCUUUUCAGG-AUAUCUGGAA	:: .:::::: :: .:.:: :	GGCGAAGUCCCUAGGGGCCCU	CCUUUUCAGG-AUAUCUGGAA :: .:::::: :: .:.:: : GGCGAAGUCCCUAGGGGCCCU
amiRPSTVd	Solyc08g005190.4.1 Pre-mRNA-splicing factor CWC22-like protein (AHRD V3.3 *** A0A2G3BQE7_CAPCH	2867	2886	9.5	CUGGUUCAGA-AUCUUCAGGA	:.: ::::: :::..: :::	GGCGAAGUCCCUAGGGGCCCU	CUGGUUCAGA-AUCUUCAGGA :.: ::::: :::..: ::: GGCGAAGUCCCUAGGGGCCCU
amiRPSTVd	Solyc07g008310.3.1 Choline monooxygenase, chloroplastic (AHRD V3.3 *** A0A2G2WBE9_CAPBA)	1065	1084	9.5	CUGCCUCAAGGG-CCUCGGAA	:.:: ::: ::. ::.::: :	GGCGAAGUCCCUAGGGGCCCU	CUGCCUCAAGGG-CCUCGGAA :.:: ::: ::. ::.::: : GGCGAAGUCCCUAGGGGCCCU
amiRPSTVd	Solyc01g110380.3.1 Kinesin-like protein (AHRD V3.3 *** A0A2G2XNI5_CAPBA)	1985	2004	9.5	UCUCUUCAUGGGGCCU-GGGA	.: ::::: ::. ::. ::::	GGCGAAGUCCCUAGGGGCCCU	UCUCUUCAUGGGGCCU-GGGA .: ::::: ::. ::. :::: GGCGAAGUCCCUAGGGGCCCU
amiRPSTVd	Solyc12g077623.2.1 villin-2-like (AHRD V3.11 *-* tr|A0A1U8EBN1|A0A1U8EBN1_CAPAN)	720	739	9.5	CCUUUUCAGG-AUAUCUGGAA	:: .:::::: :: .:.:: :	GGCGAAGUCCCUAGGGGCCCU	CCUUUUCAGG-AUAUCUGGAA :: .:::::: :: .:.:: : GGCGAAGUCCCUAGGGGCCCU
amiRPSTVd	Solyc07g017640.2.1 Lariat debranching enzyme (AHRD V3.3 *** A0A2G3BR26_CAPCH)	887	906	9.5	CUGCUGCAGA-AUUACUGGGA	:.::: ::: ::. :.::::	GGCGAAGUCCCUAGGGGCCCU	CUGCUGCAGA-AUUACUGGGA :.::: ::: ::. :.:::: GGCGAAGUCCCUAGGGGCCCU
amiRPSTVd	Solyc12g096420.2.1 RING/U-box superfamily protein (AHRD V3.3 *-* A0A1P8BF19_ARATH)	1190	1209	9.5	UCGCU-CAGGUAUUGCUGGCA	.:::: :::: ::. :.:: :	GGCGAAGUCCCUAGGGGCCCU	UCGCU-CAGGUAUUGCUGGCA .:::: :::: ::. :.:: : GGCGAAGUCCCUAGGGGCCCU
amiRPSTVd	Solyc02g092940.3.1 Receptor protein kinase-like protein (AHRD V3.3 *** W9RY70_9ROSA)	1838	1857	9.5	CCGUGUCACGUG-CCCUGGGA	:::. ::: : . :::.::::	GGCGAAGUCCCUAGGGGCCCU	CCGUGUCACGUG-CCCUGGGA :::. ::: : . :::.:::: GGCGAAGUCCCUAGGGGCCCU
amiRPSTVd	Solyc06g062840.4.1 Threonine synthase, chloroplastic (AHRD V3.3 *** A0A1U8H4Z2_CAPAN)	720	739	9.5	UAGCUUCAAGGAUCUU-GGCA	. :::::: :::::.. :: :	GGCGAAGUCCCUAGGGGCCCU	UAGCUUCAAGGAUCUU-GGCA . :::::: :::::.. :: : GGCGAAGUCCCUAGGGGCCCU
amiRPSTVd	Solyc06g082930.3.1 FRIGIDA-like protein (AHRD V3.3 *** A0A2G3CBV4_CAPCH)	559	578	9.5	UCUCUUCAGAGG-CUCCAGGA	.: :::::: :. :.:: :::	GGCGAAGUCCCUAGGGGCCCU	UCUCUUCAGAGG-CUCCAGGA .: :::::: :. :.:: ::: GGCGAAGUCCCUAGGGGCCCU
amiRPSTVd	Solyc10g079400.3.1 Villin (AHRD V3.3 *** A0A2P5EN25_TREOI)	1398	1417	9.5	CCUUUUCAGG-AUAUCUGGAA	:: .:::::: :: .:.:: :	GGCGAAGUCCCUAGGGGCCCU	CCUUUUCAGG-AUAUCUGGAA :: .:::::: :: .:.:: : GGCGAAGUCCCUAGGGGCCCU
amiRPSTVd	Solyc03g082610.1.1 Senescence regulator S40 (AHRD V3.3 *** A0A200QWC0_9MAGN)	45	65	10	CCGCUUCAUGGGUCUCCUUAA	:::::::: ::.::.:: :	GGCGAAGUCCCUAGGGGCCCU	CCGCUUCAUGGGUCUCCUUAA :::::::: ::.::.:: : GGCGAAGUCCCUAGGGGCCCU
amiRPSTVd	Solyc00g500260.1.1 Cytochrome b (AHRD V3.3 *-* A0A2G3ARK2_CAPCH)	245	265	10	CCGCUUCAAGGCUCUUUGGUU	:::::::: :: ::...::	GGCGAAGUCCCUAGGGGCCCU	CCGCUUCAAGGCUCUUUGGUU :::::::: :: ::...:: GGCGAAGUCCCUAGGGGCCCU
amiRPSTVd	Solyc04g075016.1.1 Unknown protein	14	34	10	UCGCUUCGGGGCUCGUCUUGA	.::::::.::: :: .: ::	GGCGAAGUCCCUAGGGGCCCU	UCGCUUCGGGGCUCGUCUUGA .::::::.::: :: .: :: GGCGAAGUCCCUAGGGGCCCU
amiRPSTVd	Solyc01g060260.5.1 Glycine-rich protein family Chr5:20009834-20011095 REVERSE LENGTH=225 20160	158	178	10	CCGCUGCAGGAGUACUUGGAA	::::: :::: .: :..:: :	GGCGAAGUCCCUAGGGGCCCU	CCGCUGCAGGAGUACUUGGAA ::::: :::: .: :..:: : GGCGAAGUCCCUAGGGGCCCU
amiRPSTVd	Solyc06g068210.3.1 Protein FAR1-RELATED SEQUENCE 8 (AHRD V3.3 *** A0A2G3C918_CAPCH)	1054	1074	10	CCGCUUCUAGCAUUCUUUGGA	::::::: : ::.:.. :::	GGCGAAGUCCCUAGGGGCCCU	CCGCUUCUAGCAUUCUUUGGA ::::::: : ::.:.. ::: GGCGAAGUCCCUAGGGGCCCU
amiRPSTVd	Solyc03g150100.1.1 Unknown protein	135	155	10	UCGCUUCGGGGCUCGUCUUGA	.::::::.::: :: .: ::	GGCGAAGUCCCUAGGGGCCCU	UCGCUUCGGGGCUCGUCUUGA .::::::.::: :: .: :: GGCGAAGUCCCUAGGGGCCCU
amiRPSTVd	Solyc02g077510.4.1 O-methyltransferase (AHRD V3.3 *** A0A2S1PVB3_CAMAC)	638	659	10	CUGUUUCAGUGAAUCCAUGGCA	:.:.::::: :: ::: .:: :	GGCGAAGUCCCU-AGGGGCCCU	CUGUUUCAGUGAAUCCAUGGCA :.:.::::: :: ::: .:: : GGCGAAGUCCCU-AGGGGCCCU
amiRPSTVd	Solyc12g056520.3.1 Exocyst complex component SEC5B (AHRD V3.3 *** A0A1U8F6Y7_CAPAN)	1268	1288	10	CUGUUUCAGUGUUCAGUGGGA	:.:.::::: : :: .::::	GGCGAAGUCCCUAGGGGCCCU	CUGUUUCAGUGUUCAGUGGGA :.:.::::: : :: .:::: GGCGAAGUCCCUAGGGGCCCU
amiRPSTVd	Solyc02g085220.4.1 Vacuolar sorting protein 39 (AHRD V3.3 *** A0A2U1PI44_ARTAN)	3139	3159	10	CUGCUUUAGAGAUUCACAGAA	:.::::.:: :::.: : : :	GGCGAAGUCCCUAGGGGCCCU	CUGCUUUAGAGAUUCACAGAA :.::::.:: :::.: : : : GGCGAAGUCCCUAGGGGCCCU
amiRPSTVd	Solyc02g082100.4.1 RING/U-box superfamily protein (AHRD V3.3 *-* F4IIX4_ARATH)	3360	3380	10	CUGUUUCAGGUGUGCCCAUGA	:.:.:::::: .: ::: ::	GGCGAAGUCCCUAGGGGCCCU	CUGUUUCAGGUGUGCCCAUGA :.:.:::::: .: ::: :: GGCGAAGUCCCUAGGGGCCCU
amiRPSTVd	Solyc06g083420.3.1 Helicase/SANT-associated DNA-binding protein (AHRD V3.3 *** A0A2K3NM86_TRIP	3728	3748	10	CUGUUUCAGCGUUUACAGGGA	:.:.::::: : :. : ::::	GGCGAAGUCCCUAGGGGCCCU	CUGUUUCAGCGUUUACAGGGA :.:.::::: : :. : :::: GGCGAAGUCCCUAGGGGCCCU
amiRPSTVd	Solyc07g065650.2.1 Transmembrane emp24 domain-containing protein p24beta2 (AHRD V3.3 *** A0A1U	379	398	10	CAGCUUCAUG-AUUUUCGUGA	: :::::: : ::...:: ::	GGCGAAGUCCCUAGGGGCCCU	CAGCUUCAUG-AUUUUCGUGA : :::::: : ::...:: :: GGCGAAGUCCCUAGGGGCCCU
amiRPSTVd	Solyc10g017530.3.1 RNA helicase DEAD33	1813	1832	10	CUGUUUCAUGG-UUGCCGAGA	:.:.:::: :: :. ::: ::	GGCGAAGUCCCUAGGGGCCCU	CUGUUUCAUGG-UUGCCGAGA :.:.:::: :: :. ::: :: GGCGAAGUCCCUAGGGGCCCU
amiRPSTVd	Solyc11g045670.3.1 S-acyltransferase (AHRD V3.3 *** A0A2G2ZGM7_CAPAN)	974	994	10.5	CUGCUUCAGGCAUCCUUAUAA	:.:::::::: ::::.. :	GGCGAAGUCCCUAGGGGCCCU	CUGCUUCAGGCAUCCUUAUAA :.:::::::: ::::.. : GGCGAAGUCCCUAGGGGCCCU
amiRPSTVd	Solyc01g160630.1.1 Zf-RVT domain-containing protein (AHRD V3.11 *-* tr|A0A1Q3DIE7|A0A1Q3DIE7_C	493	513	10.5	UCGCUUCAGGCAUUACUACGA	.::::::::: ::. :. ::	GGCGAAGUCCCUAGGGGCCCU	UCGCUUCAGGCAUUACUACGA .::::::::: ::. :. :: GGCGAAGUCCCUAGGGGCCCU
amiRPSTVd	Solyc06g068500.3.1 Chaperone protein DnaJ (AHRD V3.3 *** A0A2G2WQF7_CAPBA)	469	489	10.5	CUGCUUCAUGGAUUCGUUUGA	:.:::::: ::::.: . ::	GGCGAAGUCCCUAGGGGCCCU	CUGCUUCAUGGAUUCGUUUGA :.:::::: ::::.: . :: GGCGAAGUCCCUAGGGGCCCU
amiRPSTVd	Solyc04g005840.1.1 Glycerol-3-phosphate acyltransferase (AHRD V3.3 *** A0A0M4FCN7_9SOLA)	983	1003	10.5	CCGUUUCACGUCUCUCUGAGA	:::.:::: : ::.:.: ::	GGCGAAGUCCCUAGGGGCCCU	CCGUUUCACGUCUCUCUGAGA :::.:::: : ::.:.: :: GGCGAAGUCCCUAGGGGCCCU
amiRPSTVd	Solyc02g083260.3.1 GPI mannosyltransferase.1	367	387	10.5	CCGCUUCAGAUCUUCUCGUGG	::::::::: :.:.:: :.	GGCGAAGUCCCUAGGGGCCCU	CCGCUUCAGAUCUUCUCGUGG ::::::::: :.:.:: :. GGCGAAGUCCCUAGGGGCCCU
amiRPSTVd	Solyc09g007680.4.1 Zinc finger, RING-CH-type, Zinc finger, RING/FYVE/PHD-type (AHRD V3.3 *** A	1017	1037	10.5	CUGCUUCAUCGAACUUGGGGA	:.:::::: :: :.. ::::	GGCGAAGUCCCUAGGGGCCCU	CUGCUUCAUCGAACUUGGGGA :.:::::: :: :.. :::: GGCGAAGUCCCUAGGGGCCCU
amiRPSTVd	Solyc02g079530.4.1 G-type lectin S-receptor-like serine/threonine-protein kinase (AHRD V3.3 **	225	245	10.5	CUGCUUCAGGUAUCAUUAGCA	:.:::::::: ::: .. : :	GGCGAAGUCCCUAGGGGCCCU	CUGCUUCAGGUAUCAUUAGCA :.:::::::: ::: .. : : GGCGAAGUCCCUAGGGGCCCU
amiRPSTVd	Solyc00g500088.2.1 Protein TIC 214 (AHRD V3.11 *** sp|Q2VEC3|TI214_SOLTU)	5096	5115	10.5	CCGUUUCAGU-AUCUUAAGGA	:::.::::: :::.. :::	GGCGAAGUCCCUAGGGGCCCU	CCGUUUCAGU-AUCUUAAGGA :::.::::: :::.. ::: GGCGAAGUCCCUAGGGGCCCU
amiRPSTVd	Solyc00g500191.2.1 Protein TIC 214 (AHRD V3.11 *** sp|Q2VEC3|TI214_SOLTU)	4812	4831	10.5	CCGUUUCAGU-AUCUUAAGGA	:::.::::: :::.. :::	GGCGAAGUCCCUAGGGGCCCU	CCGUUUCAGU-AUCUUAAGGA :::.::::: :::.. ::: GGCGAAGUCCCUAGGGGCCCU
amiRPSTVd	Solyc00g500125.1.1 Protein TIC 214 (AHRD V3.3 *** TI214_SOLTU)	3468	3487	10.5	CCGUUUCAGU-AUCUUAAGGA	:::.::::: :::.. :::	GGCGAAGUCCCUAGGGGCCCU	CCGUUUCAGU-AUCUUAAGGA :::.::::: :::.. ::: GGCGAAGUCCCUAGGGGCCCU
amiRPSTVd	Solyc06g071170.5.1 tRNA (Ile)-lysidine synthase Chr3:17654256-17656000 REVERSE LENGTH=352 2016	891	910	10.5	UCGCUUCACG-AUCUGUUGGA	.::::::: : :::. . :::	GGCGAAGUCCCUAGGGGCCCU	UCGCUUCACG-AUCUGUUGGA .::::::: : :::. . ::: GGCGAAGUCCCUAGGGGCCCU
amiRPSTVd	Solyc05g005730.4.1 Rrp15p protein (AHRD V3.3 *** AT5G48240.1)	1246	1265	10.5	CUGCUUCAAGCAUGUU-GGGA	:.:::::: : :: .. ::::	GGCGAAGUCCCUAGGGGCCCU	CUGCUUCAAGCAUGUU-GGGA :.:::::: : :: .. :::: GGCGAAGUCCCUAGGGGCCCU
amiRPSTVd	Solyc00g500042.2.1 Protein TIC 214 (AHRD V3.11 *** sp|Q2VEC3|TI214_SOLTU)	2847	2866	10.5	CCGUUUCAGU-AUCUUAAGGA	:::.::::: :::.. :::	GGCGAAGUCCCUAGGGGCCCU	CCGUUUCAGU-AUCUUAAGGA :::.::::: :::.. ::: GGCGAAGUCCCUAGGGGCCCU
