# Supplementary material for: Down-regulation of tomato STEROL GLYCOSYLTRANSFERASE 1 perturbs plant development and facilitates viroid infection
Source: J Exp Bot. 2022 Sep 16;74(5):1564–78. doi: 10.1093/jxb/erac361 (PMC10010610; doi:10.1093/jxb/erac361)
Supplement: erac361_suppl_Supplementary_Dataset_S4 [file erac361_suppl_supplementary_dataset_s4.xlsx]

## Sheet: Underexpressed_Biol_Process
Enrichment FDR	nGenes	Pathway Genes	Fold Enrichment	Pathway	URL	Genes
3.51416e-08	23	1148	5.26549	Small molecule metabolic process	http://amigo.geneontology.org/amigo/term/GO:0044281	SOLYC01G080280.3 SOLYC02G062340.3 SOLYC02G080540.1 SOLYC02G080810.3 SOLYC02G082850.3 SOLYC02G091560.3 SOLYC03G006870.3 SOLYC03G006880.3 SOLYC03G114340.3 SOLYC03G115820.3 SOLYC04G009030.3 SOLYC04G082630.3 SOLYC05G013380.3 SOLYC06G065990.1 SOLYC06G072740.1 SOLYC07G049690.3 SOLYC07G063190.3 SOLYC07G066610.3 SOLYC08G065220.3 SOLYC09G007940.3 SOLYC11G042640.2 SOLYC12G099930.2 SOLYC12G100120.2
2.66178e-07	11	225	12.8488	Photosynthesis	http://amigo.geneontology.org/amigo/term/GO:0015979	SOLYC02G080540.1 SOLYC03G005760.1 SOLYC03G115980.1 SOLYC04G064670.3 SOLYC04G082250.3 SOLYC05G007780.3 SOLYC06G060340.3 SOLYC07G054210.3 SOLYC07G063600.3 SOLYC10G006230.3 SOLYC10G007690.3
2.66178e-07	10	181	14.5203	Response to radiation	http://amigo.geneontology.org/amigo/term/GO:0009314	SOLYC03G005760.1 SOLYC03G006880.3 SOLYC03G114450.3 SOLYC04G082250.3 SOLYC06G069880.1 SOLYC07G056140.3 SOLYC07G063600.3 SOLYC09G009420.1 SOLYC10G006230.3 SOLYC10G007690.3
2.66178e-07	10	177	14.8484	Response to light stimulus	http://amigo.geneontology.org/amigo/term/GO:0009416	SOLYC03G005760.1 SOLYC03G006880.3 SOLYC03G114450.3 SOLYC04G082250.3 SOLYC06G069880.1 SOLYC07G056140.3 SOLYC07G063600.3 SOLYC09G009420.1 SOLYC10G006230.3 SOLYC10G007690.3
2.85316e-07	14	460	7.99877	Response to abiotic stimulus	http://amigo.geneontology.org/amigo/term/GO:0009628	SOLYC01G080280.3 SOLYC03G005760.1 SOLYC03G006870.3 SOLYC03G006880.3 SOLYC03G096290.3 SOLYC03G114450.3 SOLYC04G082250.3 SOLYC05G024260.3 SOLYC06G069880.1 SOLYC07G056140.3 SOLYC07G063600.3 SOLYC09G009420.1 SOLYC10G006230.3 SOLYC10G007690.3
8.55197e-07	28	2171	3.38962	Response to stimulus	http://amigo.geneontology.org/amigo/term/GO:0050896	SOLYC01G080280.3 SOLYC01G110940.3 SOLYC02G068710.3 SOLYC02G082760.3 SOLYC02G086820.3 SOLYC02G087110.3 SOLYC02G091560.3 SOLYC03G005760.1 SOLYC03G006870.3 SOLYC03G006880.3 SOLYC03G081240.3 SOLYC03G096290.3 SOLYC03G114450.3 SOLYC03G119740.3 SOLYC04G082250.3 SOLYC05G024260.3 SOLYC06G069880.1 SOLYC06G073290.1 SOLYC07G049690.3 SOLYC07G056140.3 SOLYC07G063600.3 SOLYC09G008640.1 SOLYC09G009420.1 SOLYC10G…
2.74237e-06	12	392	8.04541	Generation of precursor metabolites and energy	http://amigo.geneontology.org/amigo/term/GO:0006091	SOLYC02G062340.3 SOLYC02G080540.1 SOLYC03G005760.1 SOLYC03G006870.3 SOLYC03G115820.3 SOLYC04G082250.3 SOLYC05G007780.3 SOLYC07G056140.3 SOLYC07G063600.3 SOLYC07G066610.3 SOLYC10G006230.3 SOLYC10G007690.3
4.30449e-06	5	28	46.9316	Photosynthesis, light harvesting	http://amigo.geneontology.org/amigo/term/GO:0009765	SOLYC03G005760.1 SOLYC04G082250.3 SOLYC07G063600.3 SOLYC10G006230.3 SOLYC10G007690.3
1.1002e-05	4	14	75.0905	Glycine metabolic process	http://amigo.geneontology.org/amigo/term/GO:0006544	SOLYC02G080810.3 SOLYC02G091560.3 SOLYC08G065220.3 SOLYC12G099930.2
1.34626e-05	4	15	70.0845	Photosynthesis, light harvesting in photosystem I	http://amigo.geneontology.org/amigo/term/GO:0009768	SOLYC03G005760.1 SOLYC07G063600.3 SOLYC10G006230.3 SOLYC10G007690.3
2.23781e-05	7	123	14.9571	Photosynthesis, light reaction	http://amigo.geneontology.org/amigo/term/GO:0019684	SOLYC02G080540.1 SOLYC03G005760.1 SOLYC04G082250.3 SOLYC05G007780.3 SOLYC07G063600.3 SOLYC10G006230.3 SOLYC10G007690.3
3.02004e-05	5	44	29.8655	Serine family amino acid metabolic process	http://amigo.geneontology.org/amigo/term/GO:0009069	SOLYC02G080810.3 SOLYC02G082850.3 SOLYC02G091560.3 SOLYC08G065220.3 SOLYC12G099930.2
0.000151192	13	718	4.75852	Organic acid metabolic process	http://amigo.geneontology.org/amigo/term/GO:0006082	SOLYC01G080280.3 SOLYC02G062340.3 SOLYC02G080810.3 SOLYC02G082850.3 SOLYC02G091560.3 SOLYC03G006880.3 SOLYC03G114340.3 SOLYC05G013380.3 SOLYC07G049690.3 SOLYC07G066610.3 SOLYC08G065220.3 SOLYC11G042640.2 SOLYC12G099930.2
0.000184705	4	30	35.0422	Chlorophyll metabolic process	http://amigo.geneontology.org/amigo/term/GO:0015994	SOLYC02G062610.3 SOLYC03G115980.1 SOLYC04G015750.3 SOLYC07G054210.3
0.000375567	7	197	9.33867	Alpha-amino acid metabolic process	http://amigo.geneontology.org/amigo/term/GO:1901605	SOLYC01G080280.3 SOLYC02G080810.3 SOLYC02G082850.3 SOLYC02G091560.3 SOLYC05G013380.3 SOLYC08G065220.3 SOLYC12G099930.2
0.000472115	12	695	4.53784	Oxoacid metabolic process	http://amigo.geneontology.org/amigo/term/GO:0043436	SOLYC01G080280.3 SOLYC02G062340.3 SOLYC02G080810.3 SOLYC02G082850.3 SOLYC02G091560.3 SOLYC03G114340.3 SOLYC05G013380.3 SOLYC07G049690.3 SOLYC07G066610.3 SOLYC08G065220.3 SOLYC11G042640.2 SOLYC12G099930.2
0.000568997	3	14	56.3179	Serine family amino acid catabolic process	http://amigo.geneontology.org/amigo/term/GO:0009071	SOLYC02G080810.3 SOLYC02G091560.3 SOLYC08G065220.3
0.000822152	3	16	49.2781	Chlorophyll biosynthetic process	http://amigo.geneontology.org/amigo/term/GO:0015995	SOLYC03G115980.1 SOLYC04G015750.3 SOLYC07G054210.3
0.000916424	4	48	21.9014	Protein-chromophore linkage	http://amigo.geneontology.org/amigo/term/GO:0018298	SOLYC03G005760.1 SOLYC07G063600.3 SOLYC10G006230.3 SOLYC10G007690.3
0.00111125	5	101	13.0107	Monosaccharide metabolic process	http://amigo.geneontology.org/amigo/term/GO:0005996	SOLYC03G006870.3 SOLYC03G115820.3 SOLYC04G009030.3 SOLYC04G082630.3 SOLYC12G100120.2
0.00122957	4	53	19.8352	Porphyrin-containing compound metabolic process	http://amigo.geneontology.org/amigo/term/GO:0006778	SOLYC02G062610.3 SOLYC03G115980.1 SOLYC04G015750.3 SOLYC07G054210.3
0.00136415	11	677	4.27029	Carboxylic acid metabolic process	http://amigo.geneontology.org/amigo/term/GO:0019752	SOLYC01G080280.3 SOLYC02G062340.3 SOLYC02G080810.3 SOLYC02G082850.3 SOLYC02G091560.3 SOLYC03G114340.3 SOLYC05G013380.3 SOLYC07G049690.3 SOLYC07G066610.3 SOLYC08G065220.3 SOLYC12G099930.2
0.00164991	4	59	17.8181	Tetrapyrrole metabolic process	http://amigo.geneontology.org/amigo/term/GO:0033013	SOLYC02G062610.3 SOLYC03G115980.1 SOLYC04G015750.3 SOLYC07G054210.3
0.00164991	5	114	11.5271	Alpha-amino acid biosynthetic process	http://amigo.geneontology.org/amigo/term/GO:1901607	SOLYC01G080280.3 SOLYC02G082850.3 SOLYC02G091560.3 SOLYC05G013380.3 SOLYC12G099930.2
0.0027765	2	5	105.127	Glycine decarboxylation via glycine cleavage system	http://amigo.geneontology.org/amigo/term/GO:0019464	SOLYC02G080810.3 SOLYC08G065220.3
0.0027765	2	5	105.127	Glycine catabolic process	http://amigo.geneontology.org/amigo/term/GO:0006546	SOLYC02G080810.3 SOLYC08G065220.3
0.0027765	3	27	29.2019	Serine family amino acid biosynthetic process	http://amigo.geneontology.org/amigo/term/GO:0009070	SOLYC02G082850.3 SOLYC02G091560.3 SOLYC12G099930.2
0.00285941	11	757	3.819	Response to chemical	http://amigo.geneontology.org/amigo/term/GO:0042221	SOLYC01G080280.3 SOLYC01G110940.3 SOLYC02G068710.3 SOLYC02G082760.3 SOLYC02G086820.3 SOLYC02G087110.3 SOLYC02G091560.3 SOLYC03G096290.3 SOLYC03G114450.3 SOLYC03G119740.3 SOLYC05G024260.3
0.00313187	5	136	9.66238	Small molecule catabolic process	http://amigo.geneontology.org/amigo/term/GO:0044282	SOLYC02G080810.3 SOLYC02G091560.3 SOLYC03G006870.3 SOLYC03G115820.3 SOLYC08G065220.3
0.00335135	5	139	9.45384	Cellular amino acid biosynthetic process	http://amigo.geneontology.org/amigo/term/GO:0008652	SOLYC01G080280.3 SOLYC02G082850.3 SOLYC02G091560.3 SOLYC05G013380.3 SOLYC12G099930.2

## Sheet: Underexpressed_Cell_Component
Enrichment FDR	nGenes	Pathway Genes	Fold Enrichment	Pathway	URL	Genes
1.10948e-14	16	208	20.2167	Thylakoid membrane	http://amigo.geneontology.org/amigo/term/GO:0042651	SOLYC01G080280.3 SOLYC02G080540.1 SOLYC03G005760.1 SOLYC03G114450.3 SOLYC03G115980.1 SOLYC03G117890.3 SOLYC04G064670.3 SOLYC04G082250.3 SOLYC05G007780.3 SOLYC06G060340.3 SOLYC07G054210.3 SOLYC07G056240.3 SOLYC07G063600.3 SOLYC09G008650.3 SOLYC10G006230.3 SOLYC10G007690.3
5.46534e-14	26	923	7.40329	Chloroplast	http://amigo.geneontology.org/amigo/term/GO:0009507	SOLYC01G080280.3 SOLYC02G062610.3 SOLYC02G068710.3 SOLYC02G080540.1 SOLYC03G005760.1 SOLYC03G006870.3 SOLYC03G114450.3 SOLYC03G115980.1 SOLYC03G117890.3 SOLYC04G009030.3 SOLYC04G015750.3 SOLYC04G082250.3 SOLYC04G082630.3 SOLYC05G007780.3 SOLYC05G026490.3 SOLYC06G060340.3 SOLYC06G073290.1 SOLYC07G049690.3 SOLYC07G054210.3 SOLYC07G056140.3 SOLYC07G056240.3 SOLYC07G063600.3 SOLYC09G008650.3 SOLYC09G…
5.52138e-14	26	951	7.18532	Plastid	http://amigo.geneontology.org/amigo/term/GO:0009536	SOLYC01G080280.3 SOLYC02G062610.3 SOLYC02G068710.3 SOLYC02G080540.1 SOLYC03G005760.1 SOLYC03G006870.3 SOLYC03G114450.3 SOLYC03G115980.1 SOLYC03G117890.3 SOLYC04G009030.3 SOLYC04G015750.3 SOLYC04G082250.3 SOLYC04G082630.3 SOLYC05G007780.3 SOLYC05G026490.3 SOLYC06G060340.3 SOLYC06G073290.1 SOLYC07G049690.3 SOLYC07G054210.3 SOLYC07G056140.3 SOLYC07G056240.3 SOLYC07G063600.3 SOLYC09G008650.3 SOLYC09G…
5.52138e-14	16	249	16.8878	Photosynthetic membrane	http://amigo.geneontology.org/amigo/term/GO:0034357	SOLYC01G080280.3 SOLYC02G080540.1 SOLYC03G005760.1 SOLYC03G114450.3 SOLYC03G115980.1 SOLYC03G117890.3 SOLYC04G064670.3 SOLYC04G082250.3 SOLYC05G007780.3 SOLYC06G060340.3 SOLYC07G054210.3 SOLYC07G056240.3 SOLYC07G063600.3 SOLYC09G008650.3 SOLYC10G006230.3 SOLYC10G007690.3
1.08315e-13	17	319	14.0059	Thylakoid	http://amigo.geneontology.org/amigo/term/GO:0009579	SOLYC01G080280.3 SOLYC02G080540.1 SOLYC03G005760.1 SOLYC03G114450.3 SOLYC03G115980.1 SOLYC03G117890.3 SOLYC04G064670.3 SOLYC04G082250.3 SOLYC05G007780.3 SOLYC06G060340.3 SOLYC07G054210.3 SOLYC07G056240.3 SOLYC07G063600.3 SOLYC09G008650.3 SOLYC09G011080.3 SOLYC10G006230.3 SOLYC10G007690.3
1.4842e-13	14	183	20.1062	Chloroplast thylakoid membrane	http://amigo.geneontology.org/amigo/term/GO:0009535	SOLYC01G080280.3 SOLYC02G080540.1 SOLYC03G005760.1 SOLYC03G114450.3 SOLYC03G115980.1 SOLYC03G117890.3 SOLYC04G082250.3 SOLYC06G060340.3 SOLYC07G054210.3 SOLYC07G056240.3 SOLYC07G063600.3 SOLYC09G008650.3 SOLYC10G006230.3 SOLYC10G007690.3
1.4842e-13	14	183	20.1062	Plastid thylakoid membrane	http://amigo.geneontology.org/amigo/term/GO:0055035	SOLYC01G080280.3 SOLYC02G080540.1 SOLYC03G005760.1 SOLYC03G114450.3 SOLYC03G115980.1 SOLYC03G117890.3 SOLYC04G082250.3 SOLYC06G060340.3 SOLYC07G054210.3 SOLYC07G056240.3 SOLYC07G063600.3 SOLYC09G008650.3 SOLYC10G006230.3 SOLYC10G007690.3
1.60196e-13	15	231	17.066	Plastid membrane	http://amigo.geneontology.org/amigo/term/GO:0042170	SOLYC01G080280.3 SOLYC02G080540.1 SOLYC03G005760.1 SOLYC03G114450.3 SOLYC03G115980.1 SOLYC03G117890.3 SOLYC04G082250.3 SOLYC06G060340.3 SOLYC07G049690.3 SOLYC07G054210.3 SOLYC07G056240.3 SOLYC07G063600.3 SOLYC09G008650.3 SOLYC10G006230.3 SOLYC10G007690.3
6.55434e-13	14	209	17.605	Chloroplast thylakoid	http://amigo.geneontology.org/amigo/term/GO:0009534	SOLYC01G080280.3 SOLYC02G080540.1 SOLYC03G005760.1 SOLYC03G114450.3 SOLYC03G115980.1 SOLYC03G117890.3 SOLYC04G082250.3 SOLYC06G060340.3 SOLYC07G054210.3 SOLYC07G056240.3 SOLYC07G063600.3 SOLYC09G008650.3 SOLYC10G006230.3 SOLYC10G007690.3
6.55434e-13	14	209	17.605	Plastid thylakoid	http://amigo.geneontology.org/amigo/term/GO:0031976	SOLYC01G080280.3 SOLYC02G080540.1 SOLYC03G005760.1 SOLYC03G114450.3 SOLYC03G115980.1 SOLYC03G117890.3 SOLYC04G082250.3 SOLYC06G060340.3 SOLYC07G054210.3 SOLYC07G056240.3 SOLYC07G063600.3 SOLYC09G008650.3 SOLYC10G006230.3 SOLYC10G007690.3
7.81392e-13	16	318	13.2235	Plastid envelope	http://amigo.geneontology.org/amigo/term/GO:0009526	SOLYC01G080280.3 SOLYC02G080540.1 SOLYC03G005760.1 SOLYC03G006870.3 SOLYC03G114450.3 SOLYC03G115980.1 SOLYC03G117890.3 SOLYC04G082250.3 SOLYC06G060340.3 SOLYC07G049690.3 SOLYC07G054210.3 SOLYC07G056240.3 SOLYC07G063600.3 SOLYC09G008650.3 SOLYC10G006230.3 SOLYC10G007690.3
7.3072e-10	44	4161	2.77912	Cytoplasm	http://amigo.geneontology.org/amigo/term/GO:0005737	SOLYC01G080280.3 SOLYC01G111630.3 SOLYC02G062610.3 SOLYC02G068710.3 SOLYC02G080540.1 SOLYC02G080810.3 SOLYC02G082760.3 SOLYC02G082850.3 SOLYC02G086820.3 SOLYC03G005760.1 SOLYC03G006870.3 SOLYC03G078150.3 SOLYC03G093180.1 SOLYC03G096290.3 SOLYC03G114450.3 SOLYC03G115820.3 SOLYC03G115980.1 SOLYC03G117890.3 SOLYC03G120680.3 SOLYC04G009030.3 SOLYC04G015750.3 SOLYC04G074920.2 SOLYC04G082250.3 SOLYC04G…
2.341e-09	16	552	7.61788	Organelle envelope	http://amigo.geneontology.org/amigo/term/GO:0031967	SOLYC01G080280.3 SOLYC02G080540.1 SOLYC03G005760.1 SOLYC03G006870.3 SOLYC03G114450.3 SOLYC03G115980.1 SOLYC03G117890.3 SOLYC04G082250.3 SOLYC06G060340.3 SOLYC07G049690.3 SOLYC07G054210.3 SOLYC07G056240.3 SOLYC07G063600.3 SOLYC09G008650.3 SOLYC10G006230.3 SOLYC10G007690.3
2.341e-09	16	552	7.61788	Envelope	http://amigo.geneontology.org/amigo/term/GO:0031975	SOLYC01G080280.3 SOLYC02G080540.1 SOLYC03G005760.1 SOLYC03G006870.3 SOLYC03G114450.3 SOLYC03G115980.1 SOLYC03G117890.3 SOLYC04G082250.3 SOLYC06G060340.3 SOLYC07G049690.3 SOLYC07G054210.3 SOLYC07G056240.3 SOLYC07G063600.3 SOLYC09G008650.3 SOLYC10G006230.3 SOLYC10G007690.3
2.85251e-08	7	64	28.7456	Photosystem II	http://amigo.geneontology.org/amigo/term/GO:0009523	SOLYC03G005760.1 SOLYC04G064670.3 SOLYC05G007780.3 SOLYC06G060340.3 SOLYC07G063600.3 SOLYC10G006230.3 SOLYC10G007690.3
7.02399e-08	18	916	5.16452	Organelle membrane	http://amigo.geneontology.org/amigo/term/GO:0031090	SOLYC01G080280.3 SOLYC02G080540.1 SOLYC03G005760.1 SOLYC03G078150.3 SOLYC03G093180.1 SOLYC03G114450.3 SOLYC03G115980.1 SOLYC03G117890.3 SOLYC04G082250.3 SOLYC05G024260.3 SOLYC06G060340.3 SOLYC07G049690.3 SOLYC07G054210.3 SOLYC07G056240.3 SOLYC07G063600.3 SOLYC09G008650.3 SOLYC10G006230.3 SOLYC10G007690.3
7.51595e-08	14	526	6.99512	Organelle subcompartment	http://amigo.geneontology.org/amigo/term/GO:0031984	SOLYC01G080280.3 SOLYC02G080540.1 SOLYC03G005760.1 SOLYC03G114450.3 SOLYC03G115980.1 SOLYC03G117890.3 SOLYC04G082250.3 SOLYC06G060340.3 SOLYC07G054210.3 SOLYC07G056240.3 SOLYC07G063600.3 SOLYC09G008650.3 SOLYC10G006230.3 SOLYC10G007690.3
3.30957e-07	9	197	12.0069	Chloroplast stroma	http://amigo.geneontology.org/amigo/term/GO:0009570	SOLYC01G080280.3 SOLYC03G005760.1 SOLYC03G006870.3 SOLYC03G117890.3 SOLYC05G026490.3 SOLYC07G056140.3 SOLYC07G063600.3 SOLYC09G011080.3 SOLYC10G007690.3
4.59195e-07	9	206	11.4823	Plastid stroma	http://amigo.geneontology.org/amigo/term/GO:0009532	SOLYC01G080280.3 SOLYC03G005760.1 SOLYC03G006870.3 SOLYC03G117890.3 SOLYC05G026490.3 SOLYC07G056140.3 SOLYC07G063600.3 SOLYC09G011080.3 SOLYC10G007690.3
1.00868e-06	7	111	16.574	Photosystem	http://amigo.geneontology.org/amigo/term/GO:0009521	SOLYC03G005760.1 SOLYC04G064670.3 SOLYC05G007780.3 SOLYC06G060340.3 SOLYC07G063600.3 SOLYC10G006230.3 SOLYC10G007690.3
1.07993e-06	8	167	12.59	Chloroplast envelope	http://amigo.geneontology.org/amigo/term/GO:0009941	SOLYC01G080280.3 SOLYC02G080540.1 SOLYC03G005760.1 SOLYC03G006870.3 SOLYC04G082250.3 SOLYC07G049690.3 SOLYC07G054210.3 SOLYC07G063600.3
4.77213e-05	33	4003	2.16661	Integral component of membrane	http://amigo.geneontology.org/amigo/term/GO:0016021	SOLYC01G090440.2 SOLYC01G098500.3 SOLYC01G102610.3 SOLYC01G108330.2 SOLYC02G005180.3 SOLYC02G084930.3 SOLYC03G005760.1 SOLYC03G078150.3 SOLYC03G093140.3 SOLYC03G093180.1 SOLYC03G096290.3 SOLYC03G112580.3 SOLYC03G113340.3 SOLYC03G114450.3 SOLYC04G082250.3 SOLYC05G024260.3 SOLYC06G060340.3 SOLYC06G065990.1 SOLYC07G008600.1 SOLYC07G042400.2 SOLYC07G049690.3 SOLYC07G056240.3 SOLYC07G063600.3 SOLYC08G…
6.34443e-05	33	4067	2.13252	Intrinsic component of membrane	http://amigo.geneontology.org/amigo/term/GO:0031224	SOLYC01G090440.2 SOLYC01G098500.3 SOLYC01G102610.3 SOLYC01G108330.2 SOLYC02G005180.3 SOLYC02G084930.3 SOLYC03G005760.1 SOLYC03G078150.3 SOLYC03G093140.3 SOLYC03G093180.1 SOLYC03G096290.3 SOLYC03G112580.3 SOLYC03G113340.3 SOLYC03G114450.3 SOLYC04G082250.3 SOLYC05G024260.3 SOLYC06G060340.3 SOLYC06G065990.1 SOLYC07G008600.1 SOLYC07G042400.2 SOLYC07G049690.3 SOLYC07G056240.3 SOLYC07G063600.3 SOLYC08G…
0.000129989	4	49	21.4544	Photosystem I	http://amigo.geneontology.org/amigo/term/GO:0009522	SOLYC03G005760.1 SOLYC07G063600.3 SOLYC10G006230.3 SOLYC10G007690.3
0.000184877	5	106	12.397	Apoplast	http://amigo.geneontology.org/amigo/term/GO:0048046	SOLYC01G080280.3 SOLYC03G006870.3 SOLYC04G009030.3 SOLYC04G082630.3 SOLYC07G056140.3
0.000254031	3	22	35.8387	Plastoglobule	http://amigo.geneontology.org/amigo/term/GO:0010287	SOLYC03G005760.1 SOLYC07G063600.3 SOLYC10G007690.3
0.000266527	9	472	5.01134	Membrane protein complex	http://amigo.geneontology.org/amigo/term/GO:0098796	SOLYC02G080540.1 SOLYC03G005760.1 SOLYC04G064670.3 SOLYC05G007780.3 SOLYC06G060340.3 SOLYC06G065990.1 SOLYC07G063600.3 SOLYC10G006230.3 SOLYC10G007690.3
0.00727318	3	71	11.1049	Peroxisome	http://amigo.geneontology.org/amigo/term/GO:0005777	SOLYC02G082760.3 SOLYC03G093180.1 SOLYC12G099930.2
0.00727318	9	761	3.10821	Cytosol	http://amigo.geneontology.org/amigo/term/GO:0005829	SOLYC01G080280.3 SOLYC01G111630.3 SOLYC02G082850.3 SOLYC03G006870.3 SOLYC03G115820.3 SOLYC03G120680.3 SOLYC06G072740.1 SOLYC09G007940.3 SOLYC11G008620.2
0.00727318	3	71	11.1049	Microbody	http://amigo.geneontology.org/amigo/term/GO:0042579	SOLYC02G082760.3 SOLYC03G093180.1 SOLYC12G099930.2

## Sheet: Underexpressed_Mol_Function
Enrichment FDR	nGenes	Pathway Genes	Fold Enrichment	Pathway	URL	Genes
1.95437e-07	27	1810	3.92047	Oxidoreductase activity	http://amigo.geneontology.org/amigo/term/GO:0016491	SOLYC01G102610.3 SOLYC01G111630.3 SOLYC02G068710.3 SOLYC02G082760.3 SOLYC02G084930.3 SOLYC02G087110.3 SOLYC03G006880.3 SOLYC03G114340.3 SOLYC03G115980.1 SOLYC03G120680.3 SOLYC04G009030.3 SOLYC04G079640.3 SOLYC04G082630.3 SOLYC05G007780.3 SOLYC07G042440.3 SOLYC07G049690.3 SOLYC07G054210.3 SOLYC07G056540.3 SOLYC07G063190.3 SOLYC08G063090.2 SOLYC08G065220.3 SOLYC08G079280.3 SOLYC08G079430.3 SOLYC11G…
0.00100591	11	552	5.23729	Tetrapyrrole binding	http://amigo.geneontology.org/amigo/term/GO:0046906	SOLYC02G082760.3 SOLYC02G084930.3 SOLYC02G087110.3 SOLYC03G005760.1 SOLYC04G079640.3 SOLYC06G073290.1 SOLYC07G049690.3 SOLYC07G063600.3 SOLYC08G079280.3 SOLYC10G006230.3 SOLYC10G007690.3
0.00146877	4	42	25.0302	Chlorophyll binding	http://amigo.geneontology.org/amigo/term/GO:0016168	SOLYC03G005760.1 SOLYC07G063600.3 SOLYC10G006230.3 SOLYC10G007690.3
0.00670581	2	6	87.6056	Hydroxypyruvate reductase activity	http://amigo.geneontology.org/amigo/term/GO:0016618	SOLYC01G111630.3 SOLYC03G120680.3
0.00670581	2	6	87.6056	Glyoxylate reductase (NADP+) activity	http://amigo.geneontology.org/amigo/term/GO:0030267	SOLYC01G111630.3 SOLYC03G120680.3
0.00670581	26	3237	2.11098	Small molecule binding	http://amigo.geneontology.org/amigo/term/GO:0036094	SOLYC01G080280.3 SOLYC01G111630.3 SOLYC02G068710.3 SOLYC02G091560.3 SOLYC03G006880.3 SOLYC03G112580.3 SOLYC03G114340.3 SOLYC03G115980.1 SOLYC03G120680.3 SOLYC04G009030.3 SOLYC04G051800.3 SOLYC04G082250.3 SOLYC04G082630.3 SOLYC05G013380.3 SOLYC05G052350.3 SOLYC06G072740.1 SOLYC07G056140.3 SOLYC07G056540.3 SOLYC08G065220.3 SOLYC08G082990.3 SOLYC09G008640.1 SOLYC09G011080.3 SOLYC09G091580.3 SOLYC09G…
0.00670581	2	6	87.6056	Glyoxylate reductase activity	http://amigo.geneontology.org/amigo/term/GO:0106345	SOLYC01G111630.3 SOLYC03G120680.3
0.0072655	2	8	65.7042	Glyceraldehyde-3-phosphate dehydrogenase (NAD+) (phosphorylating) activity	http://amigo.geneontology.org/amigo/term/GO:0004365	SOLYC04G009030.3 SOLYC04G082630.3
0.0072655	2	7	75.0905	Chlorophyllide a oxygenase [overall] activity	http://amigo.geneontology.org/amigo/term/GO:0010277	SOLYC11G012850.2 SOLYC12G096550.2
0.0072655	2	8	65.7042	Oxidoreductase activity, acting on single donors with incorporation of molecular oxygen, incorporation of one atom of oxygen (internal monooxygenases or internal mixed function oxidases)	http://amigo.geneontology.org/amigo/term/GO:0016703	SOLYC11G012850.2 SOLYC12G096550.2
0.0072655	21	2396	2.30349	Cation binding	http://amigo.geneontology.org/amigo/term/GO:0043169	SOLYC02G082760.3 SOLYC02G084930.3 SOLYC02G086820.3 SOLYC02G091560.3 SOLYC03G005760.1 SOLYC03G006870.3 SOLYC03G006880.3 SOLYC03G114340.3 SOLYC03G115820.3 SOLYC03G119540.3 SOLYC04G064670.3 SOLYC04G079640.3 SOLYC05G007780.3 SOLYC06G072740.1 SOLYC07G049690.3 SOLYC08G065220.3 SOLYC08G079280.3 SOLYC08G079430.3 SOLYC10G006230.3 SOLYC10G007690.3 SOLYC11G012850.2
0.0072655	2	8	65.7042	Glyceraldehyde-3-phosphate dehydrogenase (NAD(P)+) (phosphorylating) activity	http://amigo.geneontology.org/amigo/term/GO:0043891	SOLYC04G009030.3 SOLYC04G082630.3
0.00792678	4	94	11.1837	NAD binding	http://amigo.geneontology.org/amigo/term/GO:0051287	SOLYC01G111630.3 SOLYC03G120680.3 SOLYC04G009030.3 SOLYC04G082630.3
0.00811291	3	41	19.2305	2 iron, 2 sulfur cluster binding	http://amigo.geneontology.org/amigo/term/GO:0051537	SOLYC11G012850.2 SOLYC11G042640.2 SOLYC12G096550.2
0.00882562	20	2357	2.2301	Metal ion binding	http://amigo.geneontology.org/amigo/term/GO:0046872	SOLYC02G082760.3 SOLYC02G084930.3 SOLYC02G086820.3 SOLYC02G091560.3 SOLYC03G005760.1 SOLYC03G006870.3 SOLYC03G006880.3 SOLYC03G114340.3 SOLYC03G115820.3 SOLYC03G119540.3 SOLYC04G064670.3 SOLYC04G079640.3 SOLYC05G007780.3 SOLYC06G072740.1 SOLYC07G049690.3 SOLYC08G079280.3 SOLYC08G079430.3 SOLYC10G006230.3 SOLYC10G007690.3 SOLYC11G012850.2
0.00899257	25	3306	1.98742	Transferase activity	http://amigo.geneontology.org/amigo/term/GO:0016740	SOLYC01G099020.3 SOLYC02G079490.3 SOLYC02G080810.3 SOLYC02G082850.3 SOLYC02G091560.3 SOLYC03G112580.3 SOLYC04G064670.3 SOLYC04G074920.2 SOLYC04G080380.3 SOLYC05G052350.3 SOLYC06G051130.1 SOLYC06G072740.1 SOLYC07G043490.1 SOLYC07G056140.3 SOLYC07G066610.3 SOLYC08G077460.3 SOLYC08G082990.3 SOLYC09G007940.3 SOLYC09G008640.1 SOLYC09G091580.3 SOLYC09G098290.3 SOLYC10G085830.2 SOLYC10G086240.2 SOLYC12G…
0.0133258	5	202	6.50537	Monooxygenase activity	http://amigo.geneontology.org/amigo/term/GO:0004497	SOLYC02G084930.3 SOLYC07G049690.3 SOLYC08G079280.3 SOLYC11G012850.2 SOLYC12G096550.2
0.0133258	2	13	40.4334	Amino acid binding	http://amigo.geneontology.org/amigo/term/GO:0016597	SOLYC02G091560.3 SOLYC08G065220.3
0.0169099	2	15	35.0422	Intramolecular transferase activity, phosphotransferases	http://amigo.geneontology.org/amigo/term/GO:0016868	SOLYC03G006870.3 SOLYC05G026490.3
0.0190097	3	62	12.7169	NADP binding	http://amigo.geneontology.org/amigo/term/GO:0050661	SOLYC03G114340.3 SOLYC04G009030.3 SOLYC04G082630.3
0.0197009	5	229	5.73836	Isomerase activity	http://amigo.geneontology.org/amigo/term/GO:0016853	SOLYC03G006870.3 SOLYC03G114340.3 SOLYC03G115820.3 SOLYC05G026490.3 SOLYC09G008650.3
0.0198681	22	3002	1.92604	Nucleotide binding	http://amigo.geneontology.org/amigo/term/GO:0000166	SOLYC01G080280.3 SOLYC01G111630.3 SOLYC02G068710.3 SOLYC03G112580.3 SOLYC03G114340.3 SOLYC03G115980.1 SOLYC03G120680.3 SOLYC04G009030.3 SOLYC04G051800.3 SOLYC04G082250.3 SOLYC04G082630.3 SOLYC05G052350.3 SOLYC06G072740.1 SOLYC07G056140.3 SOLYC07G056540.3 SOLYC08G082990.3 SOLYC09G008640.1 SOLYC09G011080.3 SOLYC09G091580.3 SOLYC09G098290.3 SOLYC10G018530.2 SOLYC12G088820.2
0.0198681	4	142	7.40329	Oxidoreductase activity, acting on CH-OH group of donors	http://amigo.geneontology.org/amigo/term/GO:0016614	SOLYC01G111630.3 SOLYC03G114340.3 SOLYC03G120680.3 SOLYC07G056540.3
0.0198681	22	3002	1.92604	Nucleoside phosphate binding	http://amigo.geneontology.org/amigo/term/GO:1901265	SOLYC01G080280.3 SOLYC01G111630.3 SOLYC02G068710.3 SOLYC03G112580.3 SOLYC03G114340.3 SOLYC03G115980.1 SOLYC03G120680.3 SOLYC04G009030.3 SOLYC04G051800.3 SOLYC04G082250.3 SOLYC04G082630.3 SOLYC05G052350.3 SOLYC06G072740.1 SOLYC07G056140.3 SOLYC07G056540.3 SOLYC08G082990.3 SOLYC09G008640.1 SOLYC09G011080.3 SOLYC09G091580.3 SOLYC09G098290.3 SOLYC10G018530.2 SOLYC12G088820.2
0.0206644	3	69	11.4268	Oxidoreductase activity, acting on the CH-CH group of donors	http://amigo.geneontology.org/amigo/term/GO:0016627	SOLYC03G115980.1 SOLYC07G054210.3 SOLYC11G006300.2
0.0239568	22	3071	1.88276	Anion binding	http://amigo.geneontology.org/amigo/term/GO:0043168	SOLYC01G080280.3 SOLYC02G068710.3 SOLYC02G091560.3 SOLYC03G006880.3 SOLYC03G112580.3 SOLYC03G114340.3 SOLYC03G115980.1 SOLYC04G051800.3 SOLYC04G082250.3 SOLYC05G013380.3 SOLYC05G052350.3 SOLYC06G072740.1 SOLYC07G056140.3 SOLYC07G056540.3 SOLYC08G065220.3 SOLYC08G082990.3 SOLYC09G008640.1 SOLYC09G011080.3 SOLYC09G091580.3 SOLYC09G098290.3 SOLYC10G018530.2 SOLYC12G088820.2
0.0333865	3	84	9.38631	Organic acid binding	http://amigo.geneontology.org/amigo/term/GO:0043177	SOLYC02G091560.3 SOLYC03G006880.3 SOLYC08G065220.3
0.0345577	2	26	20.2167	Oxidoreductase activity, acting on the CH-CH group of donors, NAD or NADP as acceptor	http://amigo.geneontology.org/amigo/term/GO:0016628	SOLYC03G115980.1 SOLYC07G054210.3
0.0356529	4	178	5.906	Antioxidant activity	http://amigo.geneontology.org/amigo/term/GO:0016209	SOLYC02G068710.3 SOLYC02G082760.3 SOLYC02G087110.3 SOLYC07G042440.3
0.0356529	2	27	19.4679	Oxidoreductase activity, acting on the CH-NH2 group of donors	http://amigo.geneontology.org/amigo/term/GO:0016638	SOLYC08G065220.3 SOLYC08G079430.3

## Sheet: Overexpressed_Biol_Process
Enrichment FDR	nGenes	Pathway Genes	Fold Enrichment	Pathway	URL	Genes
1.25926e-07	49	2663	2.67301	Regulation of cellular process	http://amigo.geneontology.org/amigo/term/GO:0050794	SOLYC01G014840.3 SOLYC01G095630.3 SOLYC01G096510.2 SOLYC01G100200.3 SOLYC01G102840.3 SOLYC01G109110.3 SOLYC02G032950.3 SOLYC02G069310.3 SOLYC02G077370.1 SOLYC02G077610.3 SOLYC02G078130.3 SOLYC02G080890.3 SOLYC02G083850.3 SOLYC02G088910.3 SOLYC02G090110.3 SOLYC02G090820.3 SOLYC03G044900.3 SOLYC03G093550.1 SOLYC03G093560.1 SOLYC03G093610.1 SOLYC03G095770.3 SOLYC03G097270.3 SOLYC03G113390.3 SOLYC03G…
1.64536e-07	51	2926	2.53205	Regulation of biological process	http://amigo.geneontology.org/amigo/term/GO:0050789	SOLYC01G014840.3 SOLYC01G095630.3 SOLYC01G096510.2 SOLYC01G100200.3 SOLYC01G102840.3 SOLYC01G109110.3 SOLYC02G032950.3 SOLYC02G069310.3 SOLYC02G077370.1 SOLYC02G077610.3 SOLYC02G078130.3 SOLYC02G080890.3 SOLYC02G083850.3 SOLYC02G088910.3 SOLYC02G090110.3 SOLYC02G090820.3 SOLYC03G044900.3 SOLYC03G093550.1 SOLYC03G093560.1 SOLYC03G093610.1 SOLYC03G095770.3 SOLYC03G097270.3 SOLYC03G113390.3 SOLYC03G…
2.43904e-07	42	2171	2.81038	Response to stimulus	http://amigo.geneontology.org/amigo/term/GO:0050896	SOLYC01G014840.3 SOLYC01G098520.3 SOLYC01G102840.3 SOLYC01G109110.3 SOLYC02G069310.3 SOLYC02G071780.3 SOLYC02G072150.3 SOLYC02G077370.1 SOLYC02G077780.3 SOLYC02G078130.3 SOLYC02G083850.3 SOLYC02G088910.3 SOLYC02G090110.3 SOLYC02G090820.3 SOLYC03G044900.3 SOLYC03G082520.1 SOLYC03G082530.1 SOLYC03G093560.1 SOLYC03G093610.1 SOLYC03G095770.3 SOLYC03G097270.3 SOLYC03G113390.3 SOLYC03G113720.3 SOLYC03G…
2.74048e-07	52	3147	2.40039	Biological regulation	http://amigo.geneontology.org/amigo/term/GO:0065007	SOLYC01G014840.3 SOLYC01G095630.3 SOLYC01G096510.2 SOLYC01G100200.3 SOLYC01G102840.3 SOLYC01G109110.3 SOLYC02G032950.3 SOLYC02G069310.3 SOLYC02G077370.1 SOLYC02G077610.3 SOLYC02G078130.3 SOLYC02G080890.3 SOLYC02G083850.3 SOLYC02G088910.3 SOLYC02G090110.3 SOLYC02G090820.3 SOLYC03G044900.3 SOLYC03G093550.1 SOLYC03G093560.1 SOLYC03G093610.1 SOLYC03G095770.3 SOLYC03G097270.3 SOLYC03G113390.3 SOLYC03G…
2.74048e-07	16	338	6.87669	Defense response	http://amigo.geneontology.org/amigo/term/GO:0006952	SOLYC01G109110.3 SOLYC02G069310.3 SOLYC02G071780.3 SOLYC02G077370.1 SOLYC02G077780.3 SOLYC02G078130.3 SOLYC03G093560.1 SOLYC03G093610.1 SOLYC03G095770.3 SOLYC03G119590.1 SOLYC04G072900.1 SOLYC05G052040.1 SOLYC05G052050.1 SOLYC07G008630.1 SOLYC09G075420.3 SOLYC12G096960.2
2.41456e-06	36	1875	2.78918	Regulation of cellular metabolic process	http://amigo.geneontology.org/amigo/term/GO:0031323	SOLYC01G095630.3 SOLYC01G096510.2 SOLYC01G100200.3 SOLYC02G032950.3 SOLYC02G077370.1 SOLYC02G077610.3 SOLYC02G078130.3 SOLYC02G080890.3 SOLYC02G088910.3 SOLYC02G090820.3 SOLYC03G093550.1 SOLYC03G093560.1 SOLYC03G093610.1 SOLYC03G095770.3 SOLYC03G097270.3 SOLYC03G114230.2 SOLYC03G115920.3 SOLYC03G116340.3 SOLYC04G072900.1 SOLYC04G079400.3 SOLYC04G079940.3 SOLYC05G012770.3 SOLYC05G052040.1 SOLYC05G…
2.41456e-06	35	1801	2.82313	Regulation of nitrogen compound metabolic process	http://amigo.geneontology.org/amigo/term/GO:0051171	SOLYC01G095630.3 SOLYC01G096510.2 SOLYC01G100200.3 SOLYC02G032950.3 SOLYC02G077370.1 SOLYC02G077610.3 SOLYC02G078130.3 SOLYC02G080890.3 SOLYC02G088910.3 SOLYC02G090820.3 SOLYC03G093550.1 SOLYC03G093560.1 SOLYC03G093610.1 SOLYC03G095770.3 SOLYC03G097270.3 SOLYC03G114230.2 SOLYC03G115920.3 SOLYC03G116340.3 SOLYC04G072900.1 SOLYC04G079400.3 SOLYC04G079940.3 SOLYC05G012770.3 SOLYC05G052040.1 SOLYC05G…
2.41456e-06	27	1139	3.44363	Response to stress	http://amigo.geneontology.org/amigo/term/GO:0006950	SOLYC01G098520.3 SOLYC01G109110.3 SOLYC02G069310.3 SOLYC02G071780.3 SOLYC02G072150.3 SOLYC02G077370.1 SOLYC02G077780.3 SOLYC02G078130.3 SOLYC02G090820.3 SOLYC03G093560.1 SOLYC03G093610.1 SOLYC03G095770.3 SOLYC03G097270.3 SOLYC03G113390.3 SOLYC03G116340.3 SOLYC03G119590.1 SOLYC04G072900.1 SOLYC04G079400.3 SOLYC05G052040.1 SOLYC05G052050.1 SOLYC07G008630.1 SOLYC07G049550.3 SOLYC08G005610.3 SOLYC08G…
2.64174e-06	32	1574	2.95339	Regulation of macromolecule biosynthetic process	http://amigo.geneontology.org/amigo/term/GO:0010556	SOLYC01G095630.3 SOLYC01G096510.2 SOLYC01G100200.3 SOLYC02G032950.3 SOLYC02G077370.1 SOLYC02G077610.3 SOLYC02G078130.3 SOLYC02G080890.3 SOLYC02G088910.3 SOLYC02G090820.3 SOLYC03G093550.1 SOLYC03G093560.1 SOLYC03G093610.1 SOLYC03G095770.3 SOLYC03G114230.2 SOLYC03G116340.3 SOLYC04G072900.1 SOLYC04G079940.3 SOLYC05G012770.3 SOLYC05G052040.1 SOLYC05G052050.1 SOLYC05G056040.3 SOLYC06G068460.3 SOLYC06G…
2.64174e-06	35	1819	2.79519	Regulation of primary metabolic process	http://amigo.geneontology.org/amigo/term/GO:0080090	SOLYC01G095630.3 SOLYC01G096510.2 SOLYC01G100200.3 SOLYC02G032950.3 SOLYC02G077370.1 SOLYC02G077610.3 SOLYC02G078130.3 SOLYC02G080890.3 SOLYC02G088910.3 SOLYC02G090820.3 SOLYC03G093550.1 SOLYC03G093560.1 SOLYC03G093610.1 SOLYC03G095770.3 SOLYC03G097270.3 SOLYC03G114230.2 SOLYC03G115920.3 SOLYC03G116340.3 SOLYC04G072900.1 SOLYC04G079400.3 SOLYC04G079940.3 SOLYC05G012770.3 SOLYC05G052040.1 SOLYC05G…
2.64174e-06	32	1571	2.95903	Regulation of cellular macromolecule biosynthetic process	http://amigo.geneontology.org/amigo/term/GO:2000112	SOLYC01G095630.3 SOLYC01G096510.2 SOLYC01G100200.3 SOLYC02G032950.3 SOLYC02G077370.1 SOLYC02G077610.3 SOLYC02G078130.3 SOLYC02G080890.3 SOLYC02G088910.3 SOLYC02G090820.3 SOLYC03G093550.1 SOLYC03G093560.1 SOLYC03G093610.1 SOLYC03G095770.3 SOLYC03G114230.2 SOLYC03G116340.3 SOLYC04G072900.1 SOLYC04G079940.3 SOLYC05G012770.3 SOLYC05G052040.1 SOLYC05G052050.1 SOLYC05G056040.3 SOLYC06G068460.3 SOLYC06G…
3.20247e-06	32	1594	2.91634	Regulation of cellular biosynthetic process	http://amigo.geneontology.org/amigo/term/GO:0031326	SOLYC01G095630.3 SOLYC01G096510.2 SOLYC01G100200.3 SOLYC02G032950.3 SOLYC02G077370.1 SOLYC02G077610.3 SOLYC02G078130.3 SOLYC02G080890.3 SOLYC02G088910.3 SOLYC02G090820.3 SOLYC03G093550.1 SOLYC03G093560.1 SOLYC03G093610.1 SOLYC03G095770.3 SOLYC03G114230.2 SOLYC03G116340.3 SOLYC04G072900.1 SOLYC04G079940.3 SOLYC05G012770.3 SOLYC05G052040.1 SOLYC05G052050.1 SOLYC05G056040.3 SOLYC06G068460.3 SOLYC06G…
3.20247e-06	32	1599	2.90722	Regulation of biosynthetic process	http://amigo.geneontology.org/amigo/term/GO:0009889	SOLYC01G095630.3 SOLYC01G096510.2 SOLYC01G100200.3 SOLYC02G032950.3 SOLYC02G077370.1 SOLYC02G077610.3 SOLYC02G078130.3 SOLYC02G080890.3 SOLYC02G088910.3 SOLYC02G090820.3 SOLYC03G093550.1 SOLYC03G093560.1 SOLYC03G093610.1 SOLYC03G095770.3 SOLYC03G114230.2 SOLYC03G116340.3 SOLYC04G072900.1 SOLYC04G079940.3 SOLYC05G012770.3 SOLYC05G052040.1 SOLYC05G052050.1 SOLYC05G056040.3 SOLYC06G068460.3 SOLYC06G…
3.25521e-06	31	1523	2.95691	Regulation of RNA metabolic process	http://amigo.geneontology.org/amigo/term/GO:0051252	SOLYC01G095630.3 SOLYC01G096510.2 SOLYC01G100200.3 SOLYC02G032950.3 SOLYC02G077370.1 SOLYC02G077610.3 SOLYC02G078130.3 SOLYC02G080890.3 SOLYC02G088910.3 SOLYC02G090820.3 SOLYC03G093550.1 SOLYC03G093560.1 SOLYC03G093610.1 SOLYC03G095770.3 SOLYC03G114230.2 SOLYC03G116340.3 SOLYC04G072900.1 SOLYC04G079940.3 SOLYC05G012770.3 SOLYC05G052040.1 SOLYC05G052050.1 SOLYC05G056040.3 SOLYC06G068460.3 SOLYC06G…
3.25521e-06	27	1200	3.26858	Cellular response to stimulus	http://amigo.geneontology.org/amigo/term/GO:0051716	SOLYC01G014840.3 SOLYC01G098520.3 SOLYC01G102840.3 SOLYC01G109110.3 SOLYC02G069310.3 SOLYC02G071780.3 SOLYC02G072150.3 SOLYC02G077780.3 SOLYC02G083850.3 SOLYC02G088910.3 SOLYC02G090110.3 SOLYC02G090820.3 SOLYC03G044900.3 SOLYC03G093610.1 SOLYC03G113390.3 SOLYC03G113720.3 SOLYC03G116340.3 SOLYC03G117980.3 SOLYC04G079400.3 SOLYC05G056040.3 SOLYC06G076040.3 SOLYC06G082440.1 SOLYC07G049550.3 SOLYC08G…
3.59977e-06	36	1973	2.65064	Regulation of macromolecule metabolic process	http://amigo.geneontology.org/amigo/term/GO:0060255	SOLYC01G095630.3 SOLYC01G096510.2 SOLYC01G100200.3 SOLYC02G032950.3 SOLYC02G077370.1 SOLYC02G077610.3 SOLYC02G078130.3 SOLYC02G080890.3 SOLYC02G088910.3 SOLYC02G090820.3 SOLYC03G093550.1 SOLYC03G093560.1 SOLYC03G093610.1 SOLYC03G095770.3 SOLYC03G097270.3 SOLYC03G114230.2 SOLYC03G115920.3 SOLYC03G116340.3 SOLYC04G072900.1 SOLYC04G079400.3 SOLYC04G079940.3 SOLYC05G012770.3 SOLYC05G052040.1 SOLYC05G…
3.95724e-06	31	1548	2.90915	Regulation of nucleobase-containing compound metabolic process	http://amigo.geneontology.org/amigo/term/GO:0019219	SOLYC01G095630.3 SOLYC01G096510.2 SOLYC01G100200.3 SOLYC02G032950.3 SOLYC02G077370.1 SOLYC02G077610.3 SOLYC02G078130.3 SOLYC02G080890.3 SOLYC02G088910.3 SOLYC02G090820.3 SOLYC03G093550.1 SOLYC03G093560.1 SOLYC03G093610.1 SOLYC03G095770.3 SOLYC03G114230.2 SOLYC03G116340.3 SOLYC04G072900.1 SOLYC04G079940.3 SOLYC05G012770.3 SOLYC05G052040.1 SOLYC05G052050.1 SOLYC05G056040.3 SOLYC06G068460.3 SOLYC06G…
7.13215e-06	36	2039	2.56485	Regulation of metabolic process	http://amigo.geneontology.org/amigo/term/GO:0019222	SOLYC01G095630.3 SOLYC01G096510.2 SOLYC01G100200.3 SOLYC02G032950.3 SOLYC02G077370.1 SOLYC02G077610.3 SOLYC02G078130.3 SOLYC02G080890.3 SOLYC02G088910.3 SOLYC02G090820.3 SOLYC03G093550.1 SOLYC03G093560.1 SOLYC03G093610.1 SOLYC03G095770.3 SOLYC03G097270.3 SOLYC03G114230.2 SOLYC03G115920.3 SOLYC03G116340.3 SOLYC04G072900.1 SOLYC04G079400.3 SOLYC04G079940.3 SOLYC05G012770.3 SOLYC05G052040.1 SOLYC05G…
1.2154e-05	29	1473	2.86003	Regulation of transcription, DNA-templated	http://amigo.geneontology.org/amigo/term/GO:0006355	SOLYC01G095630.3 SOLYC01G096510.2 SOLYC01G100200.3 SOLYC02G032950.3 SOLYC02G077370.1 SOLYC02G077610.3 SOLYC02G078130.3 SOLYC02G080890.3 SOLYC02G088910.3 SOLYC02G090820.3 SOLYC03G093550.1 SOLYC03G093560.1 SOLYC03G093610.1 SOLYC03G095770.3 SOLYC03G114230.2 SOLYC03G116340.3 SOLYC04G072900.1 SOLYC04G079940.3 SOLYC05G012770.3 SOLYC05G052040.1 SOLYC05G052050.1 SOLYC05G056040.3 SOLYC06G068460.3 SOLYC07G…
1.2154e-05	29	1473	2.86003	Regulation of nucleic acid-templated transcription	http://amigo.geneontology.org/amigo/term/GO:1903506	SOLYC01G095630.3 SOLYC01G096510.2 SOLYC01G100200.3 SOLYC02G032950.3 SOLYC02G077370.1 SOLYC02G077610.3 SOLYC02G078130.3 SOLYC02G080890.3 SOLYC02G088910.3 SOLYC02G090820.3 SOLYC03G093550.1 SOLYC03G093560.1 SOLYC03G093610.1 SOLYC03G095770.3 SOLYC03G114230.2 SOLYC03G116340.3 SOLYC04G072900.1 SOLYC04G079940.3 SOLYC05G012770.3 SOLYC05G052040.1 SOLYC05G052050.1 SOLYC05G056040.3 SOLYC06G068460.3 SOLYC07G…
1.2154e-05	29	1473	2.86003	Regulation of RNA biosynthetic process	http://amigo.geneontology.org/amigo/term/GO:2001141	SOLYC01G095630.3 SOLYC01G096510.2 SOLYC01G100200.3 SOLYC02G032950.3 SOLYC02G077370.1 SOLYC02G077610.3 SOLYC02G078130.3 SOLYC02G080890.3 SOLYC02G088910.3 SOLYC02G090820.3 SOLYC03G093550.1 SOLYC03G093560.1 SOLYC03G093610.1 SOLYC03G095770.3 SOLYC03G114230.2 SOLYC03G116340.3 SOLYC04G072900.1 SOLYC04G079940.3 SOLYC05G012770.3 SOLYC05G052040.1 SOLYC05G052050.1 SOLYC05G056040.3 SOLYC06G068460.3 SOLYC07G…
2.20785e-05	10	187	7.76845	Response to biotic stimulus	http://amigo.geneontology.org/amigo/term/GO:0009607	SOLYC01G109110.3 SOLYC02G069310.3 SOLYC02G071780.3 SOLYC02G077780.3 SOLYC02G078130.3 SOLYC03G095770.3 SOLYC03G119590.1 SOLYC07G008630.1 SOLYC07G049550.3 SOLYC12G096960.2
2.77664e-05	31	1719	2.61976	Regulation of gene expression	http://amigo.geneontology.org/amigo/term/GO:0010468	SOLYC01G095630.3 SOLYC01G096510.2 SOLYC01G100200.3 SOLYC02G032950.3 SOLYC02G077370.1 SOLYC02G077610.3 SOLYC02G078130.3 SOLYC02G080890.3 SOLYC02G088910.3 SOLYC02G090820.3 SOLYC03G093550.1 SOLYC03G093560.1 SOLYC03G093610.1 SOLYC03G095770.3 SOLYC03G114230.2 SOLYC03G116340.3 SOLYC04G072900.1 SOLYC04G079940.3 SOLYC05G012770.3 SOLYC05G052040.1 SOLYC05G052050.1 SOLYC05G056040.3 SOLYC06G068460.3 SOLYC06G…
6.55436e-05	9	167	7.82892	Response to external biotic stimulus	http://amigo.geneontology.org/amigo/term/GO:0043207	SOLYC01G109110.3 SOLYC02G069310.3 SOLYC02G071780.3 SOLYC02G077780.3 SOLYC02G078130.3 SOLYC03G095770.3 SOLYC03G119590.1 SOLYC07G008630.1 SOLYC07G049550.3
6.55436e-05	9	167	7.82892	Response to other organism	http://amigo.geneontology.org/amigo/term/GO:0051707	SOLYC01G109110.3 SOLYC02G069310.3 SOLYC02G071780.3 SOLYC02G077780.3 SOLYC02G078130.3 SOLYC03G095770.3 SOLYC03G119590.1 SOLYC07G008630.1 SOLYC07G049550.3
7.65522e-05	9	171	7.64579	Biological process involved in interspecies interaction between organisms	http://amigo.geneontology.org/amigo/term/GO:0044419	SOLYC01G109110.3 SOLYC02G069310.3 SOLYC02G071780.3 SOLYC02G077780.3 SOLYC02G078130.3 SOLYC03G095770.3 SOLYC03G119590.1 SOLYC07G008630.1 SOLYC07G049550.3
9.35792e-05	18	735	3.55763	Signal transduction	http://amigo.geneontology.org/amigo/term/GO:0007165	SOLYC01G014840.3 SOLYC01G102840.3 SOLYC01G109110.3 SOLYC02G069310.3 SOLYC02G083850.3 SOLYC02G088910.3 SOLYC02G090110.3 SOLYC03G044900.3 SOLYC03G093610.1 SOLYC03G113390.3 SOLYC03G113720.3 SOLYC04G079400.3 SOLYC05G056040.3 SOLYC06G076040.3 SOLYC06G082440.1 SOLYC09G075420.3 SOLYC12G096960.2 SOLYC12G097000.2
0.000102774	18	742	3.52407	Signaling	http://amigo.geneontology.org/amigo/term/GO:0023052	SOLYC01G014840.3 SOLYC01G102840.3 SOLYC01G109110.3 SOLYC02G069310.3 SOLYC02G083850.3 SOLYC02G088910.3 SOLYC02G090110.3 SOLYC03G044900.3 SOLYC03G093610.1 SOLYC03G113390.3 SOLYC03G113720.3 SOLYC04G079400.3 SOLYC05G056040.3 SOLYC06G076040.3 SOLYC06G082440.1 SOLYC09G075420.3 SOLYC12G096960.2 SOLYC12G097000.2
0.000116972	29	1680	2.50764	Transcription, DNA-templated	http://amigo.geneontology.org/amigo/term/GO:0006351	SOLYC01G095630.3 SOLYC01G096510.2 SOLYC01G100200.3 SOLYC02G032950.3 SOLYC02G077370.1 SOLYC02G077610.3 SOLYC02G078130.3 SOLYC02G080890.3 SOLYC02G088910.3 SOLYC02G090820.3 SOLYC03G093550.1 SOLYC03G093560.1 SOLYC03G093610.1 SOLYC03G095770.3 SOLYC03G114230.2 SOLYC03G116340.3 SOLYC04G072900.1 SOLYC04G079940.3 SOLYC05G012770.3 SOLYC05G052040.1 SOLYC05G052050.1 SOLYC05G056040.3 SOLYC06G068460.3 SOLYC07G…
0.000116972	29	1682	2.50466	Nucleic acid-templated transcription	http://amigo.geneontology.org/amigo/term/GO:0097659	SOLYC01G095630.3 SOLYC01G096510.2 SOLYC01G100200.3 SOLYC02G032950.3 SOLYC02G077370.1 SOLYC02G077610.3 SOLYC02G078130.3 SOLYC02G080890.3 SOLYC02G088910.3 SOLYC02G090820.3 SOLYC03G093550.1 SOLYC03G093560.1 SOLYC03G093610.1 SOLYC03G095770.3 SOLYC03G114230.2 SOLYC03G116340.3 SOLYC04G072900.1 SOLYC04G079940.3 SOLYC05G012770.3 SOLYC05G052040.1 SOLYC05G052050.1 SOLYC05G056040.3 SOLYC06G068460.3 SOLYC07G…

## Sheet: Overexpressed_Cell_Component
Enrichment FDR	nGenes	Pathway Genes	Fold Enrichment	Pathway	URL	Genes
3.39781e-07	46	2642	2.5293	Nucleus	http://amigo.geneontology.org/amigo/term/GO:0005634	SOLYC01G095630.3 SOLYC01G098520.3 SOLYC01G100200.3 SOLYC01G101130.3 SOLYC01G109110.3 SOLYC02G069310.3 SOLYC02G077370.1 SOLYC02G077410.3 SOLYC02G077610.3 SOLYC02G078130.3 SOLYC02G080890.3 SOLYC02G083850.3 SOLYC02G088910.3 SOLYC02G090820.3 SOLYC03G043700.3 SOLYC03G044900.3 SOLYC03G093550.1 SOLYC03G093560.1 SOLYC03G093610.1 SOLYC03G093890.3 SOLYC03G095770.3 SOLYC03G113390.3 SOLYC03G114230.2 SOLYC03G…
7.38202e-05	53	4003	1.92339	Integral component of membrane	http://amigo.geneontology.org/amigo/term/GO:0016021	SOLYC01G006950.3 SOLYC01G010060.2 SOLYC01G010230.2 SOLYC01G066430.3 SOLYC01G100590.3 SOLYC02G078600.3 SOLYC02G081500.3 SOLYC02G087950.3 SOLYC02G090110.3 SOLYC02G091250.1 SOLYC02G091700.3 SOLYC02G092450.3 SOLYC03G083470.3 SOLYC03G083680.1 SOLYC03G097840.3 SOLYC03G115610.3 SOLYC03G117980.3 SOLYC03G121620.1 SOLYC04G054690.3 SOLYC05G050350.2 SOLYC05G051490.3 SOLYC05G052790.3 SOLYC06G051030.3 SOLYC06G…
7.88553e-05	53	4067	1.89312	Intrinsic component of membrane	http://amigo.geneontology.org/amigo/term/GO:0031224	SOLYC01G006950.3 SOLYC01G010060.2 SOLYC01G010230.2 SOLYC01G066430.3 SOLYC01G100590.3 SOLYC02G078600.3 SOLYC02G081500.3 SOLYC02G087950.3 SOLYC02G090110.3 SOLYC02G091250.1 SOLYC02G091700.3 SOLYC02G092450.3 SOLYC03G083470.3 SOLYC03G083680.1 SOLYC03G097840.3 SOLYC03G115610.3 SOLYC03G117980.3 SOLYC03G121620.1 SOLYC04G054690.3 SOLYC05G050350.2 SOLYC05G051490.3 SOLYC05G052790.3 SOLYC06G051030.3 SOLYC06G…

## Sheet: Overexpressed_Mol_Function
Enrichment FDR	nGenes	Pathway Genes	Fold Enrichment	Pathway	URL	Genes
1.11611e-07	25	811	4.47811	DNA-binding transcription factor activity	http://amigo.geneontology.org/amigo/term/GO:0003700	SOLYC01G095630.3 SOLYC01G100200.3 SOLYC02G032950.3 SOLYC02G077370.1 SOLYC02G078130.3 SOLYC02G080890.3 SOLYC02G090820.3 SOLYC03G093550.1 SOLYC03G093560.1 SOLYC03G093610.1 SOLYC03G095770.3 SOLYC03G114230.2 SOLYC03G116340.3 SOLYC04G072900.1 SOLYC05G012770.3 SOLYC05G052040.1 SOLYC05G052050.1 SOLYC06G068460.3 SOLYC07G063940.2 SOLYC08G080540.3 SOLYC09G015770.3 SOLYC09G075420.3 SOLYC10G009550.3 SOLYC11G…
4.32818e-07	21	641	4.75924	Sequence-specific DNA binding	http://amigo.geneontology.org/amigo/term/GO:0043565	SOLYC01G095630.3 SOLYC01G100200.3 SOLYC02G032950.3 SOLYC02G077610.3 SOLYC02G078130.3 SOLYC02G080890.3 SOLYC02G090820.3 SOLYC03G093890.3 SOLYC03G095770.3 SOLYC03G114230.2 SOLYC04G072900.1 SOLYC05G012770.3 SOLYC05G048830.3 SOLYC06G068460.3 SOLYC07G053230.3 SOLYC07G063940.2 SOLYC08G080540.3 SOLYC09G015770.3 SOLYC09G090130.3 SOLYC10G009550.3 SOLYC11G005380.2
4.32818e-07	25	916	3.96479	Transcription regulator activity	http://amigo.geneontology.org/amigo/term/GO:0140110	SOLYC01G095630.3 SOLYC01G100200.3 SOLYC02G032950.3 SOLYC02G077370.1 SOLYC02G078130.3 SOLYC02G080890.3 SOLYC02G090820.3 SOLYC03G093550.1 SOLYC03G093560.1 SOLYC03G093610.1 SOLYC03G095770.3 SOLYC03G114230.2 SOLYC03G116340.3 SOLYC04G072900.1 SOLYC05G012770.3 SOLYC05G052040.1 SOLYC05G052050.1 SOLYC06G068460.3 SOLYC07G063940.2 SOLYC08G080540.3 SOLYC09G015770.3 SOLYC09G075420.3 SOLYC10G009550.3 SOLYC11G…
2.56367e-05	34	1927	2.56315	DNA binding	http://amigo.geneontology.org/amigo/term/GO:0003677	SOLYC01G095630.3 SOLYC01G098520.3 SOLYC01G100200.3 SOLYC02G032950.3 SOLYC02G077370.1 SOLYC02G077610.3 SOLYC02G078130.3 SOLYC02G080890.3 SOLYC02G090820.3 SOLYC03G093550.1 SOLYC03G093560.1 SOLYC03G093610.1 SOLYC03G093890.3 SOLYC03G095770.3 SOLYC03G114230.2 SOLYC03G116340.3 SOLYC04G072900.1 SOLYC04G079360.1 SOLYC04G079940.3 SOLYC05G012770.3 SOLYC05G048830.3 SOLYC05G052040.1 SOLYC05G052050.1 SOLYC05G…
0.000479173	10	252	5.76468	Calcium ion binding	http://amigo.geneontology.org/amigo/term/GO:0005509	SOLYC02G079170.3 SOLYC02G083850.3 SOLYC03G044900.3 SOLYC03G113390.3 SOLYC03G117980.3 SOLYC06G069740.1 SOLYC08G007160.3 SOLYC08G080130.3 SOLYC10G006660.3 SOLYC10G006700.1
0.0252525	2	6	48.4233	Poly(A)-specific ribonuclease activity	http://amigo.geneontology.org/amigo/term/GO:0004535	SOLYC06G074030.1 SOLYC11G068770.1
0.0340512	38	3292	1.67687	Nucleic acid binding	http://amigo.geneontology.org/amigo/term/GO:0003676	SOLYC01G095630.3 SOLYC01G098520.3 SOLYC01G100200.3 SOLYC01G107170.2 SOLYC02G032950.3 SOLYC02G077370.1 SOLYC02G077610.3 SOLYC02G078130.3 SOLYC02G080890.3 SOLYC02G090820.3 SOLYC03G093550.1 SOLYC03G093560.1 SOLYC03G093610.1 SOLYC03G093890.3 SOLYC03G095770.3 SOLYC03G114230.2 SOLYC03G116340.3 SOLYC04G072900.1 SOLYC04G077980.1 SOLYC04G079360.1 SOLYC04G079940.3 SOLYC05G012770.3 SOLYC05G048830.3 SOLYC05G…
